# Supplementary material for: Defectors Can Create Conditions That Rescue Cooperation
Source: PLoS Comput Biol. 2015 Dec 21;11(12):e1004645. doi: 10.1371/journal.pcbi.1004645 (PMC4687000; doi:10.1371/journal.pcbi.1004645)
Supplement: S1 Data — (CSV) [file pcbi.1004645.s012.csv]

range	type	n	mutant-freq	coop-release	coop-freq	size	occ	mig	u	hrs	condition	run.id	coop.freq.mean	coop.freq.sd	coop.size.mean	coop.size.sd	timepoints.used	last	complete
global	indv	100000	0.0002	2.4	0.5	12	0.25	0.0001	0.0000001	3197.425	1	02d7a162-d952-44e6-81c6-943f68681e91	0	0	0	0	1	5	1
global	indv	100000	0.0002	2.4	0.5	12	0.25	0.0001	0.0000001	2480.415	1	077afa18-8f6f-40c2-a209-fd56555fdaee	0	0	0	0	1	5	1
global	indv	100000	0.0002	2.4	0.5	12	0.25	0.0001	0.0000001	5222.485	1	1174d271-adc7-4b87-a471-dbc7a4b995df	0	0	0	0	1	5	1
global	indv	100000	0.0002	2.4	0.5	12	0.25	0.0001	0.0000001	2389.94	1	233d9651-c52e-4a83-888f-10eb9ff9ff15	0	0	0	0	1	5	1
global	indv	100000	0.0002	2.4	0.5	12	0.25	0.0001	0.0000001	7149.105	1	39b97177-6887-4a9e-8811-2bbaf5c2723f	0	0	0	0	1	5	1
global	indv	100000	0.0002	2.4	0.5	12	0.25	0.0001	0.0000001	8634.24	1	440814ca-ca0e-4554-affd-ba14d84f1546	0	0	0	0	1	5	1
global	indv	100000	0.0002	2.4	0.5	12	0.25	0.0001	0.0000001	1717.655	1	45caa30e-7d4c-4345-8d9c-e4a732d31a36	0	0	0	0	1	5	1
global	indv	100000	0.0002	2.4	0.5	12	0.25	0.0001	0.0000001	5140.075	1	58c452a3-73c7-41b9-90da-9e5d02b5fb32	0	0	0	0	1	5	1
global	indv	100000	0.0002	2.4	0.5	12	0.25	0.0001	0.0000001	4777.845	1	5f0e0703-3240-48e1-96d1-1de92caffc62	0	0	0	0	1	5	1
global	indv	100000	0.0002	2.4	0.5	12	0.25	0.0001	0.0000001	9679.215	1	69a5a370-5868-4f11-bd7f-c62bb93344b2	0	0	0	0	1	5	1
global	indv	100000	0.0002	2.4	0.5	12	0.25	0.0001	0.0000001	3257.105	1	7b23178e-7836-4784-9abc-a160bef4a36a	0	0	0	0	1	5	1
global	indv	100000	0.0002	2.4	0.5	12	0.25	0.0001	0.0000001	8206.43	1	9096ad31-707b-4e95-995b-d7b6c073f9b2	0	0	0	0	1	5	1
global	indv	100000	0.0002	2.4	0.5	12	0.25	0.0001	0.0000001	7231.565	1	91be66b3-0a20-47ab-8cf0-f665ca2f9adb	0	0	0	0	1	5	1
global	indv	100000	0.0002	2.4	0.5	12	0.25	0.0001	0.0000001	4643.095	1	96b517da-4585-4708-893d-77cbf9da0b5c	0	0	0	0	1	5	1
global	indv	100000	0.0002	2.4	0.5	12	0.25	0.0001	0.0000001	1518.425	1	98bc7557-124e-42cc-a53b-b13ec50e6211	0	0	0	0	1	5	1
global	indv	100000	0.0002	2.4	0.5	12	0.25	0.0001	0.0000001	3106.6	1	9999e9c6-6ede-4911-94bd-6efeca24484c	0	0	0	0	1	5	1
global	indv	100000	0.0002	2.4	0.5	12	0.25	0.0001	0.0000001	3400	1	aa3dc564-28b4-4889-9157-b33f65fb3c4e	0.6011381118	0.4838553217	50656277.6	69363337.2630601	5	5	0
global	indv	100000	0.0002	2.4	0.5	12	0.25	0.0001	0.0000001	2826.19	1	adef9fb9-912b-4316-8702-f78b4f251bf5	0	0	0	0	1	5	1
global	indv	100000	0.0002	2.4	0.5	12	0.25	0.0001	0.0000001	6299.735	1	bacf2195-00ab-4f9e-8184-43926face9a2	0	0	0	0	1	5	1
global	indv	100000	0.0002	2.4	0.5	12	0.25	0.0001	0.0000001	2362.67	1	bd284f62-e024-4394-a3d8-adc9eb957556	0	0	0	0	1	5	1
global	indv	100000	0.0002	2.4	0.5	12	0.25	0.0001	0.0000001	1825.435	1	bda506f4-a739-419f-85d0-f815634e90a0	0	0	0	0	1	5	1
global	indv	100000	0.0002	2.4	0.5	12	0.25	0.0001	0.0000001	4737.825	1	c5526e63-9201-42bd-8822-aaf6043bed15	0	0	0	0	1	5	1
global	indv	100000	0.0002	2.4	0.5	12	0.25	0.0001	0.0000001	9320.87	1	cbb6fe2a-63f5-4a73-a235-0c68d546013b	0	0	0	0	1	5	1
global	indv	100000	0.0002	2.4	0.5	12	0.25	0.0001	0.0000001	8535.655	1	cda2c7f3-9db2-486b-ae60-f03b1a73208e	0	0	0	0	1	5	1
global	indv	100000	0.0002	2.4	0.5	12	0.25	0.0001	0.0000001	949.615	1	d22980b5-8d62-4790-9d32-c0a28548add7	0	0	0	0	1	5	1
global	indv	100000	0.0002	2.4	0.5	12	0.25	0.0001	0.0000001	2189.03	1	e32ab938-16f0-4c2b-b993-d8d79ccd2258	0	0	0	0	1	5	1
global	indv	100000	0.0002	2.4	0.5	12	0.25	0.0001	0.0000001	3894.89	1	f2d223d1-1ead-4e29-a48f-3c99b4963a6c	0	0	0	0	1	5	1
global	indv	100000	0.0002	2.4	0.5	12	0.25	0.0001	0.0000001	5684.655	1	ff44e852-d3dd-4485-95ef-3a353f022dc1	0	0	0	0	1	5	1
global	indv	100000	0.0002	2.4	0.5	12	0.5	0.0001	0.0000001	3332.265	2	0b4979e0-1682-4d9a-aa30-12ca3f347ec2	0	0	0	0	1	5	1
global	indv	100000	0.0002	2.4	0.5	12	0.5	0.0001	0.0000001	4338.87	2	0e54fbb9-837b-4ccc-9f42-57a9166d416d	0	0	0	0	1	5	1
global	indv	100000	0.0002	2.4	0.5	12	0.5	0.0001	0.0000001	2771.365	2	0e6f7911-d217-420a-a0b0-32a09a82cdb6	0	0	0	0	1	5	1
global	indv	100000	0.0002	2.4	0.5	12	0.5	0.0001	0.0000001	2176.76	2	1d02b656-b0b7-42dc-a1b0-a8cca898f8c5	0	0	0	0	1	5	1
global	indv	100000	0.0002	2.4	0.5	12	0.5	0.0001	0.0000001	1608.99	2	1f4458cd-ac67-4589-ab40-7c38ac51d9e4	0	0	0	0	1	5	1
global	indv	100000	0.0002	2.4	0.5	12	0.5	0.0001	0.0000001	3466.44	2	2487907a-255f-4923-a86e-f8efc50729c5	0	0	0	0	1	5	1
global	indv	100000	0.0002	2.4	0.5	12	0.5	0.0001	0.0000001	1725.12	2	29ca8166-ab44-42b3-a708-8c73a693a2ac	0	0	0	0	1	5	1
global	indv	100000	0.0002	2.4	0.5	12	0.5	0.0001	0.0000001	1787.475	2	2a24196a-add3-411a-bf32-7af5b4b1fa9d	0	0	0	0	1	5	1
global	indv	100000	0.0002	2.4	0.5	12	0.5	0.0001	0.0000001	686.34	2	2a7b838a-08a2-4387-8da2-65ae76cdd9dc	0	0	0	0	1	5	1
global	indv	100000	0.0002	2.4	0.5	12	0.5	0.0001	0.0000001	1836.61	2	4fe4cc58-c982-4f43-a7e9-91e07d24b78f	0	0	0	0	1	5	1
global	indv	100000	0.0002	2.4	0.5	12	0.5	0.0001	0.0000001	2084.585	2	5e5faa6f-c20f-41b7-89ac-b79e90d1098a	0	0	0	0	1	5	1
global	indv	100000	0.0002	2.4	0.5	12	0.5	0.0001	0.0000001	2515.42	2	6085771b-274b-4d94-b3be-3b38d0a7afd7	0	0	0	0	1	5	1
global	indv	100000	0.0002	2.4	0.5	12	0.5	0.0001	0.0000001	1793.985	2	6603c463-a5ac-467c-bd7d-bfab1ed56882	0	0	0	0	1	5	1
global	indv	100000	0.0002	2.4	0.5	12	0.5	0.0001	0.0000001	5161.43	2	7cf65e85-7693-4e21-8445-c91f442d4cd0	0	0	0	0	1	5	1
global	indv	100000	0.0002	2.4	0.5	12	0.5	0.0001	0.0000001	2616.19	2	83f804cc-aa43-4d3c-81f3-dc5aff62726d	0	0	0	0	1	5	1
global	indv	100000	0.0002	2.4	0.5	12	0.5	0.0001	0.0000001	1736.22	2	845f02cc-6a84-4d7c-83bd-162198bc5568	0	0	0	0	1	5	1
global	indv	100000	0.0002	2.4	0.5	12	0.5	0.0001	0.0000001	5009.365	2	a4db589b-acd1-42e2-9c6d-1c42defa5282	0	0	0	0	1	5	1
global	indv	100000	0.0002	2.4	0.5	12	0.5	0.0001	0.0000001	1966.85	2	af6638bb-9dac-41e3-b974-f6557de92fe7	0	0	0	0	1	5	1
global	indv	100000	0.0002	2.4	0.5	12	0.5	0.0001	0.0000001	2986.3	2	c7e7be0e-c97e-41ee-8488-0cb81869e342	0	0	0	0	1	5	1
global	indv	100000	0.0002	2.4	0.5	12	0.5	0.0001	0.0000001	3923.685	2	cae3e06b-bc72-4789-92ad-d67e98212602	0	0	0	0	1	5	1
global	indv	100000	0.0002	2.4	0.5	12	0.5	0.0001	0.0000001	1739.275	2	cf52f7c5-4266-4ccf-a557-e74ddcc15fba	0	0	0	0	1	5	1
global	indv	100000	0.0002	2.4	0.5	12	0.5	0.0001	0.0000001	7777.095	2	d0cd2465-d5ba-4d0e-8dff-78b5b5fb069c	0	0	0	0	1	5	1
global	indv	100000	0.0002	2.4	0.5	12	0.5	0.0001	0.0000001	2466.61	2	d92936c9-4604-45b1-b733-edd19bf92ce1	0	0	0	0	1	5	1
global	indv	100000	0.0002	2.4	0.5	12	0.5	0.0001	0.0000001	1503.225	2	e118db7c-1d8d-471f-b055-58d5684eb064	0	0	0	0	1	5	1
global	indv	100000	0.0002	2.4	0.5	12	0.5	0.0001	0.0000001	5357.34	2	e9ad3a1b-23b5-4eee-b0ec-8b5e7036421f	0	0	0	0	1	5	1
global	indv	100000	0.0002	2.4	0.5	12	0.5	0.0001	0.0000001	4472.79	2	f09c305d-60b0-4802-b894-d5052d639557	0	0	0	0	1	5	1
global	indv	100000	0.0002	2.4	0.5	12	0.5	0.0001	0.0000001	8099.99	2	f73816cb-dcce-4ffc-a5cc-5f02356df121	0	0	0	0	1	5	1
global	indv	100000	0.0002	2.4	0.5	12	0.5	0.0001	0.0000001	6350.945	2	f8837797-ce46-4e07-940c-2ff173c828c9	0	0	0	0	1	5	1
global	indv	100000	0.0002	2.4	0.5	12	0.97	0.0001	0.0000001	2042.95	3	11580cb5-ee9d-4a61-a239-0c6d30f74c4d	0	0	0	0	1	5	1
global	indv	100000	0.0002	2.4	0.5	12	0.97	0.0001	0.0000001	694.41	3	318f0d26-21e3-470e-a4e0-859b90bc429b	0	0	0	0	1	5	1
global	indv	100000	0.0002	2.4	0.5	12	0.97	0.0001	0.0000001	678.2	3	3bc24300-5143-4ccb-be4f-739daaa2c284	0	0	0	0	1	5	1
global	indv	100000	0.0002	2.4	0.5	12	0.97	0.0001	0.0000001	2301.98	3	3d9065e6-84cd-4629-9f40-32f165b68343	0	0	0	0	1	5	1
global	indv	100000	0.0002	2.4	0.5	12	0.97	0.0001	0.0000001	5571.65	3	45ca8e65-6543-403e-a773-a3f851815371	0	0	0	0	1	5	1
global	indv	100000	0.0002	2.4	0.5	12	0.97	0.0001	0.0000001	653.49	3	470c12d8-dfff-439c-9d50-e20f1621e342	0	0	0	0	1	5	1
global	indv	100000	0.0002	2.4	0.5	12	0.97	0.0001	0.0000001	491.66	3	473c9b2a-4b18-4440-8b83-7718421494ed	0	0	0	0	1	5	1
global	indv	100000	0.0002	2.4	0.5	12	0.97	0.0001	0.0000001	579	3	4f9bfe44-68ed-4b2d-88c0-90fa4a675eac	0	0	0	0	1	5	1
global	indv	100000	0.0002	2.4	0.5	12	0.97	0.0001	0.0000001	3635.345	3	54406ab2-e997-4c73-b228-2ea6dc4838a9	0	0	0	0	1	5	1
global	indv	100000	0.0002	2.4	0.5	12	0.97	0.0001	0.0000001	4341.35	3	545d8a5b-e1b9-4edb-b729-2ff393f47ed2	0	0	0	0	1	5	1
global	indv	100000	0.0002	2.4	0.5	12	0.97	0.0001	0.0000001	500.155	3	6c84e465-d1b8-4d9a-9d22-b00a4bc06230	0	0	0	0	1	5	1
global	indv	100000	0.0002	2.4	0.5	12	0.97	0.0001	0.0000001	5407.545	3	78c22909-f454-4690-b9e1-8e425be21ba8	0	0	0	0	1	5	1
global	indv	100000	0.0002	2.4	0.5	12	0.97	0.0001	0.0000001	531.32	3	851c494f-8cb1-4ef6-81c5-b0481e029fd5	0	0	0	0	1	5	1
global	indv	100000	0.0002	2.4	0.5	12	0.97	0.0001	0.0000001	2470.54	3	9900ab5b-22c4-4c8b-8807-ca8ccadecc60	0	0	0	0	1	5	1
global	indv	100000	0.0002	2.4	0.5	12	0.97	0.0001	0.0000001	1875.14	3	99e4b7ec-5570-4eb0-96aa-ab7e6a7865d9	0	0	0	0	1	5	1
global	indv	100000	0.0002	2.4	0.5	12	0.97	0.0001	0.0000001	595.365	3	a24e1067-4f8f-47fd-997d-57510eb578e3	0	0	0	0	1	5	1
global	indv	100000	0.0002	2.4	0.5	12	0.97	0.0001	0.0000001	4668.085	3	a651fdef-d2a5-484d-9d13-26f4e2585a0c	0	0	0	0	1	5	1
global	indv	100000	0.0002	2.4	0.5	12	0.97	0.0001	0.0000001	4583.365	3	b1d65c97-946c-4b92-93ba-87595486955c	0	0	0	0	1	5	1
global	indv	100000	0.0002	2.4	0.5	12	0.97	0.0001	0.0000001	506.61	3	b7b4d304-918d-4dfb-a78d-014c2449e02d	0	0	0	0	1	5	1
global	indv	100000	0.0002	2.4	0.5	12	0.97	0.0001	0.0000001	540.995	3	bc0740e2-a7b5-460a-ba81-7b585a38c398	0	0	0	0	1	5	1
global	indv	100000	0.0002	2.4	0.5	12	0.97	0.0001	0.0000001	759.51	3	c4b77cb7-10da-42f0-b358-16fc68d9fe52	0	0	0	0	1	5	1
global	indv	100000	0.0002	2.4	0.5	12	0.97	0.0001	0.0000001	563.03	3	c9ace9c4-ab68-49fb-b876-c3f318100e8c	0	0	0	0	1	5	1
global	indv	100000	0.0002	2.4	0.5	12	0.97	0.0001	0.0000001	620.315	3	d0bcf57c-eff3-472f-a71c-00552c6c1246	0	0	0	0	1	5	1
global	indv	100000	0.0002	2.4	0.5	12	0.97	0.0001	0.0000001	483.785	3	d3f99722-5070-402d-b3f4-6dd706972f92	0	0	0	0	1	5	1
global	indv	100000	0.0002	2.4	0.5	12	0.97	0.0001	0.0000001	479.055	3	d9345be0-3ac8-4ffd-a688-1ee4a2ff7f58	0	0	0	0	1	5	1
global	indv	100000	0.0002	2.4	0.5	12	0.97	0.0001	0.0000001	500.505	3	e03ccdcc-a215-4f8e-94d9-19ab62e6eb61	0	0	0	0	1	5	1
global	indv	100000	0.0002	2.4	0.5	12	0.97	0.0001	0.0000001	494.5	3	ee669905-804d-4bbe-86c0-428569a2cea8	0	0	0	0	1	5	1
global	indv	100000	0.0002	2.4	0.5	12	0.97	0.0001	0.0000001	2105.095	3	f668dcbb-ade5-469a-bd3b-9706436a1d35	0	0	0	0	1	5	1
global	indv	100000	0.0002	2.4	0.5	12	0.97	0.0001	0.0000001	701.145	3	ff0f613f-b6ff-4393-ad54-97df506e30aa	0	0	0	0	1	5	1
global	indv	100000	0.0002	2.4	0.5	12	0.9	0.0001	0.0000001	6037.13	4	0574d521-b32c-49e5-92f9-0d586db3f860	0	0	0	0	1	5	1
global	indv	100000	0.0002	2.4	0.5	12	0.9	0.0001	0.0000001	612.02	4	1448df33-209e-4472-8871-e4ab97f076ef	0	0	0	0	1	5	1
global	indv	100000	0.0002	2.4	0.5	12	0.9	0.0001	0.0000001	508.11	4	30bf5cf9-245d-4d4d-9e2b-40c2278de140	0	0	0	0	1	5	1
global	indv	100000	0.0002	2.4	0.5	12	0.9	0.0001	0.0000001	1589.055	4	31c0e0a6-72a5-49b8-a900-93c5857964d5	0	0	0	0	1	5	1
global	indv	100000	0.0002	2.4	0.5	12	0.9	0.0001	0.0000001	5798.07	4	391868ff-bb0d-48db-952f-5e2c650dd83d	0	0	0	0	1	5	1
global	indv	100000	0.0002	2.4	0.5	12	0.9	0.0001	0.0000001	1661.83	4	3ff54c59-dfce-47d1-9b73-17a1f53f981e	0	0	0	0	1	5	1
global	indv	100000	0.0002	2.4	0.5	12	0.9	0.0001	0.0000001	4909.63	4	4e030f85-b9ed-41fd-a639-28e5eb79545f	0	0	0	0	1	5	1
global	indv	100000	0.0002	2.4	0.5	12	0.9	0.0001	0.0000001	503.23	4	5163a556-b006-4e55-8027-d7ade8717ff8	0	0	0	0	1	5	1
global	indv	100000	0.0002	2.4	0.5	12	0.9	0.0001	0.0000001	485.68	4	56d276d6-524c-42bf-8f45-03bd333e4dfc	0	0	0	0	1	5	1
global	indv	100000	0.0002	2.4	0.5	12	0.9	0.0001	0.0000001	4494.28	4	56f76ea7-2707-406d-a6f6-b43253994e4e	0	0	0	0	1	5	1
global	indv	100000	0.0002	2.4	0.5	12	0.9	0.0001	0.0000001	2342.355	4	595180cd-457e-4094-ab48-cc2f0c23b244	0	0	0	0	1	5	1
global	indv	100000	0.0002	2.4	0.5	12	0.9	0.0001	0.0000001	2200	4	6c8082f9-ca60-4f9d-936b-2a20e62069c8	0.2106437852	0.2093248502	1423083.6	2282490.49038529	5	5	0
global	indv	100000	0.0002	2.4	0.5	12	0.9	0.0001	0.0000001	1844.4	4	82c80a36-827d-4f63-a4ed-083dc5ed5e54	0	0	0	0	1	5	1
global	indv	100000	0.0002	2.4	0.5	12	0.9	0.0001	0.0000001	5783.725	4	82eb656e-2918-48ea-9102-2aec9398b237	0	0	0	0	1	5	1
global	indv	100000	0.0002	2.4	0.5	12	0.9	0.0001	0.0000001	2012.53	4	9936b1b0-de72-49e8-9732-40c9c596396e	0	0	0	0	1	5	1
global	indv	100000	0.0002	2.4	0.5	12	0.9	0.0001	0.0000001	1996.095	4	9b6292e0-013d-49ed-bb36-d058edad38de	0	0	0	0	1	5	1
global	indv	100000	0.0002	2.4	0.5	12	0.9	0.0001	0.0000001	4071.635	4	9cc6f879-91b7-4927-a965-5743ce82c726	0	0	0	0	1	5	1
global	indv	100000	0.0002	2.4	0.5	12	0.9	0.0001	0.0000001	809.925	4	a0ce91c5-cbb1-43d9-8fd3-b8de87d2ab9c	0	0	0	0	1	5	1
global	indv	100000	0.0002	2.4	0.5	12	0.9	0.0001	0.0000001	1025.58	4	a14bec0a-7a71-4af5-b5a2-365e3abed978	0	0	0	0	1	5	1
global	indv	100000	0.0002	2.4	0.5	12	0.9	0.0001	0.0000001	1613.9	4	bc568768-373b-4fed-9d04-96848b6bbb12	0	0	0	0	1	5	1
global	indv	100000	0.0002	2.4	0.5	12	0.9	0.0001	0.0000001	3738.785	4	bfff3c8b-8b3f-4ee5-bd55-84f083e50322	0	0	0	0	1	5	1
global	indv	100000	0.0002	2.4	0.5	12	0.9	0.0001	0.0000001	524.17	4	c75c497d-e4df-4aeb-8498-483361ac0d29	0	0	0	0	1	5	1
global	indv	100000	0.0002	2.4	0.5	12	0.9	0.0001	0.0000001	544.43	4	c8e35526-f1d1-44af-bd78-d77b8e41dfaf	0	0	0	0	1	5	1
global	indv	100000	0.0002	2.4	0.5	12	0.9	0.0001	0.0000001	2691.14	4	cbbc7f16-930e-4d55-8755-c2167a878c62	0	0	0	0	1	5	1
global	indv	100000	0.0002	2.4	0.5	12	0.9	0.0001	0.0000001	656.62	4	e5a4097c-d9be-4afd-847c-77f693487a76	0	0	0	0	1	5	1
global	indv	100000	0.0002	2.4	0.5	12	0.9	0.0001	0.0000001	618.84	4	ed54691e-5dc7-41a0-bcb5-758e0c84ed90	0	0	0	0	1	5	1
global	indv	100000	0.0002	2.4	0.5	12	0.9	0.0001	0.0000001	534.575	4	f193135a-d51d-4ec0-8c1b-3f3eee30a383	0	0	0	0	1	5	1
global	indv	100000	0.0002	2.4	0.5	12	0.9	0.0001	0.0000001	567.53	4	f47ccddf-0252-40ea-8a61-62414340f94c	0	0	0	0	1	5	1
global	indv	100000	0.0002	2.4	0.5	12	0.9	0.0001	0.0000001	700.07	4	fcbf7fd1-dad0-462f-8657-fbc1f6c1c25f	0	0	0	0	1	5	1
global	indv	100000	0.0002	2.4	0.5	12	1	0.0001	0.0000001	2698.455	5	05e10311-3550-4056-9d35-4a7b47e804a5	0	0	0	0	1	5	1
global	indv	100000	0.0002	2.4	0.5	12	1	0.0001	0.0000001	509.905	5	1c16237e-aacf-4526-a28a-45c1df43fe40	0	0	0	0	1	5	1
global	indv	100000	0.0002	2.4	0.5	12	1	0.0001	0.0000001	546.685	5	1eb5d402-fd5b-4744-958c-a9c53fd50d95	0	0	0	0	1	5	1
global	indv	100000	0.0002	2.4	0.5	12	1	0.0001	0.0000001	4093.145	5	2d178737-ef93-4588-82c2-3b4be4bfb8b3	0	0	0	0	1	5	1
global	indv	100000	0.0002	2.4	0.5	12	1	0.0001	0.0000001	641.85	5	35e5a7fe-89f5-4676-9ee4-fffdf970b727	0	0	0	0	1	5	1
global	indv	100000	0.0002	2.4	0.5	12	1	0.0001	0.0000001	602.005	5	373f83fb-55dd-49bc-9dfb-442923d25e07	0	0	0	0	1	5	1
global	indv	100000	0.0002	2.4	0.5	12	1	0.0001	0.0000001	783.28	5	5485f69d-9c31-4032-9d05-784c8b33b78b	0	0	0	0	1	5	1
global	indv	100000	0.0002	2.4	0.5	12	1	0.0001	0.0000001	567.065	5	5b5b8361-b8be-41dd-a40c-d54f92e50bd1	0	0	0	0	1	5	1
global	indv	100000	0.0002	2.4	0.5	12	1	0.0001	0.0000001	1909.17	5	5f5e6939-358c-4b28-a79f-84e5f7549f25	0	0	0	0	1	5	1
global	indv	100000	0.0002	2.4	0.5	12	1	0.0001	0.0000001	461.175	5	60094d6d-efd1-4901-98f2-2d000f7f6ffc	0	0	0	0	1	5	1
global	indv	100000	0.0002	2.4	0.5	12	1	0.0001	0.0000001	432.225	5	6ed36313-c605-45d5-a004-70f5cb79480d	0	0	0	0	1	5	1
global	indv	100000	0.0002	2.4	0.5	12	1	0.0001	0.0000001	487.82	5	769939ac-56bc-4b20-816c-7d025cdedffc	0	0	0	0	1	5	1
global	indv	100000	0.0002	2.4	0.5	12	1	0.0001	0.0000001	4201.63	5	78eb20d8-e7ec-4e66-93b9-a21c16d38bce	0	0	0	0	1	5	1
global	indv	100000	0.0002	2.4	0.5	12	1	0.0001	0.0000001	524.41	5	792fd169-581e-4518-9416-1365ac68aff3	0	0	0	0	1	5	1
global	indv	100000	0.0002	2.4	0.5	12	1	0.0001	0.0000001	676.87	5	7f8b6806-884e-47ad-a7a2-c247cdc3709c	0	0	0	0	1	5	1
global	indv	100000	0.0002	2.4	0.5	12	1	0.0001	0.0000001	1535.59	5	9a113c98-7a87-4306-91cb-04e0f33180cf	0	0	0	0	1	5	1
global	indv	100000	0.0002	2.4	0.5	12	1	0.0001	0.0000001	1578.535	5	a517acd2-4d5e-4275-b614-de45ee1a4d77	0	0	0	0	1	5	1
global	indv	100000	0.0002	2.4	0.5	12	1	0.0001	0.0000001	470.6	5	b997eb21-093c-4bf1-9d24-2b498cbb2572	0	0	0	0	1	5	1
global	indv	100000	0.0002	2.4	0.5	12	1	0.0001	0.0000001	715.6	5	c026b077-8ea2-4f09-8e49-2e5b2f60370f	0	0	0	0	1	5	1
global	indv	100000	0.0002	2.4	0.5	12	1	0.0001	0.0000001	571.215	5	c80e5b33-7cf2-46b6-adc4-e8cfbcc8e70d	0	0	0	0	1	5	1
global	indv	100000	0.0002	2.4	0.5	12	1	0.0001	0.0000001	672.025	5	cc4d6a08-0ba6-4d0b-81ec-d2832cc579b5	0	0	0	0	1	5	1
global	indv	100000	0.0002	2.4	0.5	12	1	0.0001	0.0000001	603.115	5	ccfa4c72-72be-44bd-9f6a-1e041adcdbb2	0	0	0	0	1	5	1
global	indv	100000	0.0002	2.4	0.5	12	1	0.0001	0.0000001	503.175	5	d3f04684-998d-4634-a27e-efc7cca99695	0	0	0	0	1	5	1
global	indv	100000	0.0002	2.4	0.5	12	1	0.0001	0.0000001	490.03	5	d5370891-3f94-4551-899c-3e7859238e2c	0	0	0	0	1	5	1
global	indv	100000	0.0002	2.4	0.5	12	1	0.0001	0.0000001	619.59	5	d81f6d33-246a-40ba-bae8-f4a22e286a07	0	0	0	0	1	5	1
global	indv	100000	0.0002	2.4	0.5	12	1	0.0001	0.0000001	522.725	5	e8c88d57-2155-4c97-af37-95f37580396b	0	0	0	0	1	5	1
global	indv	100000	0.0002	2.4	0.5	12	1	0.0001	0.0000001	597.48	5	eabeb3da-d1b4-4a03-8914-4da628e326f0	0	0	0	0	1	5	1
global	indv	100000	0.0002	2.4	0.5	12	1	0.0001	0.0000001	564.58	5	ed4cac20-7642-4f81-b237-12ebbaed568a	0	0	0	0	1	5	1
global	indv	100000	0.0002	2.4	0.5	12	1	0.0001	0.0000001	651.71	5	f69685d6-c628-45c0-a847-f549d4273513	0	0	0	0	1	5	1
global	indv	100000	0.0002	2.4	0.5	12	1	0.0001	0.0000001	1791.78	5	f7590740-3991-43d8-ad28-52056d65b5b7	0	0	0	0	1	5	1
global	indv	100000	0.0002	2.4	0.5	12	0.25	0	0.0000001	494.195	6	01a12c9d-36b6-4d28-abd6-50c29f840c63	0	0	0	0	1	5	1
global	indv	100000	0.0002	2.4	0.5	12	0.25	0	0.0000001	448.505	6	1263fc47-f8bb-4267-adbb-457f873bf5cc	0	0	0	0	1	5	1
global	indv	100000	0.0002	2.4	0.5	12	0.25	0	0.0000001	450.315	6	127c533a-0d80-4735-8244-938da6300b53	0	0	0	0	1	5	1
global	indv	100000	0.0002	2.4	0.5	12	0.25	0	0.0000001	463.49	6	20be788a-fd0e-4c9d-b521-5b954605f149	0	0	0	0	1	5	1
global	indv	100000	0.0002	2.4	0.5	12	0.25	0	0.0000001	415.98	6	26b49df9-94d5-4fc8-a56a-32ed25c1e106	0	0	0	0	1	5	1
global	indv	100000	0.0002	2.4	0.5	12	0.25	0	0.0000001	443.475	6	28b3a7e0-9c6a-42e0-83ac-26b315cb7ddf	0	0	0	0	1	5	1
global	indv	100000	0.0002	2.4	0.5	12	0.25	0	0.0000001	533.61	6	291c664e-8d22-4905-9894-2ec83493f8ae	0	0	0	0	1	5	1
global	indv	100000	0.0002	2.4	0.5	12	0.25	0	0.0000001	482.885	6	2e802186-fff4-4352-9662-3cab34d9c979	0	0	0	0	1	5	1
global	indv	100000	0.0002	2.4	0.5	12	0.25	0	0.0000001	469.915	6	2ed87254-dc1c-44a6-a2ef-fc61a7b0aa27	0	0	0	0	1	5	1
global	indv	100000	0.0002	2.4	0.5	12	0.25	0	0.0000001	430.05	6	4b49b005-3d66-494f-9f95-bc0db7818e0d	0	0	0	0	1	5	1
global	indv	100000	0.0002	2.4	0.5	12	0.25	0	0.0000001	490.21	6	56dc95c3-8de2-43cb-949d-6d526b8cb7c0	0	0	0	0	1	5	1
global	indv	100000	0.0002	2.4	0.5	12	0.25	0	0.0000001	415.69	6	6b93f348-8b3f-4620-af6b-38e3f73c9389	0	0	0	0	1	5	1
global	indv	100000	0.0002	2.4	0.5	12	0.25	0	0.0000001	476.52	6	77c28cae-29d4-44c7-bb93-d05e85e40ce1	0	0	0	0	1	5	1
global	indv	100000	0.0002	2.4	0.5	12	0.25	0	0.0000001	501.28	6	79b3976f-b882-4496-9a54-ac634e07ffc0	0	0	0	0	1	5	1
global	indv	100000	0.0002	2.4	0.5	12	0.25	0	0.0000001	513.775	6	8ed2c8bf-cf87-4d69-9b7f-c8c973b731b1	0	0	0	0	1	5	1
global	indv	100000	0.0002	2.4	0.5	12	0.25	0	0.0000001	629.225	6	9506e323-fc1c-4c94-9609-ca5efe919064	0	0	0	0	1	5	1
global	indv	100000	0.0002	2.4	0.5	12	0.25	0	0.0000001	524.475	6	9e01f530-f82e-47f3-af50-f0bbfa572224	0	0	0	0	1	5	1
global	indv	100000	0.0002	2.4	0.5	12	0.25	0	0.0000001	464.38	6	a642c27f-43b0-429f-af8e-ef869f324acb	0	0	0	0	1	5	1
global	indv	100000	0.0002	2.4	0.5	12	0.25	0	0.0000001	476.24	6	a67e1d15-b86b-40f8-bac3-e9fc132b6ec8	0	0	0	0	1	5	1
global	indv	100000	0.0002	2.4	0.5	12	0.25	0	0.0000001	468.11	6	b270e5be-eb17-4aa8-9530-a6eb6663bded	0	0	0	0	1	5	1
global	indv	100000	0.0002	2.4	0.5	12	0.25	0	0.0000001	432.715	6	cd4ec423-0ac3-4b68-a319-87cebab5f337	0	0	0	0	1	5	1
global	indv	100000	0.0002	2.4	0.5	12	0.25	0	0.0000001	555.07	6	d8cf207d-bb8a-4c50-9766-1d295255a0dd	0	0	0	0	1	5	1
global	indv	100000	0.0002	2.4	0.5	12	0.25	0	0.0000001	484.02	6	dfe5aae8-0a16-4530-b7a7-ae6d5b2f80f8	0	0	0	0	1	5	1
global	indv	100000	0.0002	2.4	0.5	12	0.25	0	0.0000001	448.95	6	e925915a-0021-460e-808c-657bb5755a3e	0	0	0	0	1	5	1
global	indv	100000	0.0002	2.4	0.5	12	0.25	0	0.0000001	481.68	6	ed7a3bd3-3838-4404-99fc-dbfff8776271	0	0	0	0	1	5	1
global	indv	100000	0.0002	2.4	0.5	12	0.25	0	0.0000001	643.55	6	f6ae76a8-3cf9-4a9b-93bb-b8b9cbf8e5ce	0	0	0	0	1	5	1
global	indv	100000	0.0002	2.4	0.5	12	0.25	0	0.0000001	585.99	6	faa7c310-d972-4cda-96fb-dbf06a784267	0	0	0	0	1	5	1
global	indv	100000	0.0002	2.4	0.5	12	0.25	0	0.0000001	596.635	6	fad7cfae-d82e-4cf3-9aa2-7c47181478d5	0	0	0	0	1	5	1
global	indv	100000	0.0002	2.4	0.5	12	0.5	0	0.0000001	450.92	7	0a939b78-71ab-4ba8-b8dd-a8f2b953fe0e	0	0	0	0	1	5	1
global	indv	100000	0.0002	2.4	0.5	12	0.5	0	0.0000001	698.36	7	12dcd00d-95a2-4a1b-8081-dcc51c74a53d	0	0	0	0	1	5	1
global	indv	100000	0.0002	2.4	0.5	12	0.5	0	0.0000001	503.37	7	37a04875-7bfb-483e-bb3d-c68820812cb0	0	0	0	0	1	5	1
global	indv	100000	0.0002	2.4	0.5	12	0.5	0	0.0000001	505.32	7	386b2b2b-9c2b-4e0f-a130-e3dd568fae5d	0	0	0	0	1	5	1
global	indv	100000	0.0002	2.4	0.5	12	0.5	0	0.0000001	606.735	7	4ed9d8c4-e5be-4ebf-a290-e99d4d76efc5	0	0	0	0	1	5	1
global	indv	100000	0.0002	2.4	0.5	12	0.5	0	0.0000001	589.55	7	5112addd-f756-4c94-9e85-30f5e5958a21	0	0	0	0	1	5	1
global	indv	100000	0.0002	2.4	0.5	12	0.5	0	0.0000001	444.83	7	535b8351-33e2-4ca7-b77e-60f870d1fa4b	0	0	0	0	1	5	1
global	indv	100000	0.0002	2.4	0.5	12	0.5	0	0.0000001	498.325	7	5a5603b7-4c38-42da-b01b-dd9f2685bd85	0	0	0	0	1	5	1
global	indv	100000	0.0002	2.4	0.5	12	0.5	0	0.0000001	494.335	7	5d1151fb-0088-4243-bbfb-fa281041dd13	0	0	0	0	1	5	1
global	indv	100000	0.0002	2.4	0.5	12	0.5	0	0.0000001	514.38	7	6ad279f1-45d7-4cf1-b99b-c1929a8e259b	0	0	0	0	1	5	1
global	indv	100000	0.0002	2.4	0.5	12	0.5	0	0.0000001	627.95	7	6e4a3de0-09a7-4522-b535-f4b253b84240	0	0	0	0	1	5	1
global	indv	100000	0.0002	2.4	0.5	12	0.5	0	0.0000001	673.935	7	7d8f581a-ac5d-4b37-ba7a-5a774ba77a24	0	0	0	0	1	5	1
global	indv	100000	0.0002	2.4	0.5	12	0.5	0	0.0000001	474.92	7	7fbbbf93-cf5e-4237-92c8-e38d5e275345	0	0	0	0	1	5	1
global	indv	100000	0.0002	2.4	0.5	12	0.5	0	0.0000001	836.12	7	828471b3-0309-46d8-8702-e43420b97ad3	0	0	0	0	1	5	1
global	indv	100000	0.0002	2.4	0.5	12	0.5	0	0.0000001	512.465	7	8a7819c6-895f-4bfe-ac71-76b0b12e3203	0	0	0	0	1	5	1
global	indv	100000	0.0002	2.4	0.5	12	0.5	0	0.0000001	512.87	7	9ed256c5-df64-4ee2-86e3-1d89aa3010b9	0	0	0	0	1	5	1
global	indv	100000	0.0002	2.4	0.5	12	0.5	0	0.0000001	699.35	7	a9a7b5f8-197a-4a2e-81de-d1b626b1c52b	0	0	0	0	1	5	1
global	indv	100000	0.0002	2.4	0.5	12	0.5	0	0.0000001	457.07	7	b4f1a5d8-f37f-4e28-b8da-ec11dba4a8ba	0	0	0	0	1	5	1
global	indv	100000	0.0002	2.4	0.5	12	0.5	0	0.0000001	452.79	7	b80610b1-8be3-4c8a-8af2-9ebf7ee9af92	0	0	0	0	1	5	1
global	indv	100000	0.0002	2.4	0.5	12	0.5	0	0.0000001	588.89	7	bde03b92-5244-4c69-bb51-7b8270428b19	0	0	0	0	1	5	1
global	indv	100000	0.0002	2.4	0.5	12	0.5	0	0.0000001	473.17	7	bfce2153-f84a-4dc9-8159-4804b11975f1	0	0	0	0	1	5	1
global	indv	100000	0.0002	2.4	0.5	12	0.5	0	0.0000001	526.145	7	ce5cf654-c38d-45cb-9f71-9eb47bd82d7c	0	0	0	0	1	5	1
global	indv	100000	0.0002	2.4	0.5	12	0.5	0	0.0000001	665.14	7	d570015c-f8bd-4066-b7e7-0e16a2253cb1	0	0	0	0	1	5	1
global	indv	100000	0.0002	2.4	0.5	12	0.5	0	0.0000001	437.515	7	dcaf60cb-9cde-405d-95c4-a3130f63d7c8	0	0	0	0	1	5	1
global	indv	100000	0.0002	2.4	0.5	12	0.5	0	0.0000001	495.36	7	e35f85d1-0274-41ad-8c1f-32900dc3d9e6	0	0	0	0	1	5	1
global	indv	100000	0.0002	2.4	0.5	12	0.5	0	0.0000001	475.2	7	f09efcf4-1ca7-4d15-8d7e-30d52eff4074	0	0	0	0	1	5	1
global	indv	100000	0.0002	2.4	0.5	12	0.5	0	0.0000001	792.69	7	f772f4e2-2244-4522-a68a-9c25a24f41be	0	0	0	0	1	5	1
global	indv	100000	0.0002	2.4	0.5	12	0.5	0	0.0000001	1185.88	7	fccfb19a-c262-4f86-b140-dfd39d93e5b7	0	0	0	0	1	5	1
global	indv	100000	0.0002	2.4	0.5	12	0.97	0	0.0000001	582.935	8	02ca6469-f099-4868-ad62-a501b7feebd2	0	0	0	0	1	5	1
global	indv	100000	0.0002	2.4	0.5	12	0.97	0	0.0000001	522.3	8	105ddac7-4f5c-4eec-a9e7-4f5e5ffc8b0a	0	0	0	0	1	5	1
global	indv	100000	0.0002	2.4	0.5	12	0.97	0	0.0000001	773.64	8	185aaea3-ce4d-42e6-9a23-afeaaa3726b6	0	0	0	0	1	5	1
global	indv	100000	0.0002	2.4	0.5	12	0.97	0	0.0000001	633.615	8	24e2edcc-eb5c-4f2c-ba40-bad54b32a095	0	0	0	0	1	5	1
global	indv	100000	0.0002	2.4	0.5	12	0.97	0	0.0000001	698.76	8	274bfb42-6c1a-46e8-ba0d-34a05ff49846	0	0	0	0	1	5	1
global	indv	100000	0.0002	2.4	0.5	12	0.97	0	0.0000001	533.94	8	36dc8320-c389-4db8-a75c-faacb37a68d5	0	0	0	0	1	5	1
global	indv	100000	0.0002	2.4	0.5	12	0.97	0	0.0000001	821.185	8	3829fcc7-17c9-4fe2-899c-c88bb47abad6	0	0	0	0	1	5	1
global	indv	100000	0.0002	2.4	0.5	12	0.97	0	0.0000001	722.92	8	385679e1-b914-4b68-9d3a-b0bb89bd3ba0	0	0	0	0	1	5	1
global	indv	100000	0.0002	2.4	0.5	12	0.97	0	0.0000001	476.55	8	42a9235f-8910-46d2-b50d-b4a0a957985c	0	0	0	0	1	5	1
global	indv	100000	0.0002	2.4	0.5	12	0.97	0	0.0000001	714.34	8	44449b18-3747-4e16-a075-3b604f8d139a	0	0	0	0	1	5	1
global	indv	100000	0.0002	2.4	0.5	12	0.97	0	0.0000001	696.65	8	5e0a3305-9ea4-42b7-9f4e-4a2c5a4700f9	0	0	0	0	1	5	1
global	indv	100000	0.0002	2.4	0.5	12	0.97	0	0.0000001	741.495	8	6c04fa6b-c6b4-44e6-afdd-e273818c5c03	0	0	0	0	1	5	1
global	indv	100000	0.0002	2.4	0.5	12	0.97	0	0.0000001	638.76	8	74d9c35f-d7f1-4880-a396-793970fa5a6e	0	0	0	0	1	5	1
global	indv	100000	0.0002	2.4	0.5	12	0.97	0	0.0000001	470.61	8	819cf540-10cc-4b5a-8574-534605ff5a29	0	0	0	0	1	5	1
global	indv	100000	0.0002	2.4	0.5	12	0.97	0	0.0000001	725.1	8	85a565da-c1ef-4848-ad7e-5ce44d2077a9	0	0	0	0	1	5	1
global	indv	100000	0.0002	2.4	0.5	12	0.97	0	0.0000001	579.695	8	922e5469-19f2-4436-8f82-0728bca5f80e	0	0	0	0	1	5	1
global	indv	100000	0.0002	2.4	0.5	12	0.97	0	0.0000001	722.295	8	a88f438d-aed8-4792-b20f-26388f87f2dc	0	0	0	0	1	5	1
global	indv	100000	0.0002	2.4	0.5	12	0.97	0	0.0000001	718.565	8	afd44517-ccc3-44c8-b469-cc16c93e47e0	0	0	0	0	1	5	1
global	indv	100000	0.0002	2.4	0.5	12	0.97	0	0.0000001	597.43	8	b7706742-9111-4710-bc4b-9aa2096e1b26	0	0	0	0	1	5	1
global	indv	100000	0.0002	2.4	0.5	12	0.97	0	0.0000001	490.195	8	b8791275-5293-4682-a8ad-b66d33778d0a	0	0	0	0	1	5	1
global	indv	100000	0.0002	2.4	0.5	12	0.97	0	0.0000001	615.575	8	b8d69ebd-8f86-4251-9959-764235679259	0	0	0	0	1	5	1
global	indv	100000	0.0002	2.4	0.5	12	0.97	0	0.0000001	603.025	8	bdc3a733-bdf3-4ab9-985b-f6efa4d82afd	0	0	0	0	1	5	1
global	indv	100000	0.0002	2.4	0.5	12	0.97	0	0.0000001	572.53	8	bfcd1229-8e4b-4e0d-b8d1-91a6dc9790cc	0	0	0	0	1	5	1
global	indv	100000	0.0002	2.4	0.5	12	0.97	0	0.0000001	498.55	8	c838f8e8-cab3-4711-90ad-b823cf119733	0	0	0	0	1	5	1
global	indv	100000	0.0002	2.4	0.5	12	0.97	0	0.0000001	799.32	8	c8dc7b4d-f39f-4703-ab87-0db913ddd0f7	0	0	0	0	1	5	1
global	indv	100000	0.0002	2.4	0.5	12	0.97	0	0.0000001	556.99	8	dd6685e8-bae6-46fd-8780-6269606480a7	0	0	0	0	1	5	1
global	indv	100000	0.0002	2.4	0.5	12	0.97	0	0.0000001	531.21	8	deca6352-0e41-46d3-b573-4b591a710508	0	0	0	0	1	5	1
global	indv	100000	0.0002	2.4	0.5	12	0.97	0	0.0000001	715.12	8	dfb7ec48-8e91-4d38-966f-5966c2297048	0	0	0	0	1	5	1
global	indv	100000	0.0002	2.4	0.5	12	0.97	0	0.0000001	732.11	8	ff541e15-6b28-4645-a081-0b81219e9445	0	0	0	0	1	5	1
global	indv	100000	0.0002	2.4	0.5	12	0.9	0	0.0000001	684.925	9	027f0693-1429-4193-9b95-6302de612716	0	0	0	0	1	5	1
global	indv	100000	0.0002	2.4	0.5	12	0.9	0	0.0000001	574.06	9	03947116-770c-4998-8a68-ed7098a0b894	0	0	0	0	1	5	1
global	indv	100000	0.0002	2.4	0.5	12	0.9	0	0.0000001	557.695	9	05c88ae1-c5a8-4f25-b206-d5aacb5009c1	0	0	0	0	1	5	1
global	indv	100000	0.0002	2.4	0.5	12	0.9	0	0.0000001	738.82	9	1e8e0e77-75a6-4f8f-8715-a694d0d94500	0	0	0	0	1	5	1
global	indv	100000	0.0002	2.4	0.5	12	0.9	0	0.0000001	600.535	9	2742f5ad-2bc7-46ff-8703-68fb542f4596	0	0	0	0	1	5	1
global	indv	100000	0.0002	2.4	0.5	12	0.9	0	0.0000001	713.13	9	32ebb466-795c-4825-8260-a390dce09b62	0	0	0	0	1	5	1
global	indv	100000	0.0002	2.4	0.5	12	0.9	0	0.0000001	724.365	9	365285de-2cfa-47ef-832a-5f42bc3b5d68	0	0	0	0	1	5	1
global	indv	100000	0.0002	2.4	0.5	12	0.9	0	0.0000001	699.73	9	3e03275b-e6c9-4dc5-8ff6-82385e9b4573	0	0	0	0	1	5	1
global	indv	100000	0.0002	2.4	0.5	12	0.9	0	0.0000001	698.495	9	4411f96f-2571-4a81-b2c8-188db34649e7	0	0	0	0	1	5	1
global	indv	100000	0.0002	2.4	0.5	12	0.9	0	0.0000001	671.05	9	4e5ff077-6bbe-4b4a-98e7-e6c5f19fec4c	0	0	0	0	1	5	1
global	indv	100000	0.0002	2.4	0.5	12	0.9	0	0.0000001	864.56	9	6ae256a9-03d8-4458-b0d1-a8ebd6696a91	0	0	0	0	1	5	1
global	indv	100000	0.0002	2.4	0.5	12	0.9	0	0.0000001	481.87	9	71b176fe-a64b-4888-aad1-5f0c0b87e644	0	0	0	0	1	5	1
global	indv	100000	0.0002	2.4	0.5	12	0.9	0	0.0000001	709.03	9	74f01919-8039-4141-a49b-6119b755a817	0	0	0	0	1	5	1
global	indv	100000	0.0002	2.4	0.5	12	0.9	0	0.0000001	650.085	9	78fafab5-3d55-4730-90f7-3cc75ab7e281	0	0	0	0	1	5	1
global	indv	100000	0.0002	2.4	0.5	12	0.9	0	0.0000001	789.185	9	90ff0594-2a1f-4fee-9ec9-50db34ba63c6	0	0	0	0	1	5	1
global	indv	100000	0.0002	2.4	0.5	12	0.9	0	0.0000001	848.24	9	93c51803-c4ae-4d50-9515-5078f4faa89d	0	0	0	0	1	5	1
global	indv	100000	0.0002	2.4	0.5	12	0.9	0	0.0000001	861.65	9	94005585-eebd-4654-b40b-a5e7efcfcb88	0	0	0	0	1	5	1
global	indv	100000	0.0002	2.4	0.5	12	0.9	0	0.0000001	529.62	9	9c5112db-9c1b-457c-b542-5055173da2f1	0	0	0	0	1	5	1
global	indv	100000	0.0002	2.4	0.5	12	0.9	0	0.0000001	834.915	9	a6084bbd-7171-410e-9884-c9c882ba6075	0	0	0	0	1	5	1
global	indv	100000	0.0002	2.4	0.5	12	0.9	0	0.0000001	669.235	9	a7092d78-2962-44eb-97e7-c39fcd22d345	0	0	0	0	1	5	1
global	indv	100000	0.0002	2.4	0.5	12	0.9	0	0.0000001	516.245	9	bd3eed2a-cd34-4549-a57c-96b22e75ad00	0	0	0	0	1	5	1
global	indv	100000	0.0002	2.4	0.5	12	0.9	0	0.0000001	523.165	9	d5565c55-b23f-41ec-ada5-899117968194	0	0	0	0	1	5	1
global	indv	100000	0.0002	2.4	0.5	12	0.9	0	0.0000001	487.65	9	dab1ee09-359c-4a67-91d4-081498e1933b	0	0	0	0	1	5	1
global	indv	100000	0.0002	2.4	0.5	12	0.9	0	0.0000001	470.615	9	e5ffd7d7-2250-4ffe-9f25-510638a90de2	0	0	0	0	1	5	1
global	indv	100000	0.0002	2.4	0.5	12	0.9	0	0.0000001	571.7	9	f3fc91b7-0ce5-448a-9105-30611262bea7	0	0	0	0	1	5	1
global	indv	100000	0.0002	2.4	0.5	12	0.9	0	0.0000001	829.59	9	fbaef089-c2a8-4d2b-84f7-b75b5e4cb1f3	0	0	0	0	1	5	1
global	indv	100000	0.0002	2.4	0.5	12	0.9	0	0.0000001	622.37	9	ffda256f-0d60-4ac3-859e-c457e6b7cb36	0	0	0	0	1	5	1
global	indv	100000	0.0002	2.4	0.5	12	1	0	0.0000001	500.82	10	01a5c823-6eda-46e4-b2b0-dca12cb21564	0	0	0	0	1	5	1
global	indv	100000	0.0002	2.4	0.5	12	1	0	0.0000001	751.395	10	038da0bd-e244-4f66-a7ba-3c7be5e0af9c	0	0	0	0	1	5	1
global	indv	100000	0.0002	2.4	0.5	12	1	0	0.0000001	554.325	10	099798c0-7038-4e2f-bc7c-34be6f2ff270	0	0	0	0	1	5	1
global	indv	100000	0.0002	2.4	0.5	12	1	0	0.0000001	512.325	10	188be22d-1a34-4c47-96ee-bb9e6261e45b	0	0	0	0	1	5	1
global	indv	100000	0.0002	2.4	0.5	12	1	0	0.0000001	844.565	10	1a6ba30c-079d-483f-8b9c-bc1db50b7849	0	0	0	0	1	5	1
global	indv	100000	0.0002	2.4	0.5	12	1	0	0.0000001	470.225	10	1bd15d71-7fbc-4522-8191-6630e404c5a9	0	0	0	0	1	5	1
global	indv	100000	0.0002	2.4	0.5	12	1	0	0.0000001	582.845	10	20a3acc0-9060-4268-af34-cd3de62d79c3	0	0	0	0	1	5	1
global	indv	100000	0.0002	2.4	0.5	12	1	0	0.0000001	470.94	10	316c4206-d23f-4764-9d86-071e3fda37cb	0	0	0	0	1	5	1
global	indv	100000	0.0002	2.4	0.5	12	1	0	0.0000001	804.335	10	33998def-85fe-4d7b-9f1a-8cf876c1792c	0	0	0	0	1	5	1
global	indv	100000	0.0002	2.4	0.5	12	1	0	0.0000001	468.38	10	369a60fd-30b4-40be-b7e8-e81ac441af76	0	0	0	0	1	5	1
global	indv	100000	0.0002	2.4	0.5	12	1	0	0.0000001	495.585	10	4148fe3f-f429-4f0f-b8a2-10213c64f001	0	0	0	0	1	5	1
global	indv	100000	0.0002	2.4	0.5	12	1	0	0.0000001	572.66	10	4a8a844d-a603-4963-b36e-614dd0c4dda2	0	0	0	0	1	5	1
global	indv	100000	0.0002	2.4	0.5	12	1	0	0.0000001	663.76	10	5fc7ffbd-6ec2-4fd2-b2e2-b301b8d08e8d	0	0	0	0	1	5	1
global	indv	100000	0.0002	2.4	0.5	12	1	0	0.0000001	551.045	10	61ebd966-5129-47f2-af96-7043d8da23a3	0	0	0	0	1	5	1
global	indv	100000	0.0002	2.4	0.5	12	1	0	0.0000001	524.45	10	6ffc7657-f3a5-40c8-8f9d-f9756f53320c	0	0	0	0	1	5	1
global	indv	100000	0.0002	2.4	0.5	12	1	0	0.0000001	736.41	10	778d0428-c9a9-4601-b966-c235c83dcc6f	0	0	0	0	1	5	1
global	indv	100000	0.0002	2.4	0.5	12	1	0	0.0000001	496.565	10	86e45960-78a3-4a33-b1c1-5b6daeb9823c	0	0	0	0	1	5	1
global	indv	100000	0.0002	2.4	0.5	12	1	0	0.0000001	502.685	10	8a2adfe9-d2ec-412c-9bab-2750fd336f71	0	0	0	0	1	5	1
global	indv	100000	0.0002	2.4	0.5	12	1	0	0.0000001	657.455	10	a7f866ee-0403-4504-ba1b-e70a6378b359	0	0	0	0	1	5	1
global	indv	100000	0.0002	2.4	0.5	12	1	0	0.0000001	715.955	10	b2215734-692d-4765-9410-a18f50fb81cc	0	0	0	0	1	5	1
global	indv	100000	0.0002	2.4	0.5	12	1	0	0.0000001	762.125	10	c2a5d9e4-1f3f-4c86-98a5-29c376455102	0	0	0	0	1	5	1
global	indv	100000	0.0002	2.4	0.5	12	1	0	0.0000001	657.145	10	cc4f5362-d5ba-420b-9fd4-48b5f9c8d306	0	0	0	0	1	5	1
global	indv	100000	0.0002	2.4	0.5	12	1	0	0.0000001	624.625	10	db84c39f-8ae4-4c11-a15e-777ffa855b31	0	0	0	0	1	5	1
global	indv	100000	0.0002	2.4	0.5	12	1	0	0.0000001	622.89	10	ef24f9bd-52a5-4840-b33d-5a5a62310539	0	0	0	0	1	5	1
global	indv	100000	0.0002	2.4	0.5	12	1	0	0.0000001	681.555	10	f01fd7d8-7eba-4edf-a82c-88be69d0e0b8	0	0	0	0	1	5	1
global	indv	100000	0.0002	2.4	0.5	12	1	0	0.0000001	515.53	10	f088b2ab-0ccd-4e0e-9dd8-a79729a02123	0	0	0	0	1	5	1
global	indv	100000	0.0002	2.4	0.5	12	1	0	0.0000001	461.64	10	f238bb51-5f0c-49f8-81bf-b98e1ce3a2e9	0	0	0	0	1	5	1
global	indv	100000	0.0002	2.4	0.5	12	1	0	0.0000001	789.63	10	f2520f95-64eb-4bee-bc7a-c2badfd7624c	0	0	0	0	1	5	1
global	indv	100000	0.0002	2.4	0.5	12	1	0	0.0000001	487.805	10	f661813d-f0c4-45f1-9fbb-053e0a242efe	0	0	0	0	1	5	1
global	indv	100000	0.0002	2.4	0.5	12	1	0	0.0000001	542.735	10	f976ffe4-2a0b-422d-a549-2714785950e3	0	0	0	0	1	5	1
global	indv	100000	0.0002	2.4	0.5	12	0.25	0.00001	0.0000001	9125.425	11	0edf8ee8-5925-420a-beb1-71b5db25f0c9	0	0	0	0	1	5	1
global	indv	100000	0.0002	2.4	0.5	12	0.25	0.00001	0.0000001	13380.925	11	1020a964-b02a-40de-b9b5-db2f19eb063c	0	0	0	0	1	5	1
global	indv	100000	0.0002	2.4	0.5	12	0.25	0.00001	0.0000001	7072.285	11	149c4d69-8051-4da8-937e-31b2db67f57a	0	0	0	0	1	5	1
global	indv	100000	0.0002	2.4	0.5	12	0.25	0.00001	0.0000001	11939.945	11	16699cfb-d30b-4dc0-8d3d-4031d5ef4c0e	0	0	0	0	1	5	1
global	indv	100000	0.0002	2.4	0.5	12	0.25	0.00001	0.0000001	17413.35	11	1e8dad50-3696-4f6a-b375-eac2de746ddc	0	0	0	0	1	5	1
global	indv	100000	0.0002	2.4	0.5	12	0.25	0.00001	0.0000001	7125.11	11	242632fa-26b5-4bee-83b2-01cfad0ce315	0	0	0	0	1	5	1
global	indv	100000	0.0002	2.4	0.5	12	0.25	0.00001	0.0000001	9688.335	11	329525f0-2d37-4ee1-9b16-e60ab03639d8	0	0	0	0	1	5	1
global	indv	100000	0.0002	2.4	0.5	12	0.25	0.00001	0.0000001	15622.285	11	3395bbb8-3078-429c-8ed9-51b26760c122	0	0	0	0	1	5	1
global	indv	100000	0.0002	2.4	0.5	12	0.25	0.00001	0.0000001	4031.825	11	4628d72e-a520-4ce6-b7c6-5b2130cabb96	0	0	0	0	1	5	1
global	indv	100000	0.0002	2.4	0.5	12	0.25	0.00001	0.0000001	10552.35	11	47a73879-2289-4219-b945-302aa5d4bd83	0	0	0	0	1	5	1
global	indv	100000	0.0002	2.4	0.5	12	0.25	0.00001	0.0000001	4958.705	11	561a829c-1cd3-4f9e-a919-07cd574224b0	0	0	0	0	1	5	1
global	indv	100000	0.0002	2.4	0.5	12	0.25	0.00001	0.0000001	7859.845	11	5756ec7d-6b95-41d9-b698-bda0eb603161	0	0	0	0	1	5	1
global	indv	100000	0.0002	2.4	0.5	12	0.25	0.00001	0.0000001	10393.71	11	5cc57c6f-73ff-4071-96ff-6b2f7b36e9d9	0	0	0	0	1	5	1
global	indv	100000	0.0002	2.4	0.5	12	0.25	0.00001	0.0000001	10652.545	11	660cb508-ed63-45dc-bea2-8d8575e552b0	0	0	0	0	1	5	1
global	indv	100000	0.0002	2.4	0.5	12	0.25	0.00001	0.0000001	8733.97	11	6c823cf5-dde6-4483-8cca-6c6246d9dd1a	0	0	0	0	1	5	1
global	indv	100000	0.0002	2.4	0.5	12	0.25	0.00001	0.0000001	8028.42	11	72d7e55a-39b5-4f65-8685-fada2e674dd5	0	0	0	0	1	5	1
global	indv	100000	0.0002	2.4	0.5	12	0.25	0.00001	0.0000001	5839.82	11	7bb5fe3b-c3a0-4e09-9bf3-a3224480f194	0	0	0	0	1	5	1
global	indv	100000	0.0002	2.4	0.5	12	0.25	0.00001	0.0000001	20000	11	82d25a83-b104-48da-afdb-7110fa6c4199	0.6017777132	0.1029451829	2859155.2	2006858.83641855	5	5	1
global	indv	100000	0.0002	2.4	0.5	12	0.25	0.00001	0.0000001	7477.965	11	9da83bdd-f648-426f-992f-2c53cb5864e3	0	0	0	0	1	5	1
global	indv	100000	0.0002	2.4	0.5	12	0.25	0.00001	0.0000001	13766.395	11	a8f21451-9924-4a37-b26c-418ce6833dbc	0	0	0	0	1	5	1
global	indv	100000	0.0002	2.4	0.5	12	0.25	0.00001	0.0000001	12161.605	11	b4c529b0-ec2b-4640-8db2-60358ded8850	0	0	0	0	1	5	1
global	indv	100000	0.0002	2.4	0.5	12	0.25	0.00001	0.0000001	2852.075	11	c18c3353-21df-4019-a5d6-1007b54b2fbc	0	0	0	0	1	5	1
global	indv	100000	0.0002	2.4	0.5	12	0.25	0.00001	0.0000001	7835.645	11	c632a79b-5bae-4d13-99f2-a4f51bc195f5	0	0	0	0	1	5	1
global	indv	100000	0.0002	2.4	0.5	12	0.25	0.00001	0.0000001	5106.3	11	c8e2ca5b-9481-42b9-a85e-a10253c49bf4	0	0	0	0	1	5	1
global	indv	100000	0.0002	2.4	0.5	12	0.25	0.00001	0.0000001	16945.915	11	d1c4c162-4401-44c1-81d5-53cad6403c5d	0	0	0	0	1	5	1
global	indv	100000	0.0002	2.4	0.5	12	0.25	0.00001	0.0000001	3240.875	11	d47e4fc2-e301-4ef2-8fb8-769571ed0e26	0	0	0	0	1	5	1
global	indv	100000	0.0002	2.4	0.5	12	0.25	0.00001	0.0000001	3908.325	11	df68af68-fe93-479e-97cd-37f93702794f	0	0	0	0	1	5	1
global	indv	100000	0.0002	2.4	0.5	12	0.25	0.00001	0.0000001	11598.245	11	fc897833-d80f-4588-822b-559a4cf2e4fd	0	0	0	0	1	5	1
global	indv	100000	0.0002	2.4	0.5	12	0.5	0.00001	0.0000001	3478.03	12	0b47352e-c752-4a2b-8aa7-89f70d8651e4	0	0	0	0	1	5	1
global	indv	100000	0.0002	2.4	0.5	12	0.5	0.00001	0.0000001	10514.445	12	0cc726ba-0607-45e9-b2df-d8e269562723	0	0	0	0	1	5	1
global	indv	100000	0.0002	2.4	0.5	12	0.5	0.00001	0.0000001	5087.83	12	13ba9e99-b5dd-4c54-8ee6-29f86f870b0e	0	0	0	0	1	5	1
global	indv	100000	0.0002	2.4	0.5	12	0.5	0.00001	0.0000001	5023.99	12	19f281d5-3ba5-4295-afbb-11a199b83d1e	0	0	0	0	1	5	1
global	indv	100000	0.0002	2.4	0.5	12	0.5	0.00001	0.0000001	7285.515	12	3c8ed2b9-bea2-45d3-bdbc-8ffb35d373bf	0	0	0	0	1	5	1
global	indv	100000	0.0002	2.4	0.5	12	0.5	0.00001	0.0000001	1981.425	12	3e057cda-3ea0-4afa-881b-b5ef17438e3e	0	0	0	0	1	5	1
global	indv	100000	0.0002	2.4	0.5	12	0.5	0.00001	0.0000001	5944.705	12	49c5d7b5-d214-4aa0-a374-657bfba0881f	0	0	0	0	1	5	1
global	indv	100000	0.0002	2.4	0.5	12	0.5	0.00001	0.0000001	848.655	12	517cee2b-06ca-454d-809e-ea160de988d4	0	0	0	0	1	5	1
global	indv	100000	0.0002	2.4	0.5	12	0.5	0.00001	0.0000001	6946.22	12	535c55b7-9a07-407c-aa38-f3f303ab5faf	0	0	0	0	1	5	1
global	indv	100000	0.0002	2.4	0.5	12	0.5	0.00001	0.0000001	4426.205	12	54be7b7e-d7b2-4610-bfb4-43433a13ba01	0	0	0	0	1	5	1
global	indv	100000	0.0002	2.4	0.5	12	0.5	0.00001	0.0000001	12101.12	12	5879dd78-0be5-49ad-8911-873309f9ad27	0	0	0	0	1	5	1
global	indv	100000	0.0002	2.4	0.5	12	0.5	0.00001	0.0000001	11867.1	12	68a0fe42-05be-4dbe-99d1-20ea7f51a221	0	0	0	0	1	5	1
global	indv	100000	0.0002	2.4	0.5	12	0.5	0.00001	0.0000001	624.975	12	855d0680-3160-4b03-bd44-e194e2aba312	0	0	0	0	1	5	1
global	indv	100000	0.0002	2.4	0.5	12	0.5	0.00001	0.0000001	4321.815	12	88667d38-e722-49da-87f3-504c7de58917	0	0	0	0	1	5	1
global	indv	100000	0.0002	2.4	0.5	12	0.5	0.00001	0.0000001	2912.59	12	90e80eec-a580-456b-a6ce-af75428001a6	0	0	0	0	1	5	1
global	indv	100000	0.0002	2.4	0.5	12	0.5	0.00001	0.0000001	717.59	12	91686434-adb6-4535-95ac-377ba97f3424	0	0	0	0	1	5	1
global	indv	100000	0.0002	2.4	0.5	12	0.5	0.00001	0.0000001	11614.795	12	96f042ed-3559-444f-897d-80187b096d6d	0	0	0	0	1	5	1
global	indv	100000	0.0002	2.4	0.5	12	0.5	0.00001	0.0000001	7659.49	12	ab792975-915f-4412-8cd2-56bb66e5597d	0	0	0	0	1	5	1
global	indv	100000	0.0002	2.4	0.5	12	0.5	0.00001	0.0000001	5664.13	12	af41cdb0-4b76-4156-bf26-1e66f57b3051	0	0	0	0	1	5	1
global	indv	100000	0.0002	2.4	0.5	12	0.5	0.00001	0.0000001	20000	12	b0a1ebbf-6ff0-4464-8cca-6e23431e4615	0.7107282316	0.3706650452	29486719.8	26411786.7376732	5	5	1
global	indv	100000	0.0002	2.4	0.5	12	0.5	0.00001	0.0000001	5009.22	12	b3ac0c63-c460-475b-9606-86e8b7342016	0	0	0	0	1	5	1
global	indv	100000	0.0002	2.4	0.5	12	0.5	0.00001	0.0000001	15507.69	12	d92bef5f-248c-4c84-903e-0f3603b7c4fe	0	0	0	0	1	5	1
global	indv	100000	0.0002	2.4	0.5	12	0.5	0.00001	0.0000001	5069.685	12	dcc3a645-8e14-43a0-b910-10d93a8954ba	0	0	0	0	1	5	1
global	indv	100000	0.0002	2.4	0.5	12	0.5	0.00001	0.0000001	507.735	12	dcf8352a-73f5-4ffe-872d-7197c186387a	0	0	0	0	1	5	1
global	indv	100000	0.0002	2.4	0.5	12	0.5	0.00001	0.0000001	830.05	12	e27009b6-4179-476f-b839-da4d3bb3f2cf	0	0	0	0	1	5	1
global	indv	100000	0.0002	2.4	0.5	12	0.5	0.00001	0.0000001	5298.065	12	f4f432bd-bcea-460d-905f-8adb34f1bfcd	0	0	0	0	1	5	1
global	indv	100000	0.0002	2.4	0.5	12	0.97	0.00001	0.0000001	658.995	13	02f7c1d7-7540-4d35-9a81-63a490e20596	0	0	0	0	1	5	1
global	indv	100000	0.0002	2.4	0.5	12	0.97	0.00001	0.0000001	485.74	13	0dfbfb58-9e37-473d-81ee-176256f5735c	0	0	0	0	1	5	1
global	indv	100000	0.0002	2.4	0.5	12	0.97	0.00001	0.0000001	501.68	13	14d24e7b-d9ad-49a5-bb2c-c304f0b8dbec	0	0	0	0	1	5	1
global	indv	100000	0.0002	2.4	0.5	12	0.97	0.00001	0.0000001	2156.27	13	2231c3a8-7be9-4954-822a-e1093a44d0ef	0	0	0	0	1	5	1
global	indv	100000	0.0002	2.4	0.5	12	0.97	0.00001	0.0000001	631.835	13	233b0b89-7359-4c0e-8bfa-0577abbec2e6	0	0	0	0	1	5	1
global	indv	100000	0.0002	2.4	0.5	12	0.97	0.00001	0.0000001	782.11	13	333aec88-63bd-4a14-a21a-0853ae7b02b0	0	0	0	0	1	5	1
global	indv	100000	0.0002	2.4	0.5	12	0.97	0.00001	0.0000001	537.695	13	39440d4f-cc0a-40a7-a98e-3b858f7a385a	0	0	0	0	1	5	1
global	indv	100000	0.0002	2.4	0.5	12	0.97	0.00001	0.0000001	513.68	13	453e3477-aac3-4dcd-b8d8-2b7711b811c4	0	0	0	0	1	5	1
global	indv	100000	0.0002	2.4	0.5	12	0.97	0.00001	0.0000001	827.375	13	49aa78cd-04d0-48ca-8df6-7dfc234d6d65	0	0	0	0	1	5	1
global	indv	100000	0.0002	2.4	0.5	12	0.97	0.00001	0.0000001	480.98	13	4f1f1605-ebc9-4345-ba90-85e41e7897d3	0	0	0	0	1	5	1
global	indv	100000	0.0002	2.4	0.5	12	0.97	0.00001	0.0000001	578.255	13	556906c3-b111-4c5f-ba5e-bf9213b8560b	0	0	0	0	1	5	1
global	indv	100000	0.0002	2.4	0.5	12	0.97	0.00001	0.0000001	578.795	13	64dee922-a58f-4113-b20a-c44b9be86ab2	0	0	0	0	1	5	1
global	indv	100000	0.0002	2.4	0.5	12	0.97	0.00001	0.0000001	804.73	13	7be54bb5-f89e-41d4-887f-2a6e534709cf	0	0	0	0	1	5	1
global	indv	100000	0.0002	2.4	0.5	12	0.97	0.00001	0.0000001	507.38	13	7c714cd7-74f1-4fad-8a41-f512c0ee2f43	0	0	0	0	1	5	1
global	indv	100000	0.0002	2.4	0.5	12	0.97	0.00001	0.0000001	558.2	13	853ac322-6571-4717-a715-9cb5efdafe1f	0	0	0	0	1	5	1
global	indv	100000	0.0002	2.4	0.5	12	0.97	0.00001	0.0000001	631.545	13	85ef4f0d-7bea-452b-bbc4-001a10c970df	0	0	0	0	1	5	1
global	indv	100000	0.0002	2.4	0.5	12	0.97	0.00001	0.0000001	572.53	13	8f5118f8-02fd-4ca4-8186-c5df5f31f03c	0	0	0	0	1	5	1
global	indv	100000	0.0002	2.4	0.5	12	0.97	0.00001	0.0000001	1968.965	13	aed8517e-f87b-4960-8810-c89659307211	0	0	0	0	1	5	1
global	indv	100000	0.0002	2.4	0.5	12	0.97	0.00001	0.0000001	838.8	13	b1b40f8f-cc21-4959-bc24-7e9605019e7d	0	0	0	0	1	5	1
global	indv	100000	0.0002	2.4	0.5	12	0.97	0.00001	0.0000001	518.32	13	b6883d6d-c199-40be-9981-6086ddae2f51	0	0	0	0	1	5	1
global	indv	100000	0.0002	2.4	0.5	12	0.97	0.00001	0.0000001	532.17	13	bcff6ed7-9307-4071-86fa-661572bbfded	0	0	0	0	1	5	1
global	indv	100000	0.0002	2.4	0.5	12	0.97	0.00001	0.0000001	4053.96	13	c466bbe1-7b6e-42a3-8c15-57f987ab8d5b	0	0	0	0	1	5	1
global	indv	100000	0.0002	2.4	0.5	12	0.97	0.00001	0.0000001	4716.59	13	dde1c4f8-9d42-4e7a-8c55-c91fe1317ca0	0	0	0	0	1	5	1
global	indv	100000	0.0002	2.4	0.5	12	0.97	0.00001	0.0000001	776.97	13	e1184eed-b6e2-470f-ab6c-42ec9afb0d12	0	0	0	0	1	5	1
global	indv	100000	0.0002	2.4	0.5	12	0.97	0.00001	0.0000001	1892.795	13	e139dda4-199b-41e3-b9bb-0eba0a98927e	0	0	0	0	1	5	1
global	indv	100000	0.0002	2.4	0.5	12	0.97	0.00001	0.0000001	626.88	13	e1d33d01-5d74-4654-a449-a17dc40a824c	0	0	0	0	1	5	1
global	indv	100000	0.0002	2.4	0.5	12	0.97	0.00001	0.0000001	644.585	13	e8bbe418-7a5f-48b9-9344-a6fbf6c125ad	0	0	0	0	1	5	1
global	indv	100000	0.0002	2.4	0.5	12	0.97	0.00001	0.0000001	481.88	13	eeee0873-0d3a-4be5-9db1-c792ed5a4791	0	0	0	0	1	5	1
global	indv	100000	0.0002	2.4	0.5	12	0.97	0.00001	0.0000001	19377.35	13	fde027f4-28c4-4884-a6a7-44b6731a1613	0	0	0	0	1	5	1
global	indv	100000	0.0002	2.4	0.5	12	0.9	0.00001	0.0000001	742.775	14	00c80d59-7f04-4eaf-a450-8fbc38d4a5a2	0	0	0	0	1	5	1
global	indv	100000	0.0002	2.4	0.5	12	0.9	0.00001	0.0000001	644.87	14	011475c1-f058-401c-a40a-b4de4691e952	0	0	0	0	1	5	1
global	indv	100000	0.0002	2.4	0.5	12	0.9	0.00001	0.0000001	517.225	14	04c46d88-655d-4c8d-a599-1cba4aa60987	0	0	0	0	1	5	1
global	indv	100000	0.0002	2.4	0.5	12	0.9	0.00001	0.0000001	539.955	14	07ea352a-04de-410c-a839-c28379da5811	0	0	0	0	1	5	1
global	indv	100000	0.0002	2.4	0.5	12	0.9	0.00001	0.0000001	679.155	14	0aa334e9-4572-4275-bed8-aa6e5d6be2e8	0	0	0	0	1	5	1
global	indv	100000	0.0002	2.4	0.5	12	0.9	0.00001	0.0000001	15428.095	14	0faa0ceb-3cc8-4eb5-9712-920d5d9bcb8d	0	0	0	0	1	5	1
global	indv	100000	0.0002	2.4	0.5	12	0.9	0.00001	0.0000001	6255.34	14	1e6ea7b3-4512-44f3-be88-859eb9be9c8c	0	0	0	0	1	5	1
global	indv	100000	0.0002	2.4	0.5	12	0.9	0.00001	0.0000001	6261.57	14	23286f01-8c74-467f-a53d-89bd88f0f537	0	0	0	0	1	5	1
global	indv	100000	0.0002	2.4	0.5	12	0.9	0.00001	0.0000001	4059.105	14	25b4c6ec-d098-408c-b11a-6c4f59eac5fd	0	0	0	0	1	5	1
global	indv	100000	0.0002	2.4	0.5	12	0.9	0.00001	0.0000001	3932.665	14	3ab98409-a156-4a1c-b31a-b6050bb67cbf	0	0	0	0	1	5	1
global	indv	100000	0.0002	2.4	0.5	12	0.9	0.00001	0.0000001	3014.01	14	596e6679-f36f-48fd-a413-169b3a0b141e	0	0	0	0	1	5	1
global	indv	100000	0.0002	2.4	0.5	12	0.9	0.00001	0.0000001	600.925	14	5bbaaddd-d201-4a44-8789-2392b41d158d	0	0	0	0	1	5	1
global	indv	100000	0.0002	2.4	0.5	12	0.9	0.00001	0.0000001	1895.995	14	6047898e-beb8-49ff-b5d7-6d58a38553c7	0	0	0	0	1	5	1
global	indv	100000	0.0002	2.4	0.5	12	0.9	0.00001	0.0000001	543.505	14	73ca6387-4934-4662-855c-e9c113582f94	0	0	0	0	1	5	1
global	indv	100000	0.0002	2.4	0.5	12	0.9	0.00001	0.0000001	499.465	14	73f15b06-7a2e-4d8d-bd5a-4c38954c1ea6	0	0	0	0	1	5	1
global	indv	100000	0.0002	2.4	0.5	12	0.9	0.00001	0.0000001	533.57	14	74e6d095-7f75-48f0-ab0d-2d906a9b9b19	0	0	0	0	1	5	1
global	indv	100000	0.0002	2.4	0.5	12	0.9	0.00001	0.0000001	622.14	14	809c0b17-a05c-4b7b-aed4-e5ae8bb65db1	0	0	0	0	1	5	1
global	indv	100000	0.0002	2.4	0.5	12	0.9	0.00001	0.0000001	528.165	14	8fce0651-512f-45cf-ba81-e2315a82594d	0	0	0	0	1	5	1
global	indv	100000	0.0002	2.4	0.5	12	0.9	0.00001	0.0000001	12114.045	14	910a2e07-5850-4b3d-a3bd-d00222de20c5	0	0	0	0	1	5	1
global	indv	100000	0.0002	2.4	0.5	12	0.9	0.00001	0.0000001	675.71	14	926fe5ba-e360-4363-ba46-ab2c41da8164	0	0	0	0	1	5	1
global	indv	100000	0.0002	2.4	0.5	12	0.9	0.00001	0.0000001	11962.15	14	a50a485c-77b1-4999-9db7-23b3a6c55b58	0	0	0	0	1	5	1
global	indv	100000	0.0002	2.4	0.5	12	0.9	0.00001	0.0000001	570.235	14	ad69b0b8-65f6-406d-b647-4332f1ee9bb4	0	0	0	0	1	5	1
global	indv	100000	0.0002	2.4	0.5	12	0.9	0.00001	0.0000001	668.56	14	b0709730-0ac2-41cd-a200-454f1d00ed54	0	0	0	0	1	5	1
global	indv	100000	0.0002	2.4	0.5	12	0.9	0.00001	0.0000001	553.86	14	d0f4d717-e186-4807-9f0b-3a73e3c60a20	0	0	0	0	1	5	1
global	indv	100000	0.0002	2.4	0.5	12	0.9	0.00001	0.0000001	570.755	14	d58f0f36-c022-4a16-99f3-3a76c2917fa6	0	0	0	0	1	5	1
global	indv	100000	0.0002	2.4	0.5	12	0.9	0.00001	0.0000001	716.1	14	dbd9ca66-0564-4c8d-9997-fe40c58d0d8b	0	0	0	0	1	5	1
global	indv	100000	0.0002	2.4	0.5	12	0.9	0.00001	0.0000001	3188.365	14	de7736ed-76e6-4051-be5d-f96918f27b1a	0	0	0	0	1	5	1
global	indv	100000	0.0002	2.4	0.5	12	0.9	0.00001	0.0000001	610.68	14	e6f7d417-4aeb-4a50-a473-aace92ee6597	0	0	0	0	1	5	1
global	indv	100000	0.0002	2.4	0.5	12	0.9	0.00001	0.0000001	590.075	14	eb1a004a-571a-4647-8b4e-6ccf12bbbffa	0	0	0	0	1	5	1
global	indv	100000	0.0002	2.4	0.5	12	1	0.00001	0.0000001	690.955	15	042669f9-7a68-4e9b-a511-9626b5721fba	0	0	0	0	1	5	1
global	indv	100000	0.0002	2.4	0.5	12	1	0.00001	0.0000001	792.115	15	048665a3-7997-42b1-a2a6-cad65c8c6960	0	0	0	0	1	5	1
global	indv	100000	0.0002	2.4	0.5	12	1	0.00001	0.0000001	2262.835	15	180e9890-4abd-4534-8a65-120cbb4e0687	0	0	0	0	1	5	1
global	indv	100000	0.0002	2.4	0.5	12	1	0.00001	0.0000001	596.22	15	1a147607-0967-4dc4-bdd3-dd767427d1e8	0	0	0	0	1	5	1
global	indv	100000	0.0002	2.4	0.5	12	1	0.00001	0.0000001	560.21	15	23c19df5-669f-441a-876c-6b9f8384f987	0	0	0	0	1	5	1
global	indv	100000	0.0002	2.4	0.5	12	1	0.00001	0.0000001	501.345	15	2cfd7228-c468-46af-a783-28a7345cdd56	0	0	0	0	1	5	1
global	indv	100000	0.0002	2.4	0.5	12	1	0.00001	0.0000001	594.775	15	36ab6613-7a4e-4f47-9870-ee999b25f4d8	0	0	0	0	1	5	1
global	indv	100000	0.0002	2.4	0.5	12	1	0.00001	0.0000001	756.08	15	3a10430e-04b1-4ba9-95ac-527c019ac876	0	0	0	0	1	5	1
global	indv	100000	0.0002	2.4	0.5	12	1	0.00001	0.0000001	634.105	15	418c2ee7-0e7c-41e4-86b2-44cf4357eb1f	0	0	0	0	1	5	1
global	indv	100000	0.0002	2.4	0.5	12	1	0.00001	0.0000001	525.54	15	41da6a8b-99bd-40fc-8bd2-ab5100c95c35	0	0	0	0	1	5	1
global	indv	100000	0.0002	2.4	0.5	12	1	0.00001	0.0000001	2128.35	15	4768c669-2719-4c39-82eb-090eb5dc7c66	0	0	0	0	1	5	1
global	indv	100000	0.0002	2.4	0.5	12	1	0.00001	0.0000001	596.765	15	59c6283d-72dd-4a29-b9ef-2e42eb7551a6	0	0	0	0	1	5	1
global	indv	100000	0.0002	2.4	0.5	12	1	0.00001	0.0000001	666.65	15	5c582120-c563-4cea-8b17-fc2e7c2073f3	0	0	0	0	1	5	1
global	indv	100000	0.0002	2.4	0.5	12	1	0.00001	0.0000001	672.9	15	6247cc76-e6af-462d-adc8-41a209c93ae1	0	0	0	0	1	5	1
global	indv	100000	0.0002	2.4	0.5	12	1	0.00001	0.0000001	537.3	15	627f5533-3d2e-4d7c-b2bc-412b22159413	0	0	0	0	1	5	1
global	indv	100000	0.0002	2.4	0.5	12	1	0.00001	0.0000001	604.945	15	7024173c-007f-408d-a8e6-dd7ba5316ca8	0	0	0	0	1	5	1
global	indv	100000	0.0002	2.4	0.5	12	1	0.00001	0.0000001	749.515	15	7c47856a-71ba-4c9d-90e0-f8efec152f44	0	0	0	0	1	5	1
global	indv	100000	0.0002	2.4	0.5	12	1	0.00001	0.0000001	652.12	15	827c84ea-4662-4d08-bb14-8b338af6b56a	0	0	0	0	1	5	1
global	indv	100000	0.0002	2.4	0.5	12	1	0.00001	0.0000001	1804.035	15	887e4381-e281-4ac4-be59-bfe1ead864ae	0	0	0	0	1	5	1
global	indv	100000	0.0002	2.4	0.5	12	1	0.00001	0.0000001	597.565	15	9b4c06c1-a562-4177-82cb-320222353f94	0	0	0	0	1	5	1
global	indv	100000	0.0002	2.4	0.5	12	1	0.00001	0.0000001	627.555	15	adc55700-9700-40c8-af26-b0b64d9629e3	0	0	0	0	1	5	1
global	indv	100000	0.0002	2.4	0.5	12	1	0.00001	0.0000001	663.87	15	ae9e9223-c20a-4ba9-b456-e59eccbb1cd8	0	0	0	0	1	5	1
global	indv	100000	0.0002	2.4	0.5	12	1	0.00001	0.0000001	532.935	15	b3cde4c4-3b45-4b86-ae44-ee6ec74bebf9	0	0	0	0	1	5	1
global	indv	100000	0.0002	2.4	0.5	12	1	0.00001	0.0000001	532.49	15	b9d6f866-ce0e-45ef-9b66-feecdaea7160	0	0	0	0	1	5	1
global	indv	100000	0.0002	2.4	0.5	12	1	0.00001	0.0000001	763.22	15	cc5a403d-3eeb-4da2-9e4a-d831feb96884	0	0	0	0	1	5	1
global	indv	100000	0.0002	2.4	0.5	12	1	0.00001	0.0000001	793.015	15	d6268af6-35a8-47d0-a346-74ef6ecae609	0	0	0	0	1	5	1
global	indv	100000	0.0002	2.4	0.5	12	1	0.00001	0.0000001	611.905	15	d848e374-fc58-4aa6-b513-702c5b2af40e	0	0	0	0	1	5	1
global	indv	100000	0.0002	2.4	0.5	12	1	0.00001	0.0000001	596.865	15	db99296c-f465-46a0-b451-8b0f2f0725c4	0	0	0	0	1	5	1
global	indv	100000	0.0002	2.4	0.5	12	1	0.00001	0.0000001	573.54	15	e55ff551-07cf-4848-b3cd-04679a90775e	0	0	0	0	1	5	1
global	indv	100000	0.0002	2.4	0.5	12	0.25	0.000001	0.0000001	20000	16	01445c11-ac3f-4ad5-b874-43f488f88798	0.7556749276	0.0206855871	8259411.2	826415.938458776	5	5	1
global	indv	100000	0.0002	2.4	0.5	12	0.25	0.000001	0.0000001	20000	16	04b8343c-e218-4264-88c2-9108d80afa1a	0.8398591111	0.0261231792	11014469.4	833189.040139031	5	5	1
global	indv	100000	0.0002	2.4	0.5	12	0.25	0.000001	0.0000001	20000	16	0687c31f-6de6-4fef-b5a3-7e8560e8bc30	0.6819942026	0.0457260052	8438223.4	2667634.7900341	5	5	1
global	indv	100000	0.0002	2.4	0.5	12	0.25	0.000001	0.0000001	20000	16	15e49a8d-a3fe-488a-a0a1-729e2ef280ba	0.6076376321	0.0950291781	6209714	1541026.94814319	5	5	1
global	indv	100000	0.0002	2.4	0.5	12	0.25	0.000001	0.0000001	20000	16	278cd86b-573e-42d3-a2ad-68ea3cdc3147	0.6996844173	0.0737243999	8948070.4	1538961.65283262	5	5	1
global	indv	100000	0.0002	2.4	0.5	12	0.25	0.000001	0.0000001	20000	16	41ccfb26-c154-4730-ba4f-957cb93c09dc	0.6453135508	0.0960688623	7234179.6	2498777.3280085	5	5	1
global	indv	100000	0.0002	2.4	0.5	12	0.25	0.000001	0.0000001	20000	16	41ede2f7-dfdd-4fc6-a1e5-ca2c0c182255	0.7867929988	0.0527321405	9930265.2	958056.108570735	5	5	1
global	indv	100000	0.0002	2.4	0.5	12	0.25	0.000001	0.0000001	20000	16	4773b539-2500-432a-adc1-87bd2d4902d9	0.7958815918	0.0406947608	12665515.8	2866443.40859282	5	5	1
global	indv	100000	0.0002	2.4	0.5	12	0.25	0.000001	0.0000001	20000	16	4a3a7e71-9023-4810-a3ef-deaeaa0ed463	0.8185039813	0.0344837644	10399464.4	1331270.46805722	5	5	1
global	indv	100000	0.0002	2.4	0.5	12	0.25	0.000001	0.0000001	20000	16	51a1ec6d-9df7-4182-8669-a640f21815a8	0.6928078227	0.0994012573	7388727.6	2766341.69931307	5	5	1
global	indv	100000	0.0002	2.4	0.5	12	0.25	0.000001	0.0000001	20000	16	5ab4789c-bed2-47c6-bb4f-c63ce6c7f605	0.7472258724	0.0721960654	7997177.8	2980985.38113863	5	5	1
global	indv	100000	0.0002	2.4	0.5	12	0.25	0.000001	0.0000001	20000	16	629d22a8-43d7-47b9-ab04-bc0a43b6418d	0.675861188	0.0454720871	7540028.2	428089.728360422	5	5	1
global	indv	100000	0.0002	2.4	0.5	12	0.25	0.000001	0.0000001	20000	16	6f0eb89a-17a7-4149-b1bb-1d8ba08fabcf	0.6450521001	0.0472123093	7331157	1823037.13791601	5	5	1
global	indv	100000	0.0002	2.4	0.5	12	0.25	0.000001	0.0000001	20000	16	731174ec-ee34-4430-a390-88cdc413a778	0.7895373745	0.0521344899	10061946.4	1974788.38262352	5	5	1
global	indv	100000	0.0002	2.4	0.5	12	0.25	0.000001	0.0000001	20000	16	7a6ed4d8-42fa-4020-8dce-639112bd26e4	0.8071553198	0.0533071936	10423049.8	1456065.61788873	5	5	1
global	indv	100000	0.0002	2.4	0.5	12	0.25	0.000001	0.0000001	20000	16	7e6b2936-abff-4267-8d73-423444b88ef8	0.7897607133	0.0188043447	9091695.2	319104.312502511	5	5	1
global	indv	100000	0.0002	2.4	0.5	12	0.25	0.000001	0.0000001	20000	16	928daf3e-6022-4a3d-916d-d8e5bd344db0	0.7477064645	0.065867196	8658070.8	805337.276018067	5	5	1
global	indv	100000	0.0002	2.4	0.5	12	0.25	0.000001	0.0000001	20000	16	93be4d8e-e453-4767-a5c3-a9a3385221c7	0.6097075782	0.0704259782	6927704.8	2098264.24720975	5	5	1
global	indv	100000	0.0002	2.4	0.5	12	0.25	0.000001	0.0000001	20000	16	9ab0d1a9-2dd1-4495-96a3-5e2b420aeec6	0.7039684354	0.0505933763	8916137	1416925.89652529	5	5	1
global	indv	100000	0.0002	2.4	0.5	12	0.25	0.000001	0.0000001	20000	16	9b2f95b7-7eb0-40b4-94ef-ba638731d9ab	0.6325693693	0.0439308861	6646833.2	1291779.12704638	5	5	1
global	indv	100000	0.0002	2.4	0.5	12	0.25	0.000001	0.0000001	20000	16	a82bade4-6228-4220-9f4c-75bc00c2afcb	0.7483938997	0.0384399032	7945510.6	1404954.1701619	5	5	1
global	indv	100000	0.0002	2.4	0.5	12	0.25	0.000001	0.0000001	20000	16	bea145db-1c95-4343-a4d7-1d7f2dc18ff4	0.7042764231	0.0453978237	7699473.8	559767.395462347	5	5	1
global	indv	100000	0.0002	2.4	0.5	12	0.25	0.000001	0.0000001	20000	16	c0415837-1787-4cd7-96cd-3770562953a9	0.5325356638	0.1164799946	5802774.4	2724121.3699267	5	5	1
global	indv	100000	0.0002	2.4	0.5	12	0.25	0.000001	0.0000001	20000	16	cf4efdd1-3e99-47a8-bacf-dc6b3917f9a4	0.8091310093	0.0892920155	9993393.8	1563132.96204088	5	5	1
global	indv	100000	0.0002	2.4	0.5	12	0.25	0.000001	0.0000001	20000	16	d0ed79ae-3f68-45bd-a3d3-29dcfde26ca2	0.7166268815	0.0238469306	7735672.4	1066193.93033106	5	5	1
global	indv	100000	0.0002	2.4	0.5	12	0.25	0.000001	0.0000001	20000	16	d770a173-9422-45d5-a93e-217fc0158c2e	0.706044987	0.120510752	9111622.6	3176209.91064009	5	5	1
global	indv	100000	0.0002	2.4	0.5	12	0.25	0.000001	0.0000001	20000	16	dcdc1dc9-44dd-4bd8-b14f-7001a22c847e	0.5442594125	0.0609912972	5993430.6	1080294.63927384	5	5	1
global	indv	100000	0.0002	2.4	0.5	12	0.25	0.000001	0.0000001	20000	16	e87f26c0-f479-4055-b0dc-07e2234e82fd	0.6710133766	0.0623644295	7756837.2	1536235.46859692	5	5	1
global	indv	100000	0.0002	2.4	0.5	12	0.5	0.000001	0.0000001	20000	17	0bc2d5f0-95bc-4186-9252-56cd9b06a74c	0.6598527451	0.0530153242	6828457.4	1585188.85569931	5	5	1
global	indv	100000	0.0002	2.4	0.5	12	0.5	0.000001	0.0000001	20000	17	16b4904c-2f96-4ee3-97a7-674402501542	0.7010663139	0.0192466798	7933450.2	685972.928580057	5	5	1
global	indv	100000	0.0002	2.4	0.5	12	0.5	0.000001	0.0000001	20000	17	16e0b2cb-0c8b-4dee-8c42-dc04fd6ada37	0.6242436015	0.0663272416	6600309.6	1185285.37242463	5	5	1
global	indv	100000	0.0002	2.4	0.5	12	0.5	0.000001	0.0000001	20000	17	1c66d6fa-3ccb-4e94-a5e8-02c103fa0ae5	0.6958087747	0.0358283748	7458251	1110293.5478253	5	5	1
global	indv	100000	0.0002	2.4	0.5	12	0.5	0.000001	0.0000001	20000	17	21efea68-1ac6-4d73-96d7-7a30945a0df7	0.7374873793	0.0365276743	9904411.6	2505245.55017084	5	5	1
global	indv	100000	0.0002	2.4	0.5	12	0.5	0.000001	0.0000001	20000	17	2d5003d8-2232-4c6b-8bc2-95c17c88c947	0.675875412	0.0556074408	6657884.8	1353496.72770114	5	5	1
global	indv	100000	0.0002	2.4	0.5	12	0.5	0.000001	0.0000001	20000	17	2e524ee1-3e60-42df-81f8-301935ceff91	0.7526169494	0.1022155803	9398990.2	1978775.43303168	5	5	1
global	indv	100000	0.0002	2.4	0.5	12	0.5	0.000001	0.0000001	20000	17	3a013ea8-1052-4af5-a276-44d90cd28f62	0.7379789312	0.0729122687	8690667.4	1977303.48106008	5	5	1
global	indv	100000	0.0002	2.4	0.5	12	0.5	0.000001	0.0000001	20000	17	49db0046-325f-4c91-964a-6957ed6b7c7c	0.6514802888	0.0565703314	7312275.2	725671.705058631	5	5	1
global	indv	100000	0.0002	2.4	0.5	12	0.5	0.000001	0.0000001	20000	17	4c5ea7ee-b84a-4ea7-a95f-093adefeea1e	0.7143800451	0.023594981	8873650.6	1515900.97765975	5	5	1
global	indv	100000	0.0002	2.4	0.5	12	0.5	0.000001	0.0000001	20000	17	6106ae31-c03b-4291-97c9-c28aefe084fa	0.7309378355	0.066123278	9751991.6	450266.1083807	5	5	1
global	indv	100000	0.0002	2.4	0.5	12	0.5	0.000001	0.0000001	20000	17	6f2f1e8a-cc38-4e67-a55e-0e823198598d	0.7226746381	0.060085676	8961114	664370.200776269	5	5	1
global	indv	100000	0.0002	2.4	0.5	12	0.5	0.000001	0.0000001	20000	17	7693012f-3321-447d-86e4-31519d7c82e4	0.6844308731	0.0999676633	7916330	1867615.52288272	5	5	1
global	indv	100000	0.0002	2.4	0.5	12	0.5	0.000001	0.0000001	20000	17	78db4a6f-50a7-446a-9fbb-de59b3cc9071	0.7017742236	0.0449967769	8238655.8	1513236.9537697	5	5	1
global	indv	100000	0.0002	2.4	0.5	12	0.5	0.000001	0.0000001	20000	17	7e4b31e4-5d00-49b7-accf-b23e8d6578be	0.7563285735	0.0381108993	8870816.6	1382176.15103676	5	5	1
global	indv	100000	0.0002	2.4	0.5	12	0.5	0.000001	0.0000001	20000	17	8218debc-7fee-46f8-ac0b-1151ec2e4631	0.6773367391	0.0329488302	6252983.8	1612589.93500322	5	5	1
global	indv	100000	0.0002	2.4	0.5	12	0.5	0.000001	0.0000001	20000	17	8b7af87f-b7aa-486d-9c83-4e63d1a22d14	0.753870025	0.057123488	8389509.6	789166.879883336	5	5	1
global	indv	100000	0.0002	2.4	0.5	12	0.5	0.000001	0.0000001	20000	17	8d3101e5-14e5-458e-8566-df58a433a835	0.5750204036	0.1083642224	6199314.4	2531004.36657808	5	5	1
global	indv	100000	0.0002	2.4	0.5	12	0.5	0.000001	0.0000001	20000	17	9f21b0c8-d70d-42e2-92b6-a27de7cfeec8	0.6880441316	0.0357749471	7914273.6	1630803.89795012	5	5	1
global	indv	100000	0.0002	2.4	0.5	12	0.5	0.000001	0.0000001	20000	17	a9180f95-01a3-4a65-bd13-c10a911bf4eb	0.6876684636	0.0372904492	7258194.2	887296.470079871	5	5	1
global	indv	100000	0.0002	2.4	0.5	12	0.5	0.000001	0.0000001	20000	17	acf81912-22d4-434d-8dc4-4a38def55f54	0.6090520939	0.0736673309	6912122.2	1753522.68275184	5	5	1
global	indv	100000	0.0002	2.4	0.5	12	0.5	0.000001	0.0000001	20000	17	b7abdf30-92ff-4683-9eca-ca48dc5fb6d8	0.7351101382	0.0455851657	8537916.6	998556.86800342	5	5	1
global	indv	100000	0.0002	2.4	0.5	12	0.5	0.000001	0.0000001	20000	17	d68008b5-7874-4993-80c5-80993a959dd5	0.6722457242	0.029424401	8060836.4	846360.230406238	5	5	1
global	indv	100000	0.0002	2.4	0.5	12	0.5	0.000001	0.0000001	20000	17	dc00f4e1-2254-4684-bd7d-5676d8fc6dff	0.7677239414	0.0268704916	12102406.4	2160672.08232561	5	5	1
global	indv	100000	0.0002	2.4	0.5	12	0.5	0.000001	0.0000001	20000	17	e1a3fd5a-2acb-4af4-a2ef-eb765efa8dcf	0.7622260426	0.0676329787	12119940.6	3599238.83216525	5	5	1
global	indv	100000	0.0002	2.4	0.5	12	0.5	0.000001	0.0000001	20000	17	e24fe981-2ca1-4d30-8d75-f4f17c374046	0.7444002144	0.0576458269	8134268.4	732096.62294454	5	5	1
global	indv	100000	0.0002	2.4	0.5	12	0.5	0.000001	0.0000001	20000	17	e597b0c1-34f2-4d86-b40b-b0c3a53bb3d3	0.7491568854	0.0214143267	8852635.6	1243857.53276322	5	5	1
global	indv	100000	0.0002	2.4	0.5	12	0.5	0.000001	0.0000001	20000	17	f9e680f1-c3ef-4dbe-98f5-26f814e3438f	0.7484477699	0.0963120588	10142362.4	2620952.6266057	5	5	1
global	indv	100000	0.0002	2.4	0.5	12	0.97	0.000001	0.0000001	20000	18	140cea85-687b-432b-8d03-0e079414d876	0.657376302	0.0404104586	7763476.8	3151629.97544885	5	5	1
global	indv	100000	0.0002	2.4	0.5	12	0.97	0.000001	0.0000001	585.405	18	1a50c9e2-9435-4f19-855b-8c900ef7a0c4	0	0	0	0	1	5	1
global	indv	100000	0.0002	2.4	0.5	12	0.97	0.000001	0.0000001	2236.04	18	1ba127a8-7fd4-4f14-abbd-fe1c68fb75fb	0	0	0	0	1	5	1
global	indv	100000	0.0002	2.4	0.5	12	0.97	0.000001	0.0000001	617.27	18	1c6a0ef1-8afa-42b4-bcc1-3c69d4867a8e	0	0	0	0	1	5	1
global	indv	100000	0.0002	2.4	0.5	12	0.97	0.000001	0.0000001	20000	18	21c84cc4-61ac-48c9-aa29-10aca32fc6d7	0.5891825919	0.0566201096	6547260.6	1760142.04480783	5	5	1
global	indv	100000	0.0002	2.4	0.5	12	0.97	0.000001	0.0000001	20000	18	22e83a41-bed1-47d0-adc9-baf68509b09d	0.6982366864	0.0261611321	8075937.6	1016861.64683442	5	5	1
global	indv	100000	0.0002	2.4	0.5	12	0.97	0.000001	0.0000001	449.69	18	24cf06ed-0058-4aa3-b5ee-0cdb49b78ef7	0	0	0	0	1	5	1
global	indv	100000	0.0002	2.4	0.5	12	0.97	0.000001	0.0000001	681.715	18	27555d79-bb20-45c6-aa89-b19bb653e1e2	0	0	0	0	1	5	1
global	indv	100000	0.0002	2.4	0.5	12	0.97	0.000001	0.0000001	495.815	18	27aae3e0-8b06-4c80-b96f-2cc99e5f4c66	0	0	0	0	1	5	1
global	indv	100000	0.0002	2.4	0.5	12	0.97	0.000001	0.0000001	486.095	18	38e7f230-75e0-45fa-ba23-40c0e058e71a	0	0	0	0	1	5	1
global	indv	100000	0.0002	2.4	0.5	12	0.97	0.000001	0.0000001	674.805	18	4fd68397-2c6d-4b4a-a6c5-8faf27da7ca9	0	0	0	0	1	5	1
global	indv	100000	0.0002	2.4	0.5	12	0.97	0.000001	0.0000001	586.98	18	5d073423-58a2-4243-a3e0-8360eb2f71fb	0	0	0	0	1	5	1
global	indv	100000	0.0002	2.4	0.5	12	0.97	0.000001	0.0000001	765.205	18	6de0ed0e-5b1d-4c61-8f94-47255f74f260	0	0	0	0	1	5	1
global	indv	100000	0.0002	2.4	0.5	12	0.97	0.000001	0.0000001	503.815	18	80855cf4-e674-45ac-a139-9225347502be	0	0	0	0	1	5	1
global	indv	100000	0.0002	2.4	0.5	12	0.97	0.000001	0.0000001	708.43	18	82473518-51fa-4d73-81b0-1e9bc7c0c8ab	0	0	0	0	1	5	1
global	indv	100000	0.0002	2.4	0.5	12	0.97	0.000001	0.0000001	689.205	18	88e7970a-515d-4146-bf44-7ad84f418253	0	0	0	0	1	5	1
global	indv	100000	0.0002	2.4	0.5	12	0.97	0.000001	0.0000001	20000	18	8ccf7875-799e-453e-ac3d-0ee809398fb4	0.5860890017	0.2134765092	8049665	4817017.79578605	5	5	1
global	indv	100000	0.0002	2.4	0.5	12	0.97	0.000001	0.0000001	20000	18	938b3dd5-3343-48e9-a228-6b0e289898eb	0.681539037	0.0754639333	7558479.8	1701925.23130401	5	5	1
global	indv	100000	0.0002	2.4	0.5	12	0.97	0.000001	0.0000001	1927.435	18	94435535-8fca-43d8-bf2d-175ae9d898b1	0	0	0	0	1	5	1
global	indv	100000	0.0002	2.4	0.5	12	0.97	0.000001	0.0000001	736.565	18	9f4ca7d3-b505-4995-af1f-6ff7e1f3b011	0	0	0	0	1	5	1
global	indv	100000	0.0002	2.4	0.5	12	0.97	0.000001	0.0000001	2442.47	18	a4eeaa95-98ee-4dc5-9cac-8b9361260c73	0	0	0	0	1	5	1
global	indv	100000	0.0002	2.4	0.5	12	0.97	0.000001	0.0000001	561.81	18	acc1a795-6fac-443b-bc60-e77d0bd0027c	0	0	0	0	1	5	1
global	indv	100000	0.0002	2.4	0.5	12	0.97	0.000001	0.0000001	579.52	18	b1578bd8-3b4d-4590-8c4e-8d3026275099	0	0	0	0	1	5	1
global	indv	100000	0.0002	2.4	0.5	12	0.97	0.000001	0.0000001	547.405	18	b2b1cf13-824a-4746-925d-3b4d8540b551	0	0	0	0	1	5	1
global	indv	100000	0.0002	2.4	0.5	12	0.97	0.000001	0.0000001	621.985	18	cb688e70-00e4-45f5-a29c-8521acb6d391	0	0	0	0	1	5	1
global	indv	100000	0.0002	2.4	0.5	12	0.97	0.000001	0.0000001	581.825	18	cef9e870-c2d7-4c87-84ab-61a6bce24857	0	0	0	0	1	5	1
global	indv	100000	0.0002	2.4	0.5	12	0.97	0.000001	0.0000001	715.85	18	d5659522-f68c-4b42-baa0-e24e0b5c1a07	0	0	0	0	1	5	1
global	indv	100000	0.0002	2.4	0.5	12	0.97	0.000001	0.0000001	498.205	18	e4ca278c-3a18-4044-807a-99338c049ea3	0	0	0	0	1	5	1
global	indv	100000	0.0002	2.4	0.5	12	0.97	0.000001	0.0000001	549.595	18	e70cfba5-5dfe-4d9d-a5e2-5ff404c92ed8	0	0	0	0	1	5	1
global	indv	100000	0.0002	2.4	0.5	12	0.9	0.000001	0.0000001	20000	19	1b06eab4-e5bf-4b3a-9142-87078776d5bf	0.6366339346	0.0514551714	7017445.8	575197.543031696	5	5	1
global	indv	100000	0.0002	2.4	0.5	12	0.9	0.000001	0.0000001	20000	19	1cb1c603-0399-4700-98eb-a860ddc57e62	0.6001206196	0.0508339761	6418687.6	887450.643743808	5	5	1
global	indv	100000	0.0002	2.4	0.5	12	0.9	0.000001	0.0000001	20000	19	20d2edb4-5583-4d44-8123-b23aa4c57ec7	0.8259140448	0.0582926456	9987489.4	1383971.33771867	5	5	1
global	indv	100000	0.0002	2.4	0.5	12	0.9	0.000001	0.0000001	661.15	19	3128cb61-c54c-4f9a-99d5-a4ab59ebc528	0	0	0	0	1	5	1
global	indv	100000	0.0002	2.4	0.5	12	0.9	0.000001	0.0000001	667.78	19	3debe2c9-bdb7-4d7b-9227-a04d9791a837	0	0	0	0	1	5	1
global	indv	100000	0.0002	2.4	0.5	12	0.9	0.000001	0.0000001	20000	19	3feb1805-9c37-4359-bdb7-920f7db2ac37	0.693567193	0.041181202	8542457.4	1508238.12006868	5	5	1
global	indv	100000	0.0002	2.4	0.5	12	0.9	0.000001	0.0000001	568.615	19	4d7b4c09-4421-4f69-bad5-b3ad0ad0496f	0	0	0	0	1	5	1
global	indv	100000	0.0002	2.4	0.5	12	0.9	0.000001	0.0000001	490.68	19	4ee1d551-a82e-4efd-8019-e9195332757c	0	0	0	0	1	5	1
global	indv	100000	0.0002	2.4	0.5	12	0.9	0.000001	0.0000001	655.235	19	50506759-ec4b-453a-9787-b2428a5755d5	0	0	0	0	1	5	1
global	indv	100000	0.0002	2.4	0.5	12	0.9	0.000001	0.0000001	20000	19	57808f87-ce9c-4f7e-bee8-d1d27883be4c	0.6441327263	0.1345563709	7279109.4	1857921.7067368	5	5	1
global	indv	100000	0.0002	2.4	0.5	12	0.9	0.000001	0.0000001	699.73	19	58a5c364-de5c-4c37-9ff4-9615f039e1a4	0	0	0	0	1	5	1
global	indv	100000	0.0002	2.4	0.5	12	0.9	0.000001	0.0000001	3371.655	19	5d0ce548-bc93-4d79-9ea7-73994a6f88ce	0	0	0	0	1	5	1
global	indv	100000	0.0002	2.4	0.5	12	0.9	0.000001	0.0000001	20000	19	5ea12f72-f30e-4a8b-bc46-91d61d32fd14	0.8534479092	0.0402032085	11412771	1556168.5774202	5	5	1
global	indv	100000	0.0002	2.4	0.5	12	0.9	0.000001	0.0000001	617.07	19	5f5978a2-9a05-4a4f-acc0-97ee64e60dc6	0	0	0	0	1	5	1
global	indv	100000	0.0002	2.4	0.5	12	0.9	0.000001	0.0000001	605.9	19	647f0c61-3bab-468e-b75f-c9f3a0ce653f	0	0	0	0	1	5	1
global	indv	100000	0.0002	2.4	0.5	12	0.9	0.000001	0.0000001	20000	19	77a28c90-6cc1-4c44-8606-072561d0b7f7	0.6526289951	0.0393334797	7046430	1691768.37445201	5	5	1
global	indv	100000	0.0002	2.4	0.5	12	0.9	0.000001	0.0000001	760.785	19	7bc32ff9-1146-41d9-915b-6224e6e895e3	0	0	0	0	1	5	1
global	indv	100000	0.0002	2.4	0.5	12	0.9	0.000001	0.0000001	20000	19	830d3ada-1136-4872-acd9-dd9d11546662	0.755239474	0.0411171488	9576408.6	1256128.36623504	5	5	1
global	indv	100000	0.0002	2.4	0.5	12	0.9	0.000001	0.0000001	632.795	19	8533f530-362f-4224-9f13-fe43683e544e	0	0	0	0	1	5	1
global	indv	100000	0.0002	2.4	0.5	12	0.9	0.000001	0.0000001	547.955	19	94f65c01-0d91-4e36-8e38-0e7c89c17ff6	0	0	0	0	1	5	1
global	indv	100000	0.0002	2.4	0.5	12	0.9	0.000001	0.0000001	544.255	19	a0538af7-378b-4b6a-98d5-77d61d1a7a13	0	0	0	0	1	5	1
global	indv	100000	0.0002	2.4	0.5	12	0.9	0.000001	0.0000001	20000	19	a908b3b5-0f07-4391-81f6-067c8817c8a0	0.724583288	0.0182889381	7809120.6	1281953.88263007	5	5	1
global	indv	100000	0.0002	2.4	0.5	12	0.9	0.000001	0.0000001	20000	19	b1091033-43e8-49c1-9e5b-7f26028668d7	0.7649146732	0.0630503201	9949733.8	1243348.81548932	5	5	1
global	indv	100000	0.0002	2.4	0.5	12	0.9	0.000001	0.0000001	20000	19	b18a1b4b-d76c-41d9-a198-5f349e043342	0.6627378868	0.080456116	7654018	1601603.80010179	5	5	1
global	indv	100000	0.0002	2.4	0.5	12	0.9	0.000001	0.0000001	20000	19	ce034c1e-22dd-4f79-a3f7-b3a02234566c	0.9277284402	0.0265423153	19579934.8	1305448.35641694	5	5	1
global	indv	100000	0.0002	2.4	0.5	12	0.9	0.000001	0.0000001	20000	19	d7bfbcc6-8727-422d-b8a2-37d241486857	0.7130570471	0.0433955228	7760094.8	2499818.31734492	5	5	1
global	indv	100000	0.0002	2.4	0.5	12	0.9	0.000001	0.0000001	20000	19	df58b1c0-8704-4308-8bf0-63e70c4dc32f	0.8030239231	0.0321034295	9913737	622263.133085594	5	5	1
global	indv	100000	0.0002	2.4	0.5	12	0.9	0.000001	0.0000001	20000	19	e22f93c6-9a0a-43b6-9bf1-f4c0b7007753	0.714401739	0.0783008026	8456400.2	2061579.01960965	5	5	1
global	indv	100000	0.0002	2.4	0.5	12	0.9	0.000001	0.0000001	20000	19	ef5d618d-35e3-4e18-ae43-c59c0abc8def	0.6253016067	0.1032991258	7121393	2439394.58265437	5	5	1
global	indv	100000	0.0002	2.4	0.5	12	1	0.000001	0.0000001	623.52	20	0858fe0b-3090-4a7e-bc2e-722831b03969	0	0	0	0	1	5	1
global	indv	100000	0.0002	2.4	0.5	12	1	0.000001	0.0000001	617.225	20	08c8ca26-18c6-4677-99e0-7be932239f5e	0	0	0	0	1	5	1
global	indv	100000	0.0002	2.4	0.5	12	1	0.000001	0.0000001	472.605	20	0f18954f-078d-4f72-9278-ff58793cfbd0	0	0	0	0	1	5	1
global	indv	100000	0.0002	2.4	0.5	12	1	0.000001	0.0000001	668.635	20	18467da7-7b20-41aa-9d13-e1439e5217a7	0	0	0	0	1	5	1
global	indv	100000	0.0002	2.4	0.5	12	1	0.000001	0.0000001	473.595	20	1a70c41a-b244-4577-9b0a-07ce869d95e6	0	0	0	0	1	5	1
global	indv	100000	0.0002	2.4	0.5	12	1	0.000001	0.0000001	534.325	20	26657b1c-2af0-4c06-8df1-44a7626a19eb	0	0	0	0	1	5	1
global	indv	100000	0.0002	2.4	0.5	12	1	0.000001	0.0000001	471.15	20	2e57f25a-9fab-43a8-98b6-af194ec7fb18	0	0	0	0	1	5	1
global	indv	100000	0.0002	2.4	0.5	12	1	0.000001	0.0000001	481.35	20	3253b9ad-8d76-4012-8e58-15b675083b82	0	0	0	0	1	5	1
global	indv	100000	0.0002	2.4	0.5	12	1	0.000001	0.0000001	736.985	20	5a754971-909a-48ce-8560-d655a9911017	0	0	0	0	1	5	1
global	indv	100000	0.0002	2.4	0.5	12	1	0.000001	0.0000001	20000	20	5b255c29-2912-465f-91b2-b356e2fb8f23	0.7156962636	0.0426058375	7618945.4	660009.210423082	5	5	1
global	indv	100000	0.0002	2.4	0.5	12	1	0.000001	0.0000001	638.205	20	66a20065-38fa-4b52-87ca-91e549530447	0	0	0	0	1	5	1
global	indv	100000	0.0002	2.4	0.5	12	1	0.000001	0.0000001	638.115	20	6eb85977-4a31-4c34-92c1-15ffc0d5761a	0	0	0	0	1	5	1
global	indv	100000	0.0002	2.4	0.5	12	1	0.000001	0.0000001	463.275	20	7e17c1a6-43c7-4009-a2b3-3486ea32dd92	0	0	0	0	1	5	1
global	indv	100000	0.0002	2.4	0.5	12	1	0.000001	0.0000001	526.3	20	8aea98c4-4760-4ea5-9465-ca978c82d871	0	0	0	0	1	5	1
global	indv	100000	0.0002	2.4	0.5	12	1	0.000001	0.0000001	674.71	20	8b4df034-9c75-4425-8c20-aaff925dd948	0	0	0	0	1	5	1
global	indv	100000	0.0002	2.4	0.5	12	1	0.000001	0.0000001	523.695	20	8bb449d4-a8b6-4dd2-aef3-a2578a2ebef2	0	0	0	0	1	5	1
global	indv	100000	0.0002	2.4	0.5	12	1	0.000001	0.0000001	860.58	20	9360784c-8460-4005-9982-aa969422023c	0	0	0	0	1	5	1
global	indv	100000	0.0002	2.4	0.5	12	1	0.000001	0.0000001	657.705	20	95f12885-a5e3-4bc2-b926-9b3e11824f59	0	0	0	0	1	5	1
global	indv	100000	0.0002	2.4	0.5	12	1	0.000001	0.0000001	650.17	20	9c3f2403-d262-4109-81c7-d75b95943f48	0	0	0	0	1	5	1
global	indv	100000	0.0002	2.4	0.5	12	1	0.000001	0.0000001	507.05	20	9f351374-d6b3-4b71-a3b4-1b6dba4f8828	0	0	0	0	1	5	1
global	indv	100000	0.0002	2.4	0.5	12	1	0.000001	0.0000001	667.98	20	ac373cbb-bbbe-46b9-9574-288c65878924	0	0	0	0	1	5	1
global	indv	100000	0.0002	2.4	0.5	12	1	0.000001	0.0000001	934.4	20	b3a35482-679b-47a7-9c1e-529b599e7d4f	0	0	0	0	1	5	1
global	indv	100000	0.0002	2.4	0.5	12	1	0.000001	0.0000001	803.425	20	c13e908f-9de2-40c1-9e82-f272708fa2ea	0	0	0	0	1	5	1
global	indv	100000	0.0002	2.4	0.5	12	1	0.000001	0.0000001	521.785	20	c2d24a11-2800-49a3-a56d-0dbb8df629bd	0	0	0	0	1	5	1
global	indv	100000	0.0002	2.4	0.5	12	1	0.000001	0.0000001	719.72	20	c8638c3d-65c9-4fe8-9752-ca3822050a5b	0	0	0	0	1	5	1
global	indv	100000	0.0002	2.4	0.5	12	1	0.000001	0.0000001	495.225	20	c9cde166-1e53-4044-86ed-b87e6afdf0f9	0	0	0	0	1	5	1
global	indv	100000	0.0002	2.4	0.5	12	1	0.000001	0.0000001	763.845	20	d6f7ffba-78ba-4abf-94fe-6484ccbb6b25	0	0	0	0	1	5	1
global	indv	100000	0.0002	2.4	0.5	12	1	0.000001	0.0000001	736.285	20	e25a4c0f-03c4-4a7d-88d3-0a24d2c584f3	0	0	0	0	1	5	1
global	indv	100000	0.0002	2.4	0.5	12	1	0.000001	0.0000001	489.1	20	ea52d714-df43-4839-9608-f366758f2e31	0	0	0	0	1	5	1
global	indv	100000	0.0002	2.4	0.5	12	1	0.000001	0.0000001	643.995	20	ec84e4a2-55ec-40f8-ae27-3d149d43c7c6	0	0	0	0	1	5	1
global	indv	100000	0.0002	2.4	0.5	12	0.25	0.0000001	0.0000001	20000	21	01877216-4735-4a64-a1f7-e5e1637633c8	0.7556232213	0.0482956127	36396394.6	7021545.62504559	5	5	1
global	indv	100000	0.0002	2.4	0.5	12	0.25	0.0000001	0.0000001	20000	21	2a12ce5f-e41c-407d-ac45-27d810ba1238	0.8015269636	0.0264142068	38341912.4	3116102.64647425	5	5	1
global	indv	100000	0.0002	2.4	0.5	12	0.25	0.0000001	0.0000001	20000	21	2b5857b0-b111-4a7d-bf8f-368b1b31216a	0.8515847252	0.0054020362	41732463.6	1323517.86403558	5	5	1
global	indv	100000	0.0002	2.4	0.5	12	0.25	0.0000001	0.0000001	20000	21	3c1fadc8-cade-42f8-9a5f-0e116b485326	0.7908559305	0.0171418789	37533686	1376277.78495531	5	5	1
global	indv	100000	0.0002	2.4	0.5	12	0.25	0.0000001	0.0000001	20000	21	443a5f39-b9d5-483b-b7dc-2ed0a64c7403	0.7919354428	0.0264313119	37044639.2	2408584.22021043	5	5	1
global	indv	100000	0.0002	2.4	0.5	12	0.25	0.0000001	0.0000001	20000	21	4a38502f-2e9d-409b-b02f-d64bfd079573	0.7953151943	0.0505570149	32712689.2	4226988.69378659	5	5	1
global	indv	100000	0.0002	2.4	0.5	12	0.25	0.0000001	0.0000001	20000	21	515cfb9e-6f0c-4414-97d1-0294b5be012c	0.8381300543	0.0090785248	44868155	2012339.67002529	5	5	1
global	indv	100000	0.0002	2.4	0.5	12	0.25	0.0000001	0.0000001	20000	21	575ef3cf-052d-4045-bd3b-3915cfb77500	0.8259661389	0.0106589807	40975152.6	1015295.12763743	5	5	1
global	indv	100000	0.0002	2.4	0.5	12	0.25	0.0000001	0.0000001	20000	21	5c08f793-d35a-4ed8-880b-a35762bec65b	0.8385782148	0.0577805448	47624700.2	3565318.61728285	5	5	1
global	indv	100000	0.0002	2.4	0.5	12	0.25	0.0000001	0.0000001	20000	21	5e2978a8-d0c7-45db-8f7c-110f033e5c73	0.7810880979	0.0552774162	34459907.2	3765919.02493212	5	5	1
global	indv	100000	0.0002	2.4	0.5	12	0.25	0.0000001	0.0000001	20000	21	609266a0-b2c0-4bee-969b-f14328debaaf	0.7830616925	0.0086216264	33595580.2	765070.380420455	5	5	1
global	indv	100000	0.0002	2.4	0.5	12	0.25	0.0000001	0.0000001	20000	21	65662c5c-2378-41f9-b08c-182d7fcfec93	0.899249031	0.0182534305	53175031.6	7805258.28942856	5	5	1
global	indv	100000	0.0002	2.4	0.5	12	0.25	0.0000001	0.0000001	20000	21	675bd143-7eb4-4118-9b59-9c73866cefd3	0.7854352059	0.0141319962	35719299.2	1561079.73561961	5	5	1
global	indv	100000	0.0002	2.4	0.5	12	0.25	0.0000001	0.0000001	20000	21	7e21a14d-0201-410e-8010-094281e7a7a8	0.8310905087	0.0342113417	38891164.8	5708632.2286184	5	5	1
global	indv	100000	0.0002	2.4	0.5	12	0.25	0.0000001	0.0000001	20000	21	83363661-2c12-4899-a403-62cde6637f5e	0.7783270817	0.0113377891	35150461.2	2037209.15620125	5	5	1
global	indv	100000	0.0002	2.4	0.5	12	0.25	0.0000001	0.0000001	20000	21	86414791-222b-4eee-8018-4982841aca48	0.8465704503	0.0152040274	41804194.6	3490633.30275959	5	5	1
global	indv	100000	0.0002	2.4	0.5	12	0.25	0.0000001	0.0000001	20000	21	8b5984a1-d26a-4076-8a28-5e6ad26ccb9e	0.8107029769	0.0168451452	40682902.8	808050.842593274	5	5	1
global	indv	100000	0.0002	2.4	0.5	12	0.25	0.0000001	0.0000001	20000	21	ad46d6a4-f923-4846-923f-3455d16e463f	0.7954244499	0.0202886888	36835663.2	1346239.2954396	5	5	1
global	indv	100000	0.0002	2.4	0.5	12	0.25	0.0000001	0.0000001	20000	21	aee58cfa-9e21-4a62-a643-83dfb1245a9f	0.8059028164	0.0202560068	36816590.8	1924417.19825723	5	5	1
global	indv	100000	0.0002	2.4	0.5	12	0.25	0.0000001	0.0000001	20000	21	b46f18ea-d128-43d3-9551-19e87826be17	0.8273575173	0.0450161345	40045128.2	1190577.04998824	5	5	1
global	indv	100000	0.0002	2.4	0.5	12	0.25	0.0000001	0.0000001	20000	21	bcb5a674-e417-4ed7-83ed-b9266ccfd89c	0.8261401522	0.0136584556	40839249	2008933.12445599	5	5	1
global	indv	100000	0.0002	2.4	0.5	12	0.25	0.0000001	0.0000001	20000	21	bcbc3a10-abad-48fc-bcfc-c5d6c01e746d	0.7749712365	0.0538327823	32655346	3852939.00655824	5	5	1
global	indv	100000	0.0002	2.4	0.5	12	0.25	0.0000001	0.0000001	20000	21	bebb56bd-6d3e-4d0a-b5e1-6d56f3381c72	0.7283421782	0.0364746057	29581454.4	1679040.10382802	5	5	1
global	indv	100000	0.0002	2.4	0.5	12	0.25	0.0000001	0.0000001	20000	21	c1ad12c1-e6c7-4fb5-90f0-5deb8580ee75	0.8111213022	0.0183561042	42935598	1649530.51744352	5	5	1
global	indv	100000	0.0002	2.4	0.5	12	0.25	0.0000001	0.0000001	20000	21	cb595ac3-ce56-480c-b817-a9fbffa77c03	0.7789022508	0.0294830932	35221193.6	2512567.27655108	5	5	1
global	indv	100000	0.0002	2.4	0.5	12	0.25	0.0000001	0.0000001	20000	21	dde70ae3-4d14-49cc-8741-837dcbbfc40a	0.7755758167	0.0245012898	36280245.8	3508068.09211526	5	5	1
global	indv	100000	0.0002	2.4	0.5	12	0.25	0.0000001	0.0000001	20000	21	e82d01ba-c540-4147-b37e-6f59b6cbd04b	0.7778596074	0.0441287856	32483309.2	2825883.35731965	5	5	1
global	indv	100000	0.0002	2.4	0.5	12	0.25	0.0000001	0.0000001	19600	21	fa5dd515-4779-4f9b-bfb2-8c5887d01e61	0.7931507843	0.0388762162	37243424.4	5643115.63282021	5	5	0
global	indv	100000	0.0002	2.4	0.5	12	0.5	0.0000001	0.0000001	20000	22	01a8105e-6af7-48c5-8c07-63580a004801	0.8030836404	0.0192727137	33571924.4	3663317.55138847	5	5	1
global	indv	100000	0.0002	2.4	0.5	12	0.5	0.0000001	0.0000001	20000	22	0b5c546e-5118-4517-a240-f450a95d251a	0.8388460362	0.0271891244	43879614.4	2143100.44827519	5	5	1
global	indv	100000	0.0002	2.4	0.5	12	0.5	0.0000001	0.0000001	20000	22	0fcf98f8-075d-411e-981a-bf8d9128e41a	0.7779670556	0.0331212798	37436361.2	4020058.31043851	5	5	1
global	indv	100000	0.0002	2.4	0.5	12	0.5	0.0000001	0.0000001	20000	22	25911ff7-3198-4c69-ae8b-7175805e8577	0.784985307	0.0373756817	39846246.2	2748177.07523254	5	5	1
global	indv	100000	0.0002	2.4	0.5	12	0.5	0.0000001	0.0000001	20000	22	346d4bcc-6a67-43f0-a95e-b648e8343769	0.8463172893	0.0313305781	45020464.8	2238571.86184243	5	5	1
global	indv	100000	0.0002	2.4	0.5	12	0.5	0.0000001	0.0000001	20000	22	3b5f9cbd-8d29-4788-a62d-be96272efc90	0.7788110392	0.0275444547	34952298.6	4394163.87405537	5	5	1
global	indv	100000	0.0002	2.4	0.5	12	0.5	0.0000001	0.0000001	20000	22	41d4a362-513d-4228-8a1f-16934911ee14	0.7318967558	0.0418857327	29601961.4	2516861.50494238	5	5	1
global	indv	100000	0.0002	2.4	0.5	12	0.5	0.0000001	0.0000001	20000	22	449607fa-e894-4109-8c87-b198ad26d539	0.8216459298	0.0053044827	42160846	1523607.17286232	5	5	1
global	indv	100000	0.0002	2.4	0.5	12	0.5	0.0000001	0.0000001	20000	22	55ad5fa0-716a-488b-9fc6-15da1b4c4113	0.8072303121	0.0383197011	42592729.2	3101580.99516564	5	5	1
global	indv	100000	0.0002	2.4	0.5	12	0.5	0.0000001	0.0000001	20000	22	595be193-1b04-437d-b60e-eed8c83a250e	0.7890206858	0.0205126306	35994937.8	749275.812107064	5	5	1
global	indv	100000	0.0002	2.4	0.5	12	0.5	0.0000001	0.0000001	20000	22	5ed4e905-5654-4597-ab3f-18a1f2c958be	0.8200164409	0.0228810802	41823421.6	1594762.92842519	5	5	1
global	indv	100000	0.0002	2.4	0.5	12	0.5	0.0000001	0.0000001	20000	22	6a884786-698c-4190-8718-bf3408e4f06b	0.7931750049	0.0263742658	36229731.6	1684093.23268229	5	5	1
global	indv	100000	0.0002	2.4	0.5	12	0.5	0.0000001	0.0000001	20000	22	7582f496-0d5c-4635-9ac9-7ec14d72b73d	0.7011022089	0.0390537855	29920563.2	5913963.41248538	5	5	1
global	indv	100000	0.0002	2.4	0.5	12	0.5	0.0000001	0.0000001	20000	22	81793ccd-57e1-4048-af7a-125444d4d914	0.8148572608	0.0034769696	39725048.6	1459912.24362042	5	5	1
global	indv	100000	0.0002	2.4	0.5	12	0.5	0.0000001	0.0000001	20000	22	97141b36-23c3-4061-9bba-24da66b2f363	0.7863302761	0.0302269089	38229423.2	1533039.75765966	5	5	1
global	indv	100000	0.0002	2.4	0.5	12	0.5	0.0000001	0.0000001	20000	22	a5824f2a-bec9-4922-a643-8f4c6e234c1f	0.820001404	0.0223199199	36584860.4	2728399.78414982	5	5	1
global	indv	100000	0.0002	2.4	0.5	12	0.5	0.0000001	0.0000001	20000	22	b5967001-d718-4bea-a613-33430ae7a7f0	0.8005274294	0.030271372	38052615	3151010.87556168	5	5	1
global	indv	100000	0.0002	2.4	0.5	12	0.5	0.0000001	0.0000001	20000	22	bbe32daf-2db5-4d35-8938-fb1c37826bdd	0.7710722438	0.0187910653	34717836.2	3642404.60107114	5	5	1
global	indv	100000	0.0002	2.4	0.5	12	0.5	0.0000001	0.0000001	20000	22	be6044ca-78ee-405b-b9ab-ed8a65517400	0.7902597878	0.0182055671	38936156	1285797.7187647	5	5	1
global	indv	100000	0.0002	2.4	0.5	12	0.5	0.0000001	0.0000001	20000	22	c06c3d83-3f47-49a6-abbb-33a5eaddc7c6	0.8178479531	0.017242506	39065433.2	2412143.4991581	5	5	1
global	indv	100000	0.0002	2.4	0.5	12	0.5	0.0000001	0.0000001	20000	22	c20eefd2-2a3e-462b-a688-60b2fe9298b0	0.7891414994	0.0618059596	35565292.4	2211422.04013793	5	5	1
global	indv	100000	0.0002	2.4	0.5	12	0.5	0.0000001	0.0000001	20000	22	c46ca253-66ec-4367-84e1-af41a2743607	0.8261707307	0.0283017789	40062309.4	2439013.15803673	5	5	1
global	indv	100000	0.0002	2.4	0.5	12	0.5	0.0000001	0.0000001	20000	22	c4be2f99-2804-4f9d-9ce0-0dac4930b47d	0.8099111683	0.0602479742	43865379.6	5337927.41064365	5	5	1
global	indv	100000	0.0002	2.4	0.5	12	0.5	0.0000001	0.0000001	20000	22	d6b963d2-cd6a-4171-a365-8b0c05db4867	0.8028657266	0.0138529789	38415281.6	1008401.45210045	5	5	1
global	indv	100000	0.0002	2.4	0.5	12	0.5	0.0000001	0.0000001	20000	22	da371bb8-9e3c-42db-9f20-41ec40313195	0.8098371801	0.0363080517	35383031.8	4780903.57555208	5	5	1
global	indv	100000	0.0002	2.4	0.5	12	0.5	0.0000001	0.0000001	20000	22	dea0c075-6c98-41ce-99b9-71bb7d274ef7	0.9006996545	0.0284387732	53644570.6	7386963.82762988	5	5	1
global	indv	100000	0.0002	2.4	0.5	12	0.5	0.0000001	0.0000001	20000	22	df762747-70c4-4ace-bda7-7b7570b7ff06	0.8867053603	0.0295401311	47515231.8	3981432.51878073	5	5	1
global	indv	100000	0.0002	2.4	0.5	12	0.5	0.0000001	0.0000001	20000	22	ecd32eb1-b826-42cd-ae71-6fab0718523f	0.8122090992	0.0189213992	41758079.8	3363162.27466676	5	5	1
global	indv	100000	0.0002	2.4	0.5	12	0.97	0.0000001	0.0000001	472.13	23	0a26962e-a25c-4cc9-8642-3ef4af21e17d	0	0	0	0	1	5	1
global	indv	100000	0.0002	2.4	0.5	12	0.97	0.0000001	0.0000001	677.195	23	11ccf41c-0f1e-44bb-aff1-7c6ea651d82c	0	0	0	0	1	5	1
global	indv	100000	0.0002	2.4	0.5	12	0.97	0.0000001	0.0000001	20000	23	17a8d067-6442-42df-bda6-f2dbe9d3068b	0.8661467468	0.0521643318	54514614.6	12296868.2129037	5	5	1
global	indv	100000	0.0002	2.4	0.5	12	0.97	0.0000001	0.0000001	707.75	23	1dd2257a-9b1e-4ebc-9b75-d0f6971acb23	0	0	0	0	1	5	1
global	indv	100000	0.0002	2.4	0.5	12	0.97	0.0000001	0.0000001	826.225	23	1fad0f40-3b3e-4ebc-8d94-0f5ed1a9373c	0	0	0	0	1	5	1
global	indv	100000	0.0002	2.4	0.5	12	0.97	0.0000001	0.0000001	703.025	23	21f5ee73-6d2a-4c18-a5af-b047ee14bcb5	0	0	0	0	1	5	1
global	indv	100000	0.0002	2.4	0.5	12	0.97	0.0000001	0.0000001	2285.135	23	3b2e168f-5d66-4be9-80ad-28f7170a0413	0	0	0	0	1	5	1
global	indv	100000	0.0002	2.4	0.5	12	0.97	0.0000001	0.0000001	4049.455	23	3ce546b1-870c-445e-ae57-e2748eb14ae7	0	0	0	0	1	5	1
global	indv	100000	0.0002	2.4	0.5	12	0.97	0.0000001	0.0000001	636.66	23	3f771abd-f0ec-4cc8-a0f6-ed9073820356	0	0	0	0	1	5	1
global	indv	100000	0.0002	2.4	0.5	12	0.97	0.0000001	0.0000001	793.855	23	55ba59dd-f2c2-4e98-8de3-71963046e8fa	0	0	0	0	1	5	1
global	indv	100000	0.0002	2.4	0.5	12	0.97	0.0000001	0.0000001	615.79	23	5ff2ff06-96a3-4126-a8d8-447e179c8308	0	0	0	0	1	5	1
global	indv	100000	0.0002	2.4	0.5	12	0.97	0.0000001	0.0000001	613.05	23	62ee7c7e-f0af-4ddd-95a4-3b0fa1bfb323	0	0	0	0	1	5	1
global	indv	100000	0.0002	2.4	0.5	12	0.97	0.0000001	0.0000001	2456.975	23	6c46b8cd-b6fd-4730-8546-e80b9ac8ef89	0	0	0	0	1	5	1
global	indv	100000	0.0002	2.4	0.5	12	0.97	0.0000001	0.0000001	478.415	23	807ecd42-30f1-41f9-b7e9-9167c4b01995	0	0	0	0	1	5	1
global	indv	100000	0.0002	2.4	0.5	12	0.97	0.0000001	0.0000001	572.015	23	85fab3db-8092-49f4-a5d2-3b4e8859a8a5	0	0	0	0	1	5	1
global	indv	100000	0.0002	2.4	0.5	12	0.97	0.0000001	0.0000001	675.21	23	89e69105-8cec-4df7-8393-a44118fb57cf	0	0	0	0	1	5	1
global	indv	100000	0.0002	2.4	0.5	12	0.97	0.0000001	0.0000001	535.44	23	8c80348d-d2f5-4c20-b0d2-084033ae4814	0	0	0	0	1	5	1
global	indv	100000	0.0002	2.4	0.5	12	0.97	0.0000001	0.0000001	2289.355	23	8ea66a6e-64d3-4d71-aee2-8a02a0f1d596	0	0	0	0	1	5	1
global	indv	100000	0.0002	2.4	0.5	12	0.97	0.0000001	0.0000001	524.725	23	97b67cb6-7846-4cd8-9033-77ba4c6ebb19	0	0	0	0	1	5	1
global	indv	100000	0.0002	2.4	0.5	12	0.97	0.0000001	0.0000001	2233.11	23	98f19ab9-7f8f-45c9-b200-fda182e84c09	0	0	0	0	1	5	1
global	indv	100000	0.0002	2.4	0.5	12	0.97	0.0000001	0.0000001	537.98	23	af196043-119e-4065-a7d5-3805e6655760	0	0	0	0	1	5	1
global	indv	100000	0.0002	2.4	0.5	12	0.97	0.0000001	0.0000001	2271.345	23	b75cfdee-1fc8-4521-9975-790e14441efe	0	0	0	0	1	5	1
global	indv	100000	0.0002	2.4	0.5	12	0.97	0.0000001	0.0000001	2411.055	23	c3abd219-e97e-439c-ba6f-0a66daebf7f3	0	0	0	0	1	5	1
global	indv	100000	0.0002	2.4	0.5	12	0.97	0.0000001	0.0000001	569.065	23	c5b495ad-c7bd-4425-a582-9d9a7ad22495	0	0	0	0	1	5	1
global	indv	100000	0.0002	2.4	0.5	12	0.97	0.0000001	0.0000001	495.81	23	d32fc96f-9ff7-4d35-aab4-36f8ab878a57	0	0	0	0	1	5	1
global	indv	100000	0.0002	2.4	0.5	12	0.97	0.0000001	0.0000001	701.66	23	e706e1ba-9a92-4a69-99eb-dc32a8118ad1	0	0	0	0	1	5	1
global	indv	100000	0.0002	2.4	0.5	12	0.97	0.0000001	0.0000001	722.43	23	ec05f611-1931-44c2-b237-ca2faaaf5873	0	0	0	0	1	5	1
global	indv	100000	0.0002	2.4	0.5	12	0.97	0.0000001	0.0000001	2389.21	23	f78a3c17-9ef5-4a9c-8d54-5947bb6ca3f5	0	0	0	0	1	5	1
global	indv	100000	0.0002	2.4	0.5	12	0.97	0.0000001	0.0000001	20000	23	ff8a397e-e479-4fe2-a9f1-f5d11633317b	0.7888061807	0.0209582966	36282898.6	2846184.58648693	5	5	1
global	indv	100000	0.0002	2.4	0.5	12	0.9	0.0000001	0.0000001	900	24	10f70ee3-6114-40df-b87a-6966794949a1	0.9411247934	0.0313367417	62409548.6	43181366.3096949	5	5	0
global	indv	100000	0.0002	2.4	0.5	12	0.9	0.0000001	0.0000001	20000	24	1aace02e-dde0-4abb-8a54-2f1773596310	0.768099401	0.031665263	35587981.2	1442527.41380578	5	5	1
global	indv	100000	0.0002	2.4	0.5	12	0.9	0.0000001	0.0000001	20000	24	239b5b67-1001-4028-9ee6-41af04794d8a	0.9085423382	0.0313236758	59156154.6	11157359.2780962	5	5	1
global	indv	100000	0.0002	2.4	0.5	12	0.9	0.0000001	0.0000001	20000	24	30bf8a01-af6e-44c5-afcb-c53bbc338ba3	0.8537799333	0.0611348724	37142003.2	10372850.6321656	5	5	1
global	indv	100000	0.0002	2.4	0.5	12	0.9	0.0000001	0.0000001	20000	24	3d966767-ce65-44c5-ac00-10eee396e9df	0.7836821156	0.0307449999	33231944.8	2240721.69227298	5	5	1
global	indv	100000	0.0002	2.4	0.5	12	0.9	0.0000001	0.0000001	799.325	24	427e4c0b-f158-48f8-aab0-65e4498d1ada	0	0	0	0	1	5	1
global	indv	100000	0.0002	2.4	0.5	12	0.9	0.0000001	0.0000001	20000	24	45279581-9aed-4068-b860-2b45a4e383c9	0.8415198337	0.049365759	45732142.2	13311708.9885011	5	5	1
global	indv	100000	0.0002	2.4	0.5	12	0.9	0.0000001	0.0000001	611.695	24	46dad52c-b458-4475-86ab-fb48cebcb8c9	0	0	0	0	1	5	1
global	indv	100000	0.0002	2.4	0.5	12	0.9	0.0000001	0.0000001	20000	24	4e69d929-92fd-4170-a6fb-b84b064de77e	0.8443487784	0.0326156482	39639007.8	3581936.92263344	5	5	1
global	indv	100000	0.0002	2.4	0.5	12	0.9	0.0000001	0.0000001	5545.42	24	6086291d-e816-488c-9c1d-8b802cd5cb3d	0	0	0	0	1	5	1
global	indv	100000	0.0002	2.4	0.5	12	0.9	0.0000001	0.0000001	617.89	24	6ebd878f-9ef6-46c2-956e-c792115cb169	0	0	0	0	1	5	1
global	indv	100000	0.0002	2.4	0.5	12	0.9	0.0000001	0.0000001	769.88	24	773d01d0-1507-4484-9762-41b7bb52d3b3	0	0	0	0	1	5	1
global	indv	100000	0.0002	2.4	0.5	12	0.9	0.0000001	0.0000001	20000	24	8ccf0fa2-0d5d-4f8d-8d69-a0bc9275ea20	0.7863028755	0.0914187878	43069093.8	7753386.94643591	5	5	1
global	indv	100000	0.0002	2.4	0.5	12	0.9	0.0000001	0.0000001	586.79	24	90c55b00-fb3d-441f-974b-c219971fe702	0	0	0	0	1	5	1
global	indv	100000	0.0002	2.4	0.5	12	0.9	0.0000001	0.0000001	20000	24	91602700-c4de-4088-bbc8-2e32fa6ceccd	0.8196766935	0.0168434619	42889035	1685255.03072102	5	5	1
global	indv	100000	0.0002	2.4	0.5	12	0.9	0.0000001	0.0000001	20000	24	936b3d1b-f85c-44d3-a0ae-7fad48d0e3a0	0.8430899325	0.0349014223	39498161.2	5283996.48267178	5	5	1
global	indv	100000	0.0002	2.4	0.5	12	0.9	0.0000001	0.0000001	20000	24	ab4767a7-636f-4303-b5dd-2b56b473db99	0.8334176472	0.0269759013	41492817.6	3805634.01820345	5	5	1
global	indv	100000	0.0002	2.4	0.5	12	0.9	0.0000001	0.0000001	2517.885	24	af3974eb-c521-4f63-af57-60d6e423d4bd	0	0	0	0	1	5	1
global	indv	100000	0.0002	2.4	0.5	12	0.9	0.0000001	0.0000001	3671.605	24	b134b52d-da7a-4d11-b0c6-8664be3d1286	0	0	0	0	1	5	1
global	indv	100000	0.0002	2.4	0.5	12	0.9	0.0000001	0.0000001	469.055	24	b2eb34d7-a6e7-4ddb-99c5-ea3b904ab28b	0	0	0	0	1	5	1
global	indv	100000	0.0002	2.4	0.5	12	0.9	0.0000001	0.0000001	5411.205	24	b8af69c0-5c5c-4afa-b8ab-001cbad56784	0	0	0	0	1	5	1
global	indv	100000	0.0002	2.4	0.5	12	0.9	0.0000001	0.0000001	2291.47	24	be9d3087-fa55-44c9-b6ac-2dfbf1a62362	0	0	0	0	1	5	1
global	indv	100000	0.0002	2.4	0.5	12	0.9	0.0000001	0.0000001	20000	24	c2ab682f-d11d-4188-a041-0bb253cd232d	0.7460512277	0.0423127955	32414276.8	2166409.41875369	5	5	1
global	indv	100000	0.0002	2.4	0.5	12	0.9	0.0000001	0.0000001	20000	24	c62411f2-f599-49a8-aaf6-9bd3d4ba6c20	0.8155574383	0.063336336	40024355.8	3389959.28954526	5	5	1
global	indv	100000	0.0002	2.4	0.5	12	0.9	0.0000001	0.0000001	20000	24	ce6e8f18-cb86-4b98-8efd-02ecef4491d8	0.8020864618	0.0202847612	36794532.6	2807084.00843728	5	5	1
global	indv	100000	0.0002	2.4	0.5	12	0.9	0.0000001	0.0000001	20000	24	e731d2ce-6056-4eee-9e79-6cb2b537171f	0.8068396414	0.0397635865	41241248.6	4116666.02273063	5	5	1
global	indv	100000	0.0002	2.4	0.5	12	0.9	0.0000001	0.0000001	777.765	24	e9abd73c-4045-417b-b9cb-c98dcde3304b	0	0	0	0	1	5	1
global	indv	100000	0.0002	2.4	0.5	12	0.9	0.0000001	0.0000001	20000	24	f1151552-c95e-456d-9446-43448423e274	0.7926837439	0.0349043566	37335599.6	1482082.77524395	5	5	1
global	indv	100000	0.0002	2.4	0.5	12	0.9	0.0000001	0.0000001	20000	24	f96bfaf2-7d3c-4444-a65b-8ad985dc9635	0.8247460798	0.0124877641	39902217.8	1466043.82882392	5	5	1
global	indv	100000	0.0002	2.4	0.5	12	1	0.0000001	0.0000001	493.05	25	10e7e9d9-4f3f-44da-ad05-394cee73f647	0	0	0	0	1	5	1
global	indv	100000	0.0002	2.4	0.5	12	1	0.0000001	0.0000001	468.385	25	18079a9e-1789-43aa-ba93-2d55bb086e90	0	0	0	0	1	5	1
global	indv	100000	0.0002	2.4	0.5	12	1	0.0000001	0.0000001	621.43	25	19191cac-fd22-4714-814b-fb436d5f2b2e	0	0	0	0	1	5	1
global	indv	100000	0.0002	2.4	0.5	12	1	0.0000001	0.0000001	572.84	25	1d5c65ac-9747-46d9-98f5-c66e533d0f32	0	0	0	0	1	5	1
global	indv	100000	0.0002	2.4	0.5	12	1	0.0000001	0.0000001	627.435	25	1e61d23e-3886-447c-8734-b68222ce05e4	0	0	0	0	1	5	1
global	indv	100000	0.0002	2.4	0.5	12	1	0.0000001	0.0000001	579.935	25	216d2816-aa18-43e3-bcf3-51cb97218dec	0	0	0	0	1	5	1
global	indv	100000	0.0002	2.4	0.5	12	1	0.0000001	0.0000001	443.08	25	24f0dad1-0b04-4818-87ca-96f191d6f408	0	0	0	0	1	5	1
global	indv	100000	0.0002	2.4	0.5	12	1	0.0000001	0.0000001	566.615	25	24f41b8a-2a31-4f64-9fc1-d39e5eb215db	0	0	0	0	1	5	1
global	indv	100000	0.0002	2.4	0.5	12	1	0.0000001	0.0000001	502.485	25	27ab465d-e721-4d80-b9c9-33b369a7b8e0	0	0	0	0	1	5	1
global	indv	100000	0.0002	2.4	0.5	12	1	0.0000001	0.0000001	704.06	25	366208b2-3ac6-483e-9d84-7b5af12f1a30	0	0	0	0	1	5	1
global	indv	100000	0.0002	2.4	0.5	12	1	0.0000001	0.0000001	481.955	25	37c3d066-f8c1-4deb-a639-3dd437e236c3	0	0	0	0	1	5	1
global	indv	100000	0.0002	2.4	0.5	12	1	0.0000001	0.0000001	823.69	25	40be060b-2a6b-4dee-89c6-5cd741b6957b	0	0	0	0	1	5	1
global	indv	100000	0.0002	2.4	0.5	12	1	0.0000001	0.0000001	760.945	25	45b5be06-ca27-4f4b-876b-83c88a206acc	0	0	0	0	1	5	1
global	indv	100000	0.0002	2.4	0.5	12	1	0.0000001	0.0000001	737.735	25	4bb9c35f-9909-4724-8cca-dd651935c93e	0	0	0	0	1	5	1
global	indv	100000	0.0002	2.4	0.5	12	1	0.0000001	0.0000001	517.095	25	4fec91a0-c67a-4882-a818-6b06fe5d7ef2	0	0	0	0	1	5	1
global	indv	100000	0.0002	2.4	0.5	12	1	0.0000001	0.0000001	462.35	25	542b9198-cfb4-4493-b476-50f40f62124e	0	0	0	0	1	5	1
global	indv	100000	0.0002	2.4	0.5	12	1	0.0000001	0.0000001	532.915	25	5d04e71a-0655-4739-82d9-e371d4ee54b1	0	0	0	0	1	5	1
global	indv	100000	0.0002	2.4	0.5	12	1	0.0000001	0.0000001	513.145	25	663b95cc-74bf-4b4c-828d-4285d6bb5feb	0	0	0	0	1	5	1
global	indv	100000	0.0002	2.4	0.5	12	1	0.0000001	0.0000001	713.535	25	68d14cb4-5890-46c1-a7cd-e23c86e8aba6	0	0	0	0	1	5	1
global	indv	100000	0.0002	2.4	0.5	12	1	0.0000001	0.0000001	532.85	25	6bff4783-6097-4070-9952-031a294ad7f2	0	0	0	0	1	5	1
global	indv	100000	0.0002	2.4	0.5	12	1	0.0000001	0.0000001	492.025	25	6c1c6a75-cc9f-45cf-b714-8125c1d3c5f7	0	0	0	0	1	5	1
global	indv	100000	0.0002	2.4	0.5	12	1	0.0000001	0.0000001	740.04	25	6d211bb5-a6d6-4935-a361-1f00e134c2e5	0	0	0	0	1	5	1
global	indv	100000	0.0002	2.4	0.5	12	1	0.0000001	0.0000001	536.35	25	c33ccce1-3812-419e-b4a5-89b6eae82e07	0	0	0	0	1	5	1
global	indv	100000	0.0002	2.4	0.5	12	1	0.0000001	0.0000001	692.285	25	c3ade9f9-5ad5-406e-870a-691cbef00e27	0	0	0	0	1	5	1
global	indv	100000	0.0002	2.4	0.5	12	1	0.0000001	0.0000001	786.905	25	d5c72a83-c04e-4cd5-8a66-3c4608fa3840	0	0	0	0	1	5	1
global	indv	100000	0.0002	2.4	0.5	12	1	0.0000001	0.0000001	799.665	25	d89264dc-a020-4383-9180-1349d91dc063	0	0	0	0	1	5	1
global	indv	100000	0.0002	2.4	0.5	12	1	0.0000001	0.0000001	518.055	25	dc2c867f-4818-42d6-a044-55f2d0950362	0	0	0	0	1	5	1
global	indv	100000	0.0002	2.4	0.5	12	1	0.0000001	0.0000001	509.365	25	dd136f3d-af00-46eb-88e3-6fed658f04a8	0	0	0	0	1	5	1
global	indv	100000	0.0002	2.4	0.5	12	1	0.0000001	0.0000001	670.46	25	e0b05518-f2fe-4dd0-a1a5-43d6ce720b62	0	0	0	0	1	5	1
global	indv	100000	0.0002	2.4	0.5	12	1	0.0000001	0.0000001	608.725	25	e97ec6a5-b685-428a-8d2c-4064f137577d	0	0	0	0	1	5	1
global	indv	100000	0.0002	2.4	0.5	12	0.25	0.00000001	0.0000001	20000	26	0b8b3269-be33-427c-94ae-2ff96a1bcd30	0.8413093484	0.0699342145	78183919.2	13007892.8325794	5	5	1
global	indv	100000	0.0002	2.4	0.5	12	0.25	0.00000001	0.0000001	20000	26	0e64b729-3930-40cc-80af-51be977cf306	0.8907449141	0.0143594523	23078909.2	1480686.43842905	5	5	1
global	indv	100000	0.0002	2.4	0.5	12	0.25	0.00000001	0.0000001	440.305	26	12ff0b15-4edd-4d7a-9ec1-66ab62a14175	0	0	0	0	1	5	1
global	indv	100000	0.0002	2.4	0.5	12	0.25	0.00000001	0.0000001	735.705	26	1f79667d-7969-47a2-8292-2a18b61efba6	0	0	0	0	1	5	1
global	indv	100000	0.0002	2.4	0.5	12	0.25	0.00000001	0.0000001	20000	26	213d3286-eafa-466f-b44e-fd65f621f0bf	0.9127364339	0.0253697767	30349563.4	2510390.28673388	5	5	1
global	indv	100000	0.0002	2.4	0.5	12	0.25	0.00000001	0.0000001	20000	26	27cfa3cb-7c89-4b70-adc3-0da22aa4fea6	0.8126195365	0.0382500342	59521012.8	6996117.9180233	5	5	1
global	indv	100000	0.0002	2.4	0.5	12	0.25	0.00000001	0.0000001	742.58	26	28e3a800-8548-4817-8646-240903947054	0	0	0	0	1	5	1
global	indv	100000	0.0002	2.4	0.5	12	0.25	0.00000001	0.0000001	20000	26	449c63d6-7979-4c3d-8fb9-63746f975696	0.8244807467	0.0255510117	61925163.8	4843792.79072445	5	5	1
global	indv	100000	0.0002	2.4	0.5	12	0.25	0.00000001	0.0000001	20000	26	5845ad65-73aa-4885-a7ab-8ab9fcbdb199	0.8702380504	0.0111130503	68490907.4	3925764.58096952	5	5	1
global	indv	100000	0.0002	2.4	0.5	12	0.25	0.00000001	0.0000001	430.645	26	5ac9035d-a2b7-4f73-8adb-3fca777585f4	0	0	0	0	1	5	1
global	indv	100000	0.0002	2.4	0.5	12	0.25	0.00000001	0.0000001	514.06	26	66f937d5-b366-4be5-aaeb-b3e5d831af41	0	0	0	0	1	5	1
global	indv	100000	0.0002	2.4	0.5	12	0.25	0.00000001	0.0000001	2846.02	26	6ef0e662-8ee0-4999-929f-c15756cbd9c2	0	0	0	0	1	5	1
global	indv	100000	0.0002	2.4	0.5	12	0.25	0.00000001	0.0000001	467.68	26	7c67a1a3-e99a-40ea-a574-6b460a6be64a	0	0	0	0	1	5	1
global	indv	100000	0.0002	2.4	0.5	12	0.25	0.00000001	0.0000001	20000	26	7f788a84-0d29-4d74-a379-2254322ff231	0.905837331	0.0160884139	18294590.4	610183.084224973	5	5	1
global	indv	100000	0.0002	2.4	0.5	12	0.25	0.00000001	0.0000001	20000	26	8936770e-b8c5-4d85-b325-fb84268b987c	0.8035764869	0.033223936	47802349	3430423.26924266	5	5	1
global	indv	100000	0.0002	2.4	0.5	12	0.25	0.00000001	0.0000001	472.13	26	ae361f2c-cb3d-4503-b131-110ea28116e4	0	0	0	0	1	5	1
global	indv	100000	0.0002	2.4	0.5	12	0.25	0.00000001	0.0000001	641.96	26	aeff4655-44bd-4d3a-a4f8-b6d841ea86bd	0	0	0	0	1	5	1
global	indv	100000	0.0002	2.4	0.5	12	0.25	0.00000001	0.0000001	483.59	26	b0f2081c-c086-4aa0-b3ae-c615c97165f1	0	0	0	0	1	5	1
global	indv	100000	0.0002	2.4	0.5	12	0.25	0.00000001	0.0000001	20000	26	b5ff3cbd-48df-45fd-9068-ddc897940955	0.8469274074	0.0086563615	49424531	828612.631829252	5	5	1
global	indv	100000	0.0002	2.4	0.5	12	0.25	0.00000001	0.0000001	20000	26	bc35332a-d5f0-45ba-ba24-37f206e60b14	0.9148315737	0.0313687207	16279696	3219792.48323871	5	5	1
global	indv	100000	0.0002	2.4	0.5	12	0.25	0.00000001	0.0000001	490.885	26	bf418606-884c-4a3f-b64c-daad8211a70c	0	0	0	0	1	5	1
global	indv	100000	0.0002	2.4	0.5	12	0.25	0.00000001	0.0000001	20000	26	c692bf80-64c4-4b27-acd9-4ef77cd18cc3	0.8285767014	0.0412403685	47433263.2	5193932.07335533	5	5	1
global	indv	100000	0.0002	2.4	0.5	12	0.25	0.00000001	0.0000001	20000	26	d16da308-fb53-417a-a06d-c1e2ac292a84	0.8913865458	0.0378727237	22381568.4	2651791.22445175	5	5	1
global	indv	100000	0.0002	2.4	0.5	12	0.25	0.00000001	0.0000001	550.02	26	dd5b7f7a-82b7-4e69-9c91-78156234954f	0	0	0	0	1	5	1
global	indv	100000	0.0002	2.4	0.5	12	0.25	0.00000001	0.0000001	837.545	26	e281b1bd-cd44-4e17-be08-13e2bf5db161	0	0	0	0	1	5	1
global	indv	100000	0.0002	2.4	0.5	12	0.25	0.00000001	0.0000001	20000	26	ebf428e0-8f39-4b05-8b84-8e055614cd65	0.8723398087	0.0527105047	10473675.6	1071387.40828297	5	5	1
global	indv	100000	0.0002	2.4	0.5	12	0.25	0.00000001	0.0000001	468.205	26	eebd574f-a9e0-4533-ae7f-f57cb611b87a	0	0	0	0	1	5	1
global	indv	100000	0.0002	2.4	0.5	12	0.25	0.00000001	0.0000001	597.76	26	f10fdc58-9fef-46b3-b75d-c3abbe58fa29	0	0	0	0	1	5	1
global	indv	100000	0.0002	2.4	0.5	12	0.5	0.00000001	0.0000001	699.69	27	000f83e8-31fb-4678-a3d0-c4c8ab651179	0	0	0	0	1	5	1
global	indv	100000	0.0002	2.4	0.5	12	0.5	0.00000001	0.0000001	20000	27	03f1341a-7a38-4ea2-8d77-019b37137e54	0.8686325227	0.0511295871	18461497.2	4471775.18156427	5	5	1
global	indv	100000	0.0002	2.4	0.5	12	0.5	0.00000001	0.0000001	20000	27	1280b901-ea70-4702-ae5f-fdc2ab8fd789	0.9051028544	0.0163215063	36011030.4	2816703.06097231	5	5	1
global	indv	100000	0.0002	2.4	0.5	12	0.5	0.00000001	0.0000001	20000	27	1b2df8e7-052b-40a5-a987-ca9427c6ef04	0.810859827	0.0115856735	46374423	1226001.74365292	5	5	1
global	indv	100000	0.0002	2.4	0.5	12	0.5	0.00000001	0.0000001	573.625	27	1b8682a7-3ec1-462f-9574-e58f852f71b5	0	0	0	0	1	5	1
global	indv	100000	0.0002	2.4	0.5	12	0.5	0.00000001	0.0000001	20000	27	212df8c2-0bc9-4f38-9ac8-658749aa6985	0.8705034768	0.0166403514	63725149.2	1518671.82918141	5	5	1
global	indv	100000	0.0002	2.4	0.5	12	0.5	0.00000001	0.0000001	759.335	27	2719c6e9-9d4b-4903-8020-9317938e12c8	0	0	0	0	1	5	1
global	indv	100000	0.0002	2.4	0.5	12	0.5	0.00000001	0.0000001	856.705	27	3d9cc624-85f9-4485-b865-5e1837c2890e	0	0	0	0	1	5	1
global	indv	100000	0.0002	2.4	0.5	12	0.5	0.00000001	0.0000001	488.925	27	405b24be-9aac-47d5-98e4-e32cb16b7925	0	0	0	0	1	5	1
global	indv	100000	0.0002	2.4	0.5	12	0.5	0.00000001	0.0000001	20000	27	41daa3e0-92af-4e31-ad11-40befa6057b2	0.8061140916	0.0297249881	39707124.8	3850960.51152569	5	5	1
global	indv	100000	0.0002	2.4	0.5	12	0.5	0.00000001	0.0000001	20000	27	5ea1bcf5-9075-4389-bda6-754bc7ccc40b	0.8961689658	0.0347427104	26368430.8	1599412.64933043	5	5	1
global	indv	100000	0.0002	2.4	0.5	12	0.5	0.00000001	0.0000001	20000	27	6247a2f4-7a57-4d8a-9c4f-e51b2ab55575	0.8451695739	0.0146313801	49078277.2	2796067.12192504	5	5	1
global	indv	100000	0.0002	2.4	0.5	12	0.5	0.00000001	0.0000001	601.36	27	7158e23d-abb8-4d61-8364-65184551dc28	0	0	0	0	1	5	1
global	indv	100000	0.0002	2.4	0.5	12	0.5	0.00000001	0.0000001	20000	27	7458bf05-73db-43e5-92cd-7dd72750ed28	0.8120004435	0.0202569984	47374373	2499056.37769069	5	5	1
global	indv	100000	0.0002	2.4	0.5	12	0.5	0.00000001	0.0000001	20000	27	82b1ff6e-1af8-4f01-a559-a27b620f7174	0.8037477483	0.0372605373	42026273.4	3186449.1871951	5	5	1
global	indv	100000	0.0002	2.4	0.5	12	0.5	0.00000001	0.0000001	20000	27	84dddd96-8d96-4a78-993c-ef81402f3865	0.844408793	0.0296929024	39201304.2	3538678.77378573	5	5	1
global	indv	100000	0.0002	2.4	0.5	12	0.5	0.00000001	0.0000001	484.235	27	931ac340-13f8-4dc5-9cd5-ee48bd20d9ab	0	0	0	0	1	5	1
global	indv	100000	0.0002	2.4	0.5	12	0.5	0.00000001	0.0000001	20000	27	a08a9018-a780-49a6-8009-594f05a8494f	0.8246705334	0.0264083099	38765993.8	2269128.64901953	5	5	1
global	indv	100000	0.0002	2.4	0.5	12	0.5	0.00000001	0.0000001	20000	27	a370897f-b4df-4e1e-84bf-f0ddeb00f5a1	0.8801458228	0.0386085299	71316644.8	4828988.08368489	5	5	1
global	indv	100000	0.0002	2.4	0.5	12	0.5	0.00000001	0.0000001	781.285	27	ab76d39a-f382-4da0-8355-4d51b3febfcc	0	0	0	0	1	5	1
global	indv	100000	0.0002	2.4	0.5	12	0.5	0.00000001	0.0000001	20000	27	b4148d8d-d2e7-4054-b37f-0dc7c9697841	0.899653906	0.036653342	22255630.4	2947391.29586441	5	5	1
global	indv	100000	0.0002	2.4	0.5	12	0.5	0.00000001	0.0000001	20000	27	bb69b64b-ddb6-4f3f-bcda-020dbadd4949	0.7868211368	0.0062357982	46203711	4458899.15539918	5	5	1
global	indv	100000	0.0002	2.4	0.5	12	0.5	0.00000001	0.0000001	20000	27	ce2e2552-cda6-4acb-a936-36d6cda80b7e	0.8734493493	0.0273560375	63650851.2	2481769.70483619	5	5	1
global	indv	100000	0.0002	2.4	0.5	12	0.5	0.00000001	0.0000001	20000	27	cfc2dd62-a5be-4016-8349-447ed81ac669	0.7945919887	0.0071582645	48415231.8	7844931.90691527	5	5	1
global	indv	100000	0.0002	2.4	0.5	12	0.5	0.00000001	0.0000001	20000	27	d4d25909-d8e2-4490-b52d-c247bdef9af7	0.8799471263	0.0208975594	23645243.2	1557838.88473333	5	5	1
global	indv	100000	0.0002	2.4	0.5	12	0.5	0.00000001	0.0000001	20000	27	d68f43fa-9666-473b-b87f-44be5fe2321f	0.8881480977	0.0373761055	16308472.6	2097482.46393797	5	5	1
global	indv	100000	0.0002	2.4	0.5	12	0.5	0.00000001	0.0000001	20000	27	e3af2172-79fd-4d04-9c32-a03922d6c741	0.9030752351	0.0111383774	31020015.4	1425841.19668436	5	5	1
global	indv	100000	0.0002	2.4	0.5	12	0.5	0.00000001	0.0000001	1729.425	27	e9733fe3-a698-47c3-8608-074e431466ea	0	0	0	0	1	5	1
global	indv	100000	0.0002	2.4	0.5	12	0.97	0.00000001	0.0000001	737.195	28	08ac2ab2-d661-4ce0-a47b-c56fbe09401c	0	0	0	0	1	5	1
global	indv	100000	0.0002	2.4	0.5	12	0.97	0.00000001	0.0000001	20000	28	08df857b-663c-42b8-a54c-441629dd2aca	0.7831108482	0.0122835741	45809020.8	4486922.56744773	5	5	1
global	indv	100000	0.0002	2.4	0.5	12	0.97	0.00000001	0.0000001	799.24	28	0d6cc229-f64d-43d7-ae85-31143d72fae8	0	0	0	0	1	5	1
global	indv	100000	0.0002	2.4	0.5	12	0.97	0.00000001	0.0000001	543.955	28	0f6226fd-206b-4b1d-945c-f924779ec1f3	0	0	0	0	1	5	1
global	indv	100000	0.0002	2.4	0.5	12	0.97	0.00000001	0.0000001	475.56	28	1dc425df-f79f-40dc-8405-2583cc451f90	0	0	0	0	1	5	1
global	indv	100000	0.0002	2.4	0.5	12	0.97	0.00000001	0.0000001	591.69	28	25a2fb5c-b782-4dd1-b076-3e32125a86a0	0	0	0	0	1	5	1
global	indv	100000	0.0002	2.4	0.5	12	0.97	0.00000001	0.0000001	755.725	28	2eb76da2-da1c-4a40-9798-21cba1788268	0	0	0	0	1	5	1
global	indv	100000	0.0002	2.4	0.5	12	0.97	0.00000001	0.0000001	622.765	28	341786db-6615-49fa-93ee-689b445222c6	0	0	0	0	1	5	1
global	indv	100000	0.0002	2.4	0.5	12	0.97	0.00000001	0.0000001	20000	28	3b00eea2-9169-4708-9ac1-7734249baa71	0.8546393568	0.0168152913	57767794	3522706.36961946	5	5	1
global	indv	100000	0.0002	2.4	0.5	12	0.97	0.00000001	0.0000001	730.365	28	465e59e4-9b21-47a9-9cb8-8e482a65e6f5	0	0	0	0	1	5	1
global	indv	100000	0.0002	2.4	0.5	12	0.97	0.00000001	0.0000001	542.795	28	483b4bba-fa17-491c-9fd3-490b5a6b94ac	0	0	0	0	1	5	1
global	indv	100000	0.0002	2.4	0.5	12	0.97	0.00000001	0.0000001	524.945	28	55bc514b-032a-47c8-a82a-e352c4d951e8	0	0	0	0	1	5	1
global	indv	100000	0.0002	2.4	0.5	12	0.97	0.00000001	0.0000001	866.95	28	58e90f47-dee2-44ef-abbb-d99f084873d1	0	0	0	0	1	5	1
global	indv	100000	0.0002	2.4	0.5	12	0.97	0.00000001	0.0000001	614.34	28	5de1be9d-90f7-405d-990c-59c537c4545d	0	0	0	0	1	5	1
global	indv	100000	0.0002	2.4	0.5	12	0.97	0.00000001	0.0000001	599.655	28	64717972-1781-424c-8eea-3144245f410a	0	0	0	0	1	5	1
global	indv	100000	0.0002	2.4	0.5	12	0.97	0.00000001	0.0000001	785.415	28	94b4a982-64af-4cf9-9f4f-d6bded6950cb	0	0	0	0	1	5	1
global	indv	100000	0.0002	2.4	0.5	12	0.97	0.00000001	0.0000001	835.06	28	98a66b7d-1c79-49dc-a685-55f007689113	0	0	0	0	1	5	1
global	indv	100000	0.0002	2.4	0.5	12	0.97	0.00000001	0.0000001	562.93	28	a5959610-77ff-4074-9a13-9edf5cdf0b0c	0	0	0	0	1	5	1
global	indv	100000	0.0002	2.4	0.5	12	0.97	0.00000001	0.0000001	535.19	28	b0f43f49-e374-4083-a9bc-115da956b8f4	0	0	0	0	1	5	1
global	indv	100000	0.0002	2.4	0.5	12	0.97	0.00000001	0.0000001	731.015	28	c53d95c4-f6f6-4b2b-85df-7908d1f17652	0	0	0	0	1	5	1
global	indv	100000	0.0002	2.4	0.5	12	0.97	0.00000001	0.0000001	731.685	28	c5569312-94b6-4cab-a168-3074dc53e4ee	0	0	0	0	1	5	1
global	indv	100000	0.0002	2.4	0.5	12	0.97	0.00000001	0.0000001	609.795	28	c9b8fd91-e984-491a-8561-8495a40ffdb6	0	0	0	0	1	5	1
global	indv	100000	0.0002	2.4	0.5	12	0.97	0.00000001	0.0000001	683.44	28	ca7563af-1652-4748-b8e8-8f2d24138ef9	0	0	0	0	1	5	1
global	indv	100000	0.0002	2.4	0.5	12	0.97	0.00000001	0.0000001	586.85	28	cb3f74d2-4d35-480e-9e33-723befd92c5a	0	0	0	0	1	5	1
global	indv	100000	0.0002	2.4	0.5	12	0.97	0.00000001	0.0000001	480.635	28	ce62466c-0816-41fd-aec3-f2ace840380f	0	0	0	0	1	5	1
global	indv	100000	0.0002	2.4	0.5	12	0.97	0.00000001	0.0000001	545.115	28	e269271d-9317-49aa-a20e-1ba5e4385724	0	0	0	0	1	5	1
global	indv	100000	0.0002	2.4	0.5	12	0.97	0.00000001	0.0000001	564.815	28	e44680fe-a84a-4d34-8aaa-17e550794b07	0	0	0	0	1	5	1
global	indv	100000	0.0002	2.4	0.5	12	0.97	0.00000001	0.0000001	540.15	28	ed492dad-8693-4043-9efb-30c089d17c92	0	0	0	0	1	5	1
global	indv	100000	0.0002	2.4	0.5	12	0.97	0.00000001	0.0000001	574.725	28	fd5a3262-b546-44f1-bcdc-382910d17bd7	0	0	0	0	1	5	1
global	indv	100000	0.0002	2.4	0.5	12	0.9	0.00000001	0.0000001	629.105	29	10018b74-48f0-4f74-98b6-aa2c662cf33d	0	0	0	0	1	5	1
global	indv	100000	0.0002	2.4	0.5	12	0.9	0.00000001	0.0000001	857.78	29	14c952d5-eab3-484e-8290-0f15b682e267	0	0	0	0	1	5	1
global	indv	100000	0.0002	2.4	0.5	12	0.9	0.00000001	0.0000001	20000	29	27c0c462-b507-4c7d-8c78-4426e09e8e1b	0.7859583832	0.0141026489	53318065.8	7518046.0100504	5	5	1
global	indv	100000	0.0002	2.4	0.5	12	0.9	0.00000001	0.0000001	896.94	29	2c6c308b-06ad-40ec-8b06-11c7f4eedce6	0	0	0	0	1	5	1
global	indv	100000	0.0002	2.4	0.5	12	0.9	0.00000001	0.0000001	676.675	29	2d8b11ff-38cb-472b-bcac-6aa0902cc29a	0	0	0	0	1	5	1
global	indv	100000	0.0002	2.4	0.5	12	0.9	0.00000001	0.0000001	518.655	29	330b86a2-8bd1-4c34-9879-af57181165e2	0	0	0	0	1	5	1
global	indv	100000	0.0002	2.4	0.5	12	0.9	0.00000001	0.0000001	666.445	29	38138c90-373d-405e-bbb3-f94d5be3049b	0	0	0	0	1	5	1
global	indv	100000	0.0002	2.4	0.5	12	0.9	0.00000001	0.0000001	613.96	29	3e486973-fe60-4a7b-9952-bf71b9c1b7fd	0	0	0	0	1	5	1
global	indv	100000	0.0002	2.4	0.5	12	0.9	0.00000001	0.0000001	772.01	29	40de5f7a-7dea-40b8-8736-8ba835f6160d	0	0	0	0	1	5	1
global	indv	100000	0.0002	2.4	0.5	12	0.9	0.00000001	0.0000001	20000	29	42251f59-02e4-495f-b05f-de9d7c00c125	0.8854487648	0.029009169	60154348.4	4687242.45011886	5	5	1
global	indv	100000	0.0002	2.4	0.5	12	0.9	0.00000001	0.0000001	569.155	29	4b28dffa-05ec-4eeb-93f8-536cec4fa593	0	0	0	0	1	5	1
global	indv	100000	0.0002	2.4	0.5	12	0.9	0.00000001	0.0000001	568.285	29	52e0e891-becd-4c54-9840-5429b3713489	0	0	0	0	1	5	1
global	indv	100000	0.0002	2.4	0.5	12	0.9	0.00000001	0.0000001	598.94	29	5d8b3c36-6492-403b-b0fd-2e54eb1274bf	0	0	0	0	1	5	1
global	indv	100000	0.0002	2.4	0.5	12	0.9	0.00000001	0.0000001	646.96	29	64f5b0f9-219c-4cba-8daa-6c307c4dab8f	0	0	0	0	1	5	1
global	indv	100000	0.0002	2.4	0.5	12	0.9	0.00000001	0.0000001	798.355	29	751d9f1c-b616-4a99-acdf-d8ee3bbc2d72	0	0	0	0	1	5	1
global	indv	100000	0.0002	2.4	0.5	12	0.9	0.00000001	0.0000001	539.785	29	81829781-e6ee-44ff-9dee-15ff042ebf44	0	0	0	0	1	5	1
global	indv	100000	0.0002	2.4	0.5	12	0.9	0.00000001	0.0000001	589.585	29	8f316adb-c86c-474a-99ba-977fa52ff25e	0	0	0	0	1	5	1
global	indv	100000	0.0002	2.4	0.5	12	0.9	0.00000001	0.0000001	523.695	29	ac1ffe99-d924-4f06-8447-4a8bc28fe7c1	0	0	0	0	1	5	1
global	indv	100000	0.0002	2.4	0.5	12	0.9	0.00000001	0.0000001	854.8	29	ac33ec0f-f87a-4032-ba22-197f80c2ff13	0	0	0	0	1	5	1
global	indv	100000	0.0002	2.4	0.5	12	0.9	0.00000001	0.0000001	725	29	b40e5c4a-cf25-4a94-9df3-338898634933	0	0	0	0	1	5	1
global	indv	100000	0.0002	2.4	0.5	12	0.9	0.00000001	0.0000001	717.555	29	b56b823c-e28e-4b4d-bae1-39f5518b8f72	0	0	0	0	1	5	1
global	indv	100000	0.0002	2.4	0.5	12	0.9	0.00000001	0.0000001	815.9	29	b8b9f660-83b9-4549-b1ec-d7a60598049d	0	0	0	0	1	5	1
global	indv	100000	0.0002	2.4	0.5	12	0.9	0.00000001	0.0000001	487.84	29	bec07107-c325-4615-a2d5-cd8e009dca1d	0	0	0	0	1	5	1
global	indv	100000	0.0002	2.4	0.5	12	0.9	0.00000001	0.0000001	684.835	29	c3770324-0d78-45fc-965e-23da02251def	0	0	0	0	1	5	1
global	indv	100000	0.0002	2.4	0.5	12	0.9	0.00000001	0.0000001	20000	29	c57c6f6d-71ec-4b4a-8978-3474f40c8adc	0.7805289415	0.0212511154	46307539.4	6729788.05214788	5	5	1
global	indv	100000	0.0002	2.4	0.5	12	0.9	0.00000001	0.0000001	460.09	29	c7b83057-463e-4d93-b2f6-85372159640f	0	0	0	0	1	5	1
global	indv	100000	0.0002	2.4	0.5	12	0.9	0.00000001	0.0000001	504.425	29	e5f44823-d73f-4673-9ccb-4b2f2caab3b2	0	0	0	0	1	5	1
global	indv	100000	0.0002	2.4	0.5	12	1	0.00000001	0.0000001	568.275	30	0d5902e8-ba80-4fbb-a6b9-1db72200a91c	0	0	0	0	1	5	1
global	indv	100000	0.0002	2.4	0.5	12	1	0.00000001	0.0000001	662.715	30	1d8ec943-4ef5-4fce-93b9-5c2e1c5cbe55	0	0	0	0	1	5	1
global	indv	100000	0.0002	2.4	0.5	12	1	0.00000001	0.0000001	890.625	30	2466bf1d-8a83-4ab0-ac3e-6ef06b0b9977	0	0	0	0	1	5	1
global	indv	100000	0.0002	2.4	0.5	12	1	0.00000001	0.0000001	898.905	30	30163ce6-06d5-4508-9d96-b6c88f8e6f4d	0	0	0	0	1	5	1
global	indv	100000	0.0002	2.4	0.5	12	1	0.00000001	0.0000001	682.88	30	3288e1c7-bc15-4c82-a339-a997d1e9cd76	0	0	0	0	1	5	1
global	indv	100000	0.0002	2.4	0.5	12	1	0.00000001	0.0000001	637.34	30	347adcf5-8d70-4972-8a7e-de55c8dc5d2e	0	0	0	0	1	5	1
global	indv	100000	0.0002	2.4	0.5	12	1	0.00000001	0.0000001	469.65	30	3d62d4d7-d951-46cc-a354-a6276f552662	0	0	0	0	1	5	1
global	indv	100000	0.0002	2.4	0.5	12	1	0.00000001	0.0000001	485.26	30	4132ccbe-9545-4927-bca7-8ded35f295cd	0	0	0	0	1	5	1
global	indv	100000	0.0002	2.4	0.5	12	1	0.00000001	0.0000001	614.19	30	41e6b1e2-c2bf-48b0-a5de-13b4315be1d6	0	0	0	0	1	5	1
global	indv	100000	0.0002	2.4	0.5	12	1	0.00000001	0.0000001	497.55	30	4d9f8f94-5480-4048-bf3a-543033317c9b	0	0	0	0	1	5	1
global	indv	100000	0.0002	2.4	0.5	12	1	0.00000001	0.0000001	488.845	30	5123ce96-225d-49db-bf10-94d22a91035a	0	0	0	0	1	5	1
global	indv	100000	0.0002	2.4	0.5	12	1	0.00000001	0.0000001	669.4	30	57b79f85-caec-48ec-a515-1fe79a3e53e2	0	0	0	0	1	5	1
global	indv	100000	0.0002	2.4	0.5	12	1	0.00000001	0.0000001	924.645	30	5881e6a5-1ab2-4da0-8e0c-86ffb52e192c	0	0	0	0	1	5	1
global	indv	100000	0.0002	2.4	0.5	12	1	0.00000001	0.0000001	643.225	30	6a1b60c8-fbb6-46f9-8da4-37c8382635d7	0	0	0	0	1	5	1
global	indv	100000	0.0002	2.4	0.5	12	1	0.00000001	0.0000001	473.45	30	93454308-5951-49dd-8142-405d279df9fd	0	0	0	0	1	5	1
global	indv	100000	0.0002	2.4	0.5	12	1	0.00000001	0.0000001	544.58	30	9fbd1fc0-6076-471f-b9f1-ce6092997bbd	0	0	0	0	1	5	1
global	indv	100000	0.0002	2.4	0.5	12	1	0.00000001	0.0000001	809.37	30	ab7055d8-2703-4127-a439-83043a14dccc	0	0	0	0	1	5	1
global	indv	100000	0.0002	2.4	0.5	12	1	0.00000001	0.0000001	498.475	30	b1fdfc28-e2b1-4439-918f-8d1e5c87e814	0	0	0	0	1	5	1
global	indv	100000	0.0002	2.4	0.5	12	1	0.00000001	0.0000001	646.25	30	b3ede262-6bc9-458e-baf0-a4f25accb5b0	0	0	0	0	1	5	1
global	indv	100000	0.0002	2.4	0.5	12	1	0.00000001	0.0000001	711.905	30	b5300752-2713-4582-8e0d-09418d0771ac	0	0	0	0	1	5	1
global	indv	100000	0.0002	2.4	0.5	12	1	0.00000001	0.0000001	490.025	30	bc54c252-017a-4995-9f1a-ec61c171e77c	0	0	0	0	1	5	1
global	indv	100000	0.0002	2.4	0.5	12	1	0.00000001	0.0000001	505.57	30	be2b1e23-8a4f-4614-8432-9cb4c52ce3d2	0	0	0	0	1	5	1
global	indv	100000	0.0002	2.4	0.5	12	1	0.00000001	0.0000001	735.31	30	bf695b2b-a7a8-4960-9bea-43b7dc1c55e2	0	0	0	0	1	5	1
global	indv	100000	0.0002	2.4	0.5	12	1	0.00000001	0.0000001	731.25	30	c9ef76a7-3953-49ab-99dd-539d1ba9922e	0	0	0	0	1	5	1
global	indv	100000	0.0002	2.4	0.5	12	1	0.00000001	0.0000001	874.535	30	d4b6cb58-2a9e-4350-b386-641d83442f9c	0	0	0	0	1	5	1
global	indv	100000	0.0002	2.4	0.5	12	1	0.00000001	0.0000001	856.87	30	d4f2d9a3-7ca9-416b-b8d2-43325b47f0d1	0	0	0	0	1	5	1
global	indv	100000	0.0002	2.4	0.5	12	1	0.00000001	0.0000001	690.73	30	d572eaed-7d24-40fa-908b-9363d3e50acc	0	0	0	0	1	5	1
global	indv	100000	0.0002	2.4	0.5	12	1	0.00000001	0.0000001	575.74	30	e4815129-05fb-40f0-be44-700faa0040ce	0	0	0	0	1	5	1
global	indv	100000	0.0002	2.4	0.5	12	1	0.00000001	0.0000001	627.985	30	e7d77dee-404b-4705-b625-91df4909bfad	0	0	0	0	1	5	1
global	indv	100000	0.0002	2.4	0.5	12	1	0.00000001	0.0000001	606.73	30	e80cc07f-4106-4d15-8486-d332ab2f6f15	0	0	0	0	1	5	1
global	indv	100000	0.0002	2.4	0.5	12	0.25	0.000000001	0.0000001	435.4	31	098afca8-b8c9-4c32-a8e3-53d41d5d2138	0	0	0	0	1	5	1
global	indv	100000	0.0002	2.4	0.5	12	0.25	0.000000001	0.0000001	505.015	31	09ef768b-a4d5-403b-a68f-65ef7aa9ba42	0	0	0	0	1	5	1
global	indv	100000	0.0002	2.4	0.5	12	0.25	0.000000001	0.0000001	470.315	31	1873b0bd-0197-4a15-9fa4-b54ad95135c8	0	0	0	0	1	5	1
global	indv	100000	0.0002	2.4	0.5	12	0.25	0.000000001	0.0000001	464.465	31	213fe9bd-e7c7-4c75-b78b-f272ae68cf9b	0	0	0	0	1	5	1
global	indv	100000	0.0002	2.4	0.5	12	0.25	0.000000001	0.0000001	464.915	31	238821cd-4d43-4709-92a3-f10aea4dbca7	0	0	0	0	1	5	1
global	indv	100000	0.0002	2.4	0.5	12	0.25	0.000000001	0.0000001	463.015	31	3b16394e-a215-48f9-a255-d57391133a37	0	0	0	0	1	5	1
global	indv	100000	0.0002	2.4	0.5	12	0.25	0.000000001	0.0000001	474.4	31	40ed6eda-2db5-40ff-8181-cc40a49010c7	0	0	0	0	1	5	1
global	indv	100000	0.0002	2.4	0.5	12	0.25	0.000000001	0.0000001	619.67	31	455acda0-ad44-497b-8db9-ca437aa22f30	0	0	0	0	1	5	1
global	indv	100000	0.0002	2.4	0.5	12	0.25	0.000000001	0.0000001	721.755	31	49d12f82-aaa5-4051-915c-e05e8d5e0688	0	0	0	0	1	5	1
global	indv	100000	0.0002	2.4	0.5	12	0.25	0.000000001	0.0000001	450.34	31	58e684d2-fb5d-46ca-be57-0e3a92319716	0	0	0	0	1	5	1
global	indv	100000	0.0002	2.4	0.5	12	0.25	0.000000001	0.0000001	431.63	31	65540ee3-df3c-4db6-b525-7370d46d76e0	0	0	0	0	1	5	1
global	indv	100000	0.0002	2.4	0.5	12	0.25	0.000000001	0.0000001	447.31	31	67a0a354-7e4a-4d15-be4d-d190010d0c77	0	0	0	0	1	5	1
global	indv	100000	0.0002	2.4	0.5	12	0.25	0.000000001	0.0000001	584.875	31	6c098ac4-fb32-4932-aa59-e40c8fc4d473	0	0	0	0	1	5	1
global	indv	100000	0.0002	2.4	0.5	12	0.25	0.000000001	0.0000001	462.265	31	76c08b0e-449c-41ca-9b47-15ec45579461	0	0	0	0	1	5	1
global	indv	100000	0.0002	2.4	0.5	12	0.25	0.000000001	0.0000001	403.075	31	81c57a3b-73a4-4f14-bb37-7a4784d224fa	0	0	0	0	1	5	1
global	indv	100000	0.0002	2.4	0.5	12	0.25	0.000000001	0.0000001	469.105	31	92a0102f-0ae1-4fa6-90ce-adfc38da81ce	0	0	0	0	1	5	1
global	indv	100000	0.0002	2.4	0.5	12	0.25	0.000000001	0.0000001	470.72	31	93c30d2a-9f19-4327-8a13-ac7a21d2b4c4	0	0	0	0	1	5	1
global	indv	100000	0.0002	2.4	0.5	12	0.25	0.000000001	0.0000001	435.735	31	9b09ff75-b30e-47eb-bbf8-1f24c4da867b	0	0	0	0	1	5	1
global	indv	100000	0.0002	2.4	0.5	12	0.25	0.000000001	0.0000001	662.265	31	9fe884cd-0a64-4147-92cb-d0946d1142b3	0	0	0	0	1	5	1
global	indv	100000	0.0002	2.4	0.5	12	0.25	0.000000001	0.0000001	440.96	31	a5e277ed-9daa-4f56-8f06-405ba15221a8	0	0	0	0	1	5	1
global	indv	100000	0.0002	2.4	0.5	12	0.25	0.000000001	0.0000001	509.445	31	ab063ea8-956f-40b9-ac66-70f9d9604083	0	0	0	0	1	5	1
global	indv	100000	0.0002	2.4	0.5	12	0.25	0.000000001	0.0000001	609.905	31	b2b0f375-bd92-45f7-a548-9a01f5ada14f	0	0	0	0	1	5	1
global	indv	100000	0.0002	2.4	0.5	12	0.25	0.000000001	0.0000001	451.13	31	cbb24f1c-96cb-43e7-b666-cd42b64b844c	0	0	0	0	1	5	1
global	indv	100000	0.0002	2.4	0.5	12	0.25	0.000000001	0.0000001	636.08	31	d6b7eef2-976b-4b1b-bb36-ecd9e026d1bb	0	0	0	0	1	5	1
global	indv	100000	0.0002	2.4	0.5	12	0.25	0.000000001	0.0000001	463.005	31	db37e14f-0413-4799-9658-6e864694f4d3	0	0	0	0	1	5	1
global	indv	100000	0.0002	2.4	0.5	12	0.25	0.000000001	0.0000001	426.635	31	e70e4775-8caa-46a5-9e17-aab9dbc5d672	0	0	0	0	1	5	1
global	indv	100000	0.0002	2.4	0.5	12	0.25	0.000000001	0.0000001	585.73	31	ee1c5550-db90-4d43-be0c-7d77bc077929	0	0	0	0	1	5	1
global	indv	100000	0.0002	2.4	0.5	12	0.25	0.000000001	0.0000001	434.29	31	f6035eed-e19f-4271-b64e-3e809cd66dce	0	0	0	0	1	5	1
global	indv	100000	0.0002	2.4	0.5	12	0.5	0.000000001	0.0000001	476.85	32	036f7c65-71be-4c9f-8b23-4f10cf406866	0	0	0	0	1	5	1
global	indv	100000	0.0002	2.4	0.5	12	0.5	0.000000001	0.0000001	474.05	32	0a1dff53-119a-4ae1-b088-3cc0017cf249	0	0	0	0	1	5	1
global	indv	100000	0.0002	2.4	0.5	12	0.5	0.000000001	0.0000001	474.42	32	0c2b7f2d-7448-4446-937e-24b26bdc522d	0	0	0	0	1	5	1
global	indv	100000	0.0002	2.4	0.5	12	0.5	0.000000001	0.0000001	741.77	32	1daaf407-ae35-4763-ac7f-c5bb9c1bd4cf	0	0	0	0	1	5	1
global	indv	100000	0.0002	2.4	0.5	12	0.5	0.000000001	0.0000001	1002.285	32	288461b8-7d39-4f55-b661-b09c6951b44d	0	0	0	0	1	5	1
global	indv	100000	0.0002	2.4	0.5	12	0.5	0.000000001	0.0000001	524.26	32	2e696e94-6c32-4c3c-bf19-9cc046a7acdc	0	0	0	0	1	5	1
global	indv	100000	0.0002	2.4	0.5	12	0.5	0.000000001	0.0000001	635.575	32	31a59ff2-5599-40a0-bb64-2832aef0da11	0	0	0	0	1	5	1
global	indv	100000	0.0002	2.4	0.5	12	0.5	0.000000001	0.0000001	744.8	32	32c8923a-55a7-48f9-b9f2-4bff6046de5e	0	0	0	0	1	5	1
global	indv	100000	0.0002	2.4	0.5	12	0.5	0.000000001	0.0000001	494.98	32	41db3fba-0666-4ec9-acd6-ca117a91940c	0	0	0	0	1	5	1
global	indv	100000	0.0002	2.4	0.5	12	0.5	0.000000001	0.0000001	778.275	32	440e3133-0c15-4450-be35-1b25e52545e4	0	0	0	0	1	5	1
global	indv	100000	0.0002	2.4	0.5	12	0.5	0.000000001	0.0000001	599.76	32	45a24881-8fb4-4719-a800-b81808cb20ec	0	0	0	0	1	5	1
global	indv	100000	0.0002	2.4	0.5	12	0.5	0.000000001	0.0000001	868.005	32	4ac4dc03-4a69-4ff7-8810-6a42fa77d198	0	0	0	0	1	5	1
global	indv	100000	0.0002	2.4	0.5	12	0.5	0.000000001	0.0000001	868.495	32	5d7f6b4a-b7f4-433e-aeee-1e40f410a12d	0	0	0	0	1	5	1
global	indv	100000	0.0002	2.4	0.5	12	0.5	0.000000001	0.0000001	602.065	32	5dba270f-fa64-4a55-a574-01bb455ff598	0	0	0	0	1	5	1
global	indv	100000	0.0002	2.4	0.5	12	0.5	0.000000001	0.0000001	675.32	32	6104ad38-3d4c-45ca-b087-ff7dcffbf36f	0	0	0	0	1	5	1
global	indv	100000	0.0002	2.4	0.5	12	0.5	0.000000001	0.0000001	506.71	32	7595cc32-c862-4fd7-baa7-4a7654e83e26	0	0	0	0	1	5	1
global	indv	100000	0.0002	2.4	0.5	12	0.5	0.000000001	0.0000001	486.345	32	7ea66168-09dd-4c35-9485-a33cc3d79043	0	0	0	0	1	5	1
global	indv	100000	0.0002	2.4	0.5	12	0.5	0.000000001	0.0000001	496.29	32	820114fe-a32e-465d-9b6d-ff848fd24d09	0	0	0	0	1	5	1
global	indv	100000	0.0002	2.4	0.5	12	0.5	0.000000001	0.0000001	471.455	32	8303cb35-bb65-48ab-968c-de293b7547ac	0	0	0	0	1	5	1
global	indv	100000	0.0002	2.4	0.5	12	0.5	0.000000001	0.0000001	489.685	32	8b44215d-039b-4344-970f-ced93a0abd97	0	0	0	0	1	5	1
global	indv	100000	0.0002	2.4	0.5	12	0.5	0.000000001	0.0000001	640.465	32	9bf6eb18-5a4d-4857-b452-683d4789c136	0	0	0	0	1	5	1
global	indv	100000	0.0002	2.4	0.5	12	0.5	0.000000001	0.0000001	1053.425	32	b1939598-12d6-4cb1-97f2-18166a159905	0	0	0	0	1	5	1
global	indv	100000	0.0002	2.4	0.5	12	0.5	0.000000001	0.0000001	518.575	32	b8c54559-fcf4-4f9b-b90d-117d7a37e373	0	0	0	0	1	5	1
global	indv	100000	0.0002	2.4	0.5	12	0.5	0.000000001	0.0000001	531.71	32	c3b03142-8c9f-468d-a27b-e0fdba5c6b39	0	0	0	0	1	5	1
global	indv	100000	0.0002	2.4	0.5	12	0.5	0.000000001	0.0000001	466.48	32	d9993e0e-6900-41d7-8093-4aec84298c15	0	0	0	0	1	5	1
global	indv	100000	0.0002	2.4	0.5	12	0.5	0.000000001	0.0000001	3829.675	32	e13e31ba-b8d8-4be8-8bba-384eaf4567ed	0	0	0	0	1	5	1
global	indv	100000	0.0002	2.4	0.5	12	0.5	0.000000001	0.0000001	733.545	32	e7bfe825-9401-42b7-862d-9e40ea8365de	0	0	0	0	1	5	1
global	indv	100000	0.0002	2.4	0.5	12	0.5	0.000000001	0.0000001	680.62	32	fba4f01a-260f-4bf0-9604-70fc8f56319b	0	0	0	0	1	5	1
global	indv	100000	0.0002	2.4	0.5	12	0.97	0.000000001	0.0000001	828.045	33	01dea2ae-e450-495d-aabd-6a95db41455a	0	0	0	0	1	5	1
global	indv	100000	0.0002	2.4	0.5	12	0.97	0.000000001	0.0000001	503.4	33	0633fe77-7dac-4a15-a2c8-8952d96dba25	0	0	0	0	1	5	1
global	indv	100000	0.0002	2.4	0.5	12	0.97	0.000000001	0.0000001	514.3	33	0daef886-04a2-4685-a759-69a2e1941e03	0	0	0	0	1	5	1
global	indv	100000	0.0002	2.4	0.5	12	0.97	0.000000001	0.0000001	738.57	33	12e0c2ca-0c45-4f0e-ad19-8df52deb5014	0	0	0	0	1	5	1
global	indv	100000	0.0002	2.4	0.5	12	0.97	0.000000001	0.0000001	718.575	33	1af1d0a3-f326-4209-ae9c-4cde0fb6c293	0	0	0	0	1	5	1
global	indv	100000	0.0002	2.4	0.5	12	0.97	0.000000001	0.0000001	482.885	33	1b689c3f-8cd2-4c5c-b90b-dd6d635534ae	0	0	0	0	1	5	1
global	indv	100000	0.0002	2.4	0.5	12	0.97	0.000000001	0.0000001	774.62	33	2558d144-2ae9-4586-8c71-d87bbd5dadff	0	0	0	0	1	5	1
global	indv	100000	0.0002	2.4	0.5	12	0.97	0.000000001	0.0000001	733.19	33	30741fdc-8a97-4a53-9b0c-39b61206319e	0	0	0	0	1	5	1
global	indv	100000	0.0002	2.4	0.5	12	0.97	0.000000001	0.0000001	612.835	33	30e57559-d029-4358-8b82-c4559dfa91af	0	0	0	0	1	5	1
global	indv	100000	0.0002	2.4	0.5	12	0.97	0.000000001	0.0000001	541.935	33	37de98ae-2f3f-437c-bbb5-b652f0e53805	0	0	0	0	1	5	1
global	indv	100000	0.0002	2.4	0.5	12	0.97	0.000000001	0.0000001	628.415	33	3f95e256-96f6-4329-a2ef-fcade2c0d263	0	0	0	0	1	5	1
global	indv	100000	0.0002	2.4	0.5	12	0.97	0.000000001	0.0000001	535.95	33	4ee79ec6-08dc-4159-bcb9-282745af1bf2	0	0	0	0	1	5	1
global	indv	100000	0.0002	2.4	0.5	12	0.97	0.000000001	0.0000001	632.165	33	555e7261-e06a-4438-95b6-26ad62e719b1	0	0	0	0	1	5	1
global	indv	100000	0.0002	2.4	0.5	12	0.97	0.000000001	0.0000001	480.1	33	55b16967-90f7-42ef-a655-f90133995e4d	0	0	0	0	1	5	1
global	indv	100000	0.0002	2.4	0.5	12	0.97	0.000000001	0.0000001	503.105	33	6d728f81-27f3-49d0-abe6-740bfed4b2f8	0	0	0	0	1	5	1
global	indv	100000	0.0002	2.4	0.5	12	0.97	0.000000001	0.0000001	492.525	33	6fce71ee-5941-47a0-acc3-a17e353aaf26	0	0	0	0	1	5	1
global	indv	100000	0.0002	2.4	0.5	12	0.97	0.000000001	0.0000001	652.6	33	759c8a4a-f6ff-4f58-817e-3a09ac7ed6b7	0	0	0	0	1	5	1
global	indv	100000	0.0002	2.4	0.5	12	0.97	0.000000001	0.0000001	785.4	33	817c29b8-fcf3-4f0b-920c-039e6fdfa199	0	0	0	0	1	5	1
global	indv	100000	0.0002	2.4	0.5	12	0.97	0.000000001	0.0000001	682.73	33	895b8d7c-9a48-4168-a8a3-4c475902e0cb	0	0	0	0	1	5	1
global	indv	100000	0.0002	2.4	0.5	12	0.97	0.000000001	0.0000001	748.885	33	8c1a2c81-ac16-4336-a656-ce0fe5fd32a7	0	0	0	0	1	5	1
global	indv	100000	0.0002	2.4	0.5	12	0.97	0.000000001	0.0000001	589.035	33	93fa1c7b-3d9c-428c-aa00-9af886ee5a82	0	0	0	0	1	5	1
global	indv	100000	0.0002	2.4	0.5	12	0.97	0.000000001	0.0000001	849.635	33	a4033a2f-26cd-4f0a-b471-931f66d22db9	0	0	0	0	1	5	1
global	indv	100000	0.0002	2.4	0.5	12	0.97	0.000000001	0.0000001	748.245	33	b6c56c4c-360b-4c06-ac1c-af35ca889407	0	0	0	0	1	5	1
global	indv	100000	0.0002	2.4	0.5	12	0.97	0.000000001	0.0000001	690.01	33	b9352c49-2c49-40d1-997c-67b6b4181e31	0	0	0	0	1	5	1
global	indv	100000	0.0002	2.4	0.5	12	0.97	0.000000001	0.0000001	730.67	33	c2ee5481-c33d-462f-9845-f6f4f510cbab	0	0	0	0	1	5	1
global	indv	100000	0.0002	2.4	0.5	12	0.97	0.000000001	0.0000001	590.175	33	c6d81389-2bd7-49ef-9b5d-23e1aecb9906	0	0	0	0	1	5	1
global	indv	100000	0.0002	2.4	0.5	12	0.97	0.000000001	0.0000001	586.325	33	ce14b515-95a6-466d-b21b-0bf537a802b8	0	0	0	0	1	5	1
global	indv	100000	0.0002	2.4	0.5	12	0.97	0.000000001	0.0000001	735.55	33	d7d86c8a-06e3-4602-b0cd-f0f2a22d768b	0	0	0	0	1	5	1
global	indv	100000	0.0002	2.4	0.5	12	0.97	0.000000001	0.0000001	870.82	33	e25baf04-bedd-4ee5-a8eb-1305417e8f5c	0	0	0	0	1	5	1
global	indv	100000	0.0002	2.4	0.5	12	0.9	0.000000001	0.0000001	509.06	34	1e7897d8-6ce1-48d6-bd37-1b37db9aa711	0	0	0	0	1	5	1
global	indv	100000	0.0002	2.4	0.5	12	0.9	0.000000001	0.0000001	477.975	34	2e3610b9-7431-4a4a-857e-bd06b8f40657	0	0	0	0	1	5	1
global	indv	100000	0.0002	2.4	0.5	12	0.9	0.000000001	0.0000001	734.065	34	385bc879-9a19-4290-a677-7e58a1441993	0	0	0	0	1	5	1
global	indv	100000	0.0002	2.4	0.5	12	0.9	0.000000001	0.0000001	529.42	34	3cc10fc2-8d96-4ec8-aebb-d8f29d1cbd81	0	0	0	0	1	5	1
global	indv	100000	0.0002	2.4	0.5	12	0.9	0.000000001	0.0000001	679.48	34	5576a253-667d-4120-92b2-0aea99bc6bf0	0	0	0	0	1	5	1
global	indv	100000	0.0002	2.4	0.5	12	0.9	0.000000001	0.0000001	479.865	34	640738dd-d0e9-42bb-bcdc-02cbb682b5c3	0	0	0	0	1	5	1
global	indv	100000	0.0002	2.4	0.5	12	0.9	0.000000001	0.0000001	737.795	34	7df7d279-1450-4f56-a4af-8cc95fdc54a8	0	0	0	0	1	5	1
global	indv	100000	0.0002	2.4	0.5	12	0.9	0.000000001	0.0000001	677.425	34	85703338-1cee-48ba-b506-153241a1c307	0	0	0	0	1	5	1
global	indv	100000	0.0002	2.4	0.5	12	0.9	0.000000001	0.0000001	645.795	34	91dc0617-b03a-4080-891d-3dfdf76d1af0	0	0	0	0	1	5	1
global	indv	100000	0.0002	2.4	0.5	12	0.9	0.000000001	0.0000001	701.26	34	93e0a4ce-d8bb-48f7-b4e4-b4b538592d83	0	0	0	0	1	5	1
global	indv	100000	0.0002	2.4	0.5	12	0.9	0.000000001	0.0000001	491.42	34	9ad039a5-e3f4-45f6-a0e3-9865a0cf0a2a	0	0	0	0	1	5	1
global	indv	100000	0.0002	2.4	0.5	12	0.9	0.000000001	0.0000001	535.595	34	9c2b7f3d-efce-4666-a6c0-f024796a3133	0	0	0	0	1	5	1
global	indv	100000	0.0002	2.4	0.5	12	0.9	0.000000001	0.0000001	1025.395	34	9fc53a48-8d4c-483e-a74e-8250d4ee7c80	0	0	0	0	1	5	1
global	indv	100000	0.0002	2.4	0.5	12	0.9	0.000000001	0.0000001	942.13	34	b0c66fc9-de98-4583-82d1-a8705475ef96	0	0	0	0	1	5	1
global	indv	100000	0.0002	2.4	0.5	12	0.9	0.000000001	0.0000001	732.875	34	b4e18fa6-08b5-4eed-8f00-f729df07e3b5	0	0	0	0	1	5	1
global	indv	100000	0.0002	2.4	0.5	12	0.9	0.000000001	0.0000001	504.65	34	c2d3ca67-8e38-4ce4-bbf3-7a11130d81bc	0	0	0	0	1	5	1
global	indv	100000	0.0002	2.4	0.5	12	0.9	0.000000001	0.0000001	737.01	34	c32846d1-b300-4523-a2d3-e4d52aa1f986	0	0	0	0	1	5	1
global	indv	100000	0.0002	2.4	0.5	12	0.9	0.000000001	0.0000001	571.06	34	c65c497a-3dbd-48b7-b783-27bbed9522f5	0	0	0	0	1	5	1
global	indv	100000	0.0002	2.4	0.5	12	0.9	0.000000001	0.0000001	691.345	34	d1df5257-0b3f-4c1f-a9f2-a6e4d9eb88e6	0	0	0	0	1	5	1
global	indv	100000	0.0002	2.4	0.5	12	0.9	0.000000001	0.0000001	604.04	34	db98126e-4362-4bb6-953c-8a47cd906156	0	0	0	0	1	5	1
global	indv	100000	0.0002	2.4	0.5	12	0.9	0.000000001	0.0000001	547.155	34	e468d9fa-6ea2-42f1-a4b5-785deb558ff8	0	0	0	0	1	5	1
global	indv	100000	0.0002	2.4	0.5	12	0.9	0.000000001	0.0000001	750.015	34	e4c37305-02a6-4cba-a890-cf13c8203f9f	0	0	0	0	1	5	1
global	indv	100000	0.0002	2.4	0.5	12	0.9	0.000000001	0.0000001	534.675	34	ebc5ed87-b101-411e-8b2a-1fe9cd67e428	0	0	0	0	1	5	1
global	indv	100000	0.0002	2.4	0.5	12	0.9	0.000000001	0.0000001	504.735	34	f419bf8f-b120-495d-befe-a211694d20a7	0	0	0	0	1	5	1
global	indv	100000	0.0002	2.4	0.5	12	0.9	0.000000001	0.0000001	615.82	34	f5b1b6c0-8008-477c-802c-6dbc3c126fad	0	0	0	0	1	5	1
global	indv	100000	0.0002	2.4	0.5	12	0.9	0.000000001	0.0000001	622.265	34	f6574aa3-a5f9-4b17-be98-116397d0baa6	0	0	0	0	1	5	1
global	indv	100000	0.0002	2.4	0.5	12	0.9	0.000000001	0.0000001	690.085	34	f73cce62-58e2-4d1e-98d1-01c7d290c8f6	0	0	0	0	1	5	1
global	indv	100000	0.0002	2.4	0.5	12	0.9	0.000000001	0.0000001	478.7	34	f7b650c9-67d1-4c8c-90fd-59953cfa322a	0	0	0	0	1	5	1
global	indv	100000	0.0002	2.4	0.5	12	1	0.000000001	0.0000001	754.14	35	04b45fa9-6c18-4547-b52b-b65c7b2efbe9	0	0	0	0	1	5	1
global	indv	100000	0.0002	2.4	0.5	12	1	0.000000001	0.0000001	541.745	35	0907f86a-48cf-429e-8e56-d1b8e98a45c6	0	0	0	0	1	5	1
global	indv	100000	0.0002	2.4	0.5	12	1	0.000000001	0.0000001	608.96	35	1171f281-53e7-4d50-a1bb-eca576bc7864	0	0	0	0	1	5	1
global	indv	100000	0.0002	2.4	0.5	12	1	0.000000001	0.0000001	467.9	35	1b8e1b7c-c520-4080-b2da-ad97adef8f31	0	0	0	0	1	5	1
global	indv	100000	0.0002	2.4	0.5	12	1	0.000000001	0.0000001	597.475	35	1c373eb5-c4f8-4148-a564-0f2a1226c1fd	0	0	0	0	1	5	1
global	indv	100000	0.0002	2.4	0.5	12	1	0.000000001	0.0000001	558.475	35	1fc09ccc-8d22-4e8e-9c36-a383131e2e49	0	0	0	0	1	5	1
global	indv	100000	0.0002	2.4	0.5	12	1	0.000000001	0.0000001	581.515	35	2c22a7a2-a1ae-4c59-8f6f-84bb3a71814f	0	0	0	0	1	5	1
global	indv	100000	0.0002	2.4	0.5	12	1	0.000000001	0.0000001	582.105	35	31fded94-3320-4408-acad-59eb466e490a	0	0	0	0	1	5	1
global	indv	100000	0.0002	2.4	0.5	12	1	0.000000001	0.0000001	694.54	35	41ec3a71-1eee-4fad-ab8b-4ab34c219d58	0	0	0	0	1	5	1
global	indv	100000	0.0002	2.4	0.5	12	1	0.000000001	0.0000001	470.315	35	4b886820-58f6-4711-b1b1-615d42c469dc	0	0	0	0	1	5	1
global	indv	100000	0.0002	2.4	0.5	12	1	0.000000001	0.0000001	540.2	35	4cd7a3c9-6cd9-469e-bfbe-d71e166456c0	0	0	0	0	1	5	1
global	indv	100000	0.0002	2.4	0.5	12	1	0.000000001	0.0000001	799.76	35	578a58a0-1feb-4a09-81bc-5ee526dd0463	0	0	0	0	1	5	1
global	indv	100000	0.0002	2.4	0.5	12	1	0.000000001	0.0000001	804.73	35	69d0f275-05ea-4a56-85d5-304ec5bbcc4d	0	0	0	0	1	5	1
global	indv	100000	0.0002	2.4	0.5	12	1	0.000000001	0.0000001	506.49	35	6b2595e7-cfb1-407f-aadc-ca576e04bf91	0	0	0	0	1	5	1
global	indv	100000	0.0002	2.4	0.5	12	1	0.000000001	0.0000001	754.86	35	731bd9ba-cd22-4dfc-8c5b-d193c997433c	0	0	0	0	1	5	1
global	indv	100000	0.0002	2.4	0.5	12	1	0.000000001	0.0000001	577.715	35	82fb0753-4652-4523-9751-aa4db9698952	0	0	0	0	1	5	1
global	indv	100000	0.0002	2.4	0.5	12	1	0.000000001	0.0000001	560.42	35	878244be-f21c-4640-89e3-8d2f1bec2c99	0	0	0	0	1	5	1
global	indv	100000	0.0002	2.4	0.5	12	1	0.000000001	0.0000001	729.69	35	91ba40f2-7052-447b-9ca6-37a65ee3a0ef	0	0	0	0	1	5	1
global	indv	100000	0.0002	2.4	0.5	12	1	0.000000001	0.0000001	494.87	35	9dd91380-b105-4b98-978b-8b3cd16c08b5	0	0	0	0	1	5	1
global	indv	100000	0.0002	2.4	0.5	12	1	0.000000001	0.0000001	688.595	35	9e86f66b-bcc7-49c9-b93c-4cb52046333b	0	0	0	0	1	5	1
global	indv	100000	0.0002	2.4	0.5	12	1	0.000000001	0.0000001	790.01	35	b351d09b-fe9a-4819-ae20-17c9c7e03d4d	0	0	0	0	1	5	1
global	indv	100000	0.0002	2.4	0.5	12	1	0.000000001	0.0000001	940.825	35	b5874401-88cf-4593-ab7e-9eaa89888295	0	0	0	0	1	5	1
global	indv	100000	0.0002	2.4	0.5	12	1	0.000000001	0.0000001	733.575	35	b7a1d2b9-ab23-48c5-82ec-ae0f6b214228	0	0	0	0	1	5	1
global	indv	100000	0.0002	2.4	0.5	12	1	0.000000001	0.0000001	525.41	35	c57a35a2-b468-4773-8f3c-e8e6ecb3bdff	0	0	0	0	1	5	1
global	indv	100000	0.0002	2.4	0.5	12	1	0.000000001	0.0000001	499.055	35	cc8c48f8-5167-4123-9d83-ec072b8962e7	0	0	0	0	1	5	1
global	indv	100000	0.0002	2.4	0.5	12	1	0.000000001	0.0000001	738.535	35	cece4fe6-02ef-4bca-91c5-61070df80451	0	0	0	0	1	5	1
global	indv	100000	0.0002	2.4	0.5	12	1	0.000000001	0.0000001	493.92	35	e1af824b-734e-4392-b0e0-13b5c06bf10b	0	0	0	0	1	5	1
global	indv	100000	0.0002	2.4	0.5	12	1	0.000000001	0.0000001	766.455	35	e61864ba-7823-4eee-9f63-2975e966e15c	0	0	0	0	1	5	1
global	indv	100000	0.0002	2.4	0.5	12	1	0.000000001	0.0000001	736.505	35	edab96e6-b7a6-404a-87a0-75453b079c42	0	0	0	0	1	5	1
global	indv	100000	0.0002	2.4	0.5	12	1	0.000000001	0.0000001	512.83	35	f2ef2ceb-816f-4d8c-9430-d741bf14e913	0	0	0	0	1	5	1
global	indv	100000	0.0002	2.4	0.5	12	0.25	1E-10	0.0000001	485.04	36	010b6286-784f-427f-b5ba-0ec04333ccaa	0	0	0	0	1	5	1
global	indv	100000	0.0002	2.4	0.5	12	0.25	1E-10	0.0000001	657.015	36	0a3f1880-d8e1-4a98-bc3a-071b63212df7	0	0	0	0	1	5	1
global	indv	100000	0.0002	2.4	0.5	12	0.25	1E-10	0.0000001	425.425	36	0d64a479-3cd0-4c81-af08-931865b755aa	0	0	0	0	1	5	1
global	indv	100000	0.0002	2.4	0.5	12	0.25	1E-10	0.0000001	419.535	36	1c9d6182-ebf1-47f5-b7a1-57fd069d737f	0	0	0	0	1	5	1
global	indv	100000	0.0002	2.4	0.5	12	0.25	1E-10	0.0000001	480.79	36	1fff07fe-4b39-4f7d-aaf8-b7c1d0852139	0	0	0	0	1	5	1
global	indv	100000	0.0002	2.4	0.5	12	0.25	1E-10	0.0000001	838.765	36	2b39ec6d-c514-44e2-9d28-7a2e5539d6e0	0	0	0	0	1	5	1
global	indv	100000	0.0002	2.4	0.5	12	0.25	1E-10	0.0000001	476.315	36	4961aff4-ef77-4020-9bf9-88ada540733d	0	0	0	0	1	5	1
global	indv	100000	0.0002	2.4	0.5	12	0.25	1E-10	0.0000001	550.02	36	49724751-9d46-4799-8ff9-aaace5092c47	0	0	0	0	1	5	1
global	indv	100000	0.0002	2.4	0.5	12	0.25	1E-10	0.0000001	673.09	36	4de4c656-6a6a-44be-919e-0b78a0c1ab35	0	0	0	0	1	5	1
global	indv	100000	0.0002	2.4	0.5	12	0.25	1E-10	0.0000001	447.97	36	65f5e8e5-5012-4bb4-9d6e-2899fadceb28	0	0	0	0	1	5	1
global	indv	100000	0.0002	2.4	0.5	12	0.25	1E-10	0.0000001	406.68	36	712691aa-3894-45b8-bfe3-6258f6adf097	0	0	0	0	1	5	1
global	indv	100000	0.0002	2.4	0.5	12	0.25	1E-10	0.0000001	511.34	36	713426a7-a161-4bc2-baf3-43a6bcfa15bf	0	0	0	0	1	5	1
global	indv	100000	0.0002	2.4	0.5	12	0.25	1E-10	0.0000001	443.375	36	7419a6b0-70eb-4d85-a2a8-af3dc39bc13b	0	0	0	0	1	5	1
global	indv	100000	0.0002	2.4	0.5	12	0.25	1E-10	0.0000001	446.745	36	863a873e-7242-4895-a768-9e818d1b7550	0	0	0	0	1	5	1
global	indv	100000	0.0002	2.4	0.5	12	0.25	1E-10	0.0000001	456.985	36	88157198-c330-4ab5-b0a2-fb1b72496b7d	0	0	0	0	1	5	1
global	indv	100000	0.0002	2.4	0.5	12	0.25	1E-10	0.0000001	475.475	36	944fb5e1-cd05-4fae-8f70-fba59952c53b	0	0	0	0	1	5	1
global	indv	100000	0.0002	2.4	0.5	12	0.25	1E-10	0.0000001	618.11	36	a0a9b2f0-92a2-4197-b656-847804d38f26	0	0	0	0	1	5	1
global	indv	100000	0.0002	2.4	0.5	12	0.25	1E-10	0.0000001	450.46	36	ab1b510c-2e1b-46b7-8ba6-533336798555	0	0	0	0	1	5	1
global	indv	100000	0.0002	2.4	0.5	12	0.25	1E-10	0.0000001	510.69	36	af093fc6-cb29-47ca-bddd-21e3c151e44a	0	0	0	0	1	5	1
global	indv	100000	0.0002	2.4	0.5	12	0.25	1E-10	0.0000001	618.915	36	b5333aed-97c7-4cf9-96e7-27476693f78f	0	0	0	0	1	5	1
global	indv	100000	0.0002	2.4	0.5	12	0.25	1E-10	0.0000001	544.42	36	c09c3486-f000-42ff-b1af-f2d7c8fa1052	0	0	0	0	1	5	1
global	indv	100000	0.0002	2.4	0.5	12	0.25	1E-10	0.0000001	461.72	36	cb0adef3-2451-4d5b-bd69-3b54c5fa673b	0	0	0	0	1	5	1
global	indv	100000	0.0002	2.4	0.5	12	0.25	1E-10	0.0000001	421.29	36	cf32fb1f-1a12-45ab-a1da-fd0e81a4c4d2	0	0	0	0	1	5	1
global	indv	100000	0.0002	2.4	0.5	12	0.25	1E-10	0.0000001	490.2	36	df952147-c996-4269-a278-9ce1ddb155ae	0	0	0	0	1	5	1
global	indv	100000	0.0002	2.4	0.5	12	0.25	1E-10	0.0000001	724.04	36	e9d2eae9-88b1-4cd4-937e-28cf17041e92	0	0	0	0	1	5	1
global	indv	100000	0.0002	2.4	0.5	12	0.25	1E-10	0.0000001	426.73	36	eb296d0c-88a1-4a28-ab9c-b3a2b31e3516	0	0	0	0	1	5	1
global	indv	100000	0.0002	2.4	0.5	12	0.25	1E-10	0.0000001	687.855	36	f3310c36-1046-4254-beea-d11c681c64d6	0	0	0	0	1	5	1
global	indv	100000	0.0002	2.4	0.5	12	0.25	1E-10	0.0000001	660.59	36	f7368cfa-4693-4b40-9e7a-67b3f778b4e7	0	0	0	0	1	5	1
global	indv	100000	0.0002	2.4	0.5	12	0.5	1E-10	0.0000001	563.995	37	0ac1a60e-f3ee-4c21-917a-dc52cc9189fc	0	0	0	0	1	5	1
global	indv	100000	0.0002	2.4	0.5	12	0.5	1E-10	0.0000001	555.605	37	18bcf99b-9224-454b-8c12-c59f13832915	0	0	0	0	1	5	1
global	indv	100000	0.0002	2.4	0.5	12	0.5	1E-10	0.0000001	823.235	37	1a51ee27-9ecf-4b45-ae4d-95c421d066a5	0	0	0	0	1	5	1
global	indv	100000	0.0002	2.4	0.5	12	0.5	1E-10	0.0000001	564.27	37	1ae91514-31b8-4fb4-a142-153c6c9d0b95	0	0	0	0	1	5	1
global	indv	100000	0.0002	2.4	0.5	12	0.5	1E-10	0.0000001	446.625	37	2c898893-88cd-449a-8126-3e0622aaa7aa	0	0	0	0	1	5	1
global	indv	100000	0.0002	2.4	0.5	12	0.5	1E-10	0.0000001	490.14	37	3c2bca93-bce2-4df7-bfdb-b293306183e5	0	0	0	0	1	5	1
global	indv	100000	0.0002	2.4	0.5	12	0.5	1E-10	0.0000001	697.97	37	5e5c07bc-e557-4d5c-8121-cd62f4f889d4	0	0	0	0	1	5	1
global	indv	100000	0.0002	2.4	0.5	12	0.5	1E-10	0.0000001	473.08	37	658532bf-460c-4dff-882c-ce75abcc2859	0	0	0	0	1	5	1
global	indv	100000	0.0002	2.4	0.5	12	0.5	1E-10	0.0000001	483.89	37	689cf8ba-4898-4c82-bc03-945a88516a00	0	0	0	0	1	5	1
global	indv	100000	0.0002	2.4	0.5	12	0.5	1E-10	0.0000001	471.34	37	692d7047-af8c-4af6-84b5-555a3b404b11	0	0	0	0	1	5	1
global	indv	100000	0.0002	2.4	0.5	12	0.5	1E-10	0.0000001	460.945	37	6aab0d58-a901-428a-a755-7968918299eb	0	0	0	0	1	5	1
global	indv	100000	0.0002	2.4	0.5	12	0.5	1E-10	0.0000001	573.765	37	70444aa8-71d4-4d09-816f-906177e640d7	0	0	0	0	1	5	1
global	indv	100000	0.0002	2.4	0.5	12	0.5	1E-10	0.0000001	547.85	37	7ce7f7d6-d89e-44ff-8432-b4a2c1de657f	0	0	0	0	1	5	1
global	indv	100000	0.0002	2.4	0.5	12	0.5	1E-10	0.0000001	504.905	37	861f65cf-1291-48fb-8705-0533f42e755f	0	0	0	0	1	5	1
global	indv	100000	0.0002	2.4	0.5	12	0.5	1E-10	0.0000001	568.255	37	8d35725a-a685-4cf4-8b0e-081110cfc2ec	0	0	0	0	1	5	1
global	indv	100000	0.0002	2.4	0.5	12	0.5	1E-10	0.0000001	619.6	37	91fb0d6b-45c8-41d9-9e01-70e69fe6e9d3	0	0	0	0	1	5	1
global	indv	100000	0.0002	2.4	0.5	12	0.5	1E-10	0.0000001	443.575	37	9358768e-78e4-41c7-99f3-632026d8fdc8	0	0	0	0	1	5	1
global	indv	100000	0.0002	2.4	0.5	12	0.5	1E-10	0.0000001	497.725	37	a394c167-85cc-4633-b02f-9c6fc2c16581	0	0	0	0	1	5	1
global	indv	100000	0.0002	2.4	0.5	12	0.5	1E-10	0.0000001	463.415	37	a857732e-1fea-473e-8331-27f2d3ed5ff3	0	0	0	0	1	5	1
global	indv	100000	0.0002	2.4	0.5	12	0.5	1E-10	0.0000001	646.165	37	abd5e14d-aee3-4920-ac68-ea16582a1806	0	0	0	0	1	5	1
global	indv	100000	0.0002	2.4	0.5	12	0.5	1E-10	0.0000001	532.54	37	b67ca33b-139b-4740-9602-14a01cffb571	0	0	0	0	1	5	1
global	indv	100000	0.0002	2.4	0.5	12	0.5	1E-10	0.0000001	756.295	37	b8e45b1b-e809-44f2-a20e-7846c733be4e	0	0	0	0	1	5	1
global	indv	100000	0.0002	2.4	0.5	12	0.5	1E-10	0.0000001	482.245	37	bfb39316-a0e2-4bcb-93b6-4b0168905aa3	0	0	0	0	1	5	1
global	indv	100000	0.0002	2.4	0.5	12	0.5	1E-10	0.0000001	724.595	37	c7d7f16d-eb46-497f-b2a9-6246eeeb2049	0	0	0	0	1	5	1
global	indv	100000	0.0002	2.4	0.5	12	0.5	1E-10	0.0000001	548.24	37	c9efdfbe-cfa5-42e6-995d-f9f892d35233	0	0	0	0	1	5	1
global	indv	100000	0.0002	2.4	0.5	12	0.5	1E-10	0.0000001	528.755	37	d0c24b5e-9d86-469d-9aa8-9bd041a51c3a	0	0	0	0	1	5	1
global	indv	100000	0.0002	2.4	0.5	12	0.5	1E-10	0.0000001	608.15	37	efad9262-23f8-406d-9f4d-302153fddb79	0	0	0	0	1	5	1
global	indv	100000	0.0002	2.4	0.5	12	0.5	1E-10	0.0000001	474.22	37	fd3449fa-9823-42ee-ae96-d5f691a158db	0	0	0	0	1	5	1
global	indv	100000	0.0002	2.4	0.5	12	0.97	1E-10	0.0000001	565.915	38	13fe6b15-c660-487d-b2d4-bce6f8522e9f	0	0	0	0	1	5	1
global	indv	100000	0.0002	2.4	0.5	12	0.97	1E-10	0.0000001	489.265	38	1577a232-8022-402e-b0e3-c90bd87143bc	0	0	0	0	1	5	1
global	indv	100000	0.0002	2.4	0.5	12	0.97	1E-10	0.0000001	508.14	38	16cf3283-2b47-427a-97a4-96325722b103	0	0	0	0	1	5	1
global	indv	100000	0.0002	2.4	0.5	12	0.97	1E-10	0.0000001	573.155	38	28b9776c-353a-4c56-9690-eccbdf07a705	0	0	0	0	1	5	1
global	indv	100000	0.0002	2.4	0.5	12	0.97	1E-10	0.0000001	938.275	38	2e6fa9cb-1003-4b39-84f0-f699cc4f022c	0	0	0	0	1	5	1
global	indv	100000	0.0002	2.4	0.5	12	0.97	1E-10	0.0000001	690.815	38	2eb89857-5c4d-46be-b81a-612b2185c71f	0	0	0	0	1	5	1
global	indv	100000	0.0002	2.4	0.5	12	0.97	1E-10	0.0000001	737.785	38	321c9a3f-794f-4db7-b834-cabacd39145a	0	0	0	0	1	5	1
global	indv	100000	0.0002	2.4	0.5	12	0.97	1E-10	0.0000001	492.435	38	38fe1f7e-d887-41e9-b16b-4b3613562bec	0	0	0	0	1	5	1
global	indv	100000	0.0002	2.4	0.5	12	0.97	1E-10	0.0000001	639.18	38	3d0d68c5-9e07-4676-9efa-d19c9bb0cb0e	0	0	0	0	1	5	1
global	indv	100000	0.0002	2.4	0.5	12	0.97	1E-10	0.0000001	648.36	38	4e0d7757-1468-4284-8028-bf447bb076b7	0	0	0	0	1	5	1
global	indv	100000	0.0002	2.4	0.5	12	0.97	1E-10	0.0000001	582.025	38	94171ac9-4bd2-4ea8-a1cf-cd8a4b11c158	0	0	0	0	1	5	1
global	indv	100000	0.0002	2.4	0.5	12	0.97	1E-10	0.0000001	502.165	38	95e1ce4c-fb38-477e-9ccb-5eab52c422d2	0	0	0	0	1	5	1
global	indv	100000	0.0002	2.4	0.5	12	0.97	1E-10	0.0000001	773.01	38	9ad660bf-3f5d-42ec-94ff-8eb04d4207fc	0	0	0	0	1	5	1
global	indv	100000	0.0002	2.4	0.5	12	0.97	1E-10	0.0000001	503.995	38	a2986c3c-8ce5-47b1-869b-69a4991d622d	0	0	0	0	1	5	1
global	indv	100000	0.0002	2.4	0.5	12	0.97	1E-10	0.0000001	646.39	38	a90180b2-9bf5-4571-b2fc-c8c18cced55f	0	0	0	0	1	5	1
global	indv	100000	0.0002	2.4	0.5	12	0.97	1E-10	0.0000001	482.98	38	af740343-667f-4047-ae75-04f95fffab86	0	0	0	0	1	5	1
global	indv	100000	0.0002	2.4	0.5	12	0.97	1E-10	0.0000001	670.415	38	b9239ace-db5a-4eed-9085-3383b5669517	0	0	0	0	1	5	1
global	indv	100000	0.0002	2.4	0.5	12	0.97	1E-10	0.0000001	798.14	38	c36dc7ec-60e1-485e-a4dc-4907b075ee99	0	0	0	0	1	5	1
global	indv	100000	0.0002	2.4	0.5	12	0.97	1E-10	0.0000001	608.85	38	d1513ce7-42b0-4103-a8c9-42de99e5ba92	0	0	0	0	1	5	1
global	indv	100000	0.0002	2.4	0.5	12	0.97	1E-10	0.0000001	521.655	38	d387d744-6e82-4284-8be6-9bc97d972db0	0	0	0	0	1	5	1
global	indv	100000	0.0002	2.4	0.5	12	0.97	1E-10	0.0000001	881.39	38	d3be2270-6159-41a7-b186-a2adb8afa9c9	0	0	0	0	1	5	1
global	indv	100000	0.0002	2.4	0.5	12	0.97	1E-10	0.0000001	646.28	38	d6812b31-e709-48b4-9cc3-f9e5061bf646	0	0	0	0	1	5	1
global	indv	100000	0.0002	2.4	0.5	12	0.97	1E-10	0.0000001	520.995	38	dc64b6a8-2134-4e13-a87a-81d9b1feef69	0	0	0	0	1	5	1
global	indv	100000	0.0002	2.4	0.5	12	0.97	1E-10	0.0000001	587.1	38	e07363a2-a1c8-4147-b663-3d8d3e12af99	0	0	0	0	1	5	1
global	indv	100000	0.0002	2.4	0.5	12	0.97	1E-10	0.0000001	643.945	38	e7bf51f6-31f9-4eae-ae3c-612c9b32cf5d	0	0	0	0	1	5	1
global	indv	100000	0.0002	2.4	0.5	12	0.97	1E-10	0.0000001	866.795	38	ea8ccea1-c6c6-4a42-844f-4503c71487e3	0	0	0	0	1	5	1
global	indv	100000	0.0002	2.4	0.5	12	0.97	1E-10	0.0000001	627.19	38	f16f29bc-ca86-484e-88f0-c9914ed36d5b	0	0	0	0	1	5	1
global	indv	100000	0.0002	2.4	0.5	12	0.97	1E-10	0.0000001	547.055	38	f978fcc1-3a02-4816-9d31-24cff5fc2a19	0	0	0	0	1	5	1
global	indv	100000	0.0002	2.4	0.5	12	0.97	1E-10	0.0000001	488.095	38	fdeddced-8287-4f17-8295-93acd20b540b	0	0	0	0	1	5	1
global	indv	100000	0.0002	2.4	0.5	12	0.9	1E-10	0.0000001	491.755	39	0afdf9a2-33fc-4435-8218-db8d06e076ef	0	0	0	0	1	5	1
global	indv	100000	0.0002	2.4	0.5	12	0.9	1E-10	0.0000001	644.37	39	219215ef-1ac7-41f1-bc12-225d9a7eb97d	0	0	0	0	1	5	1
global	indv	100000	0.0002	2.4	0.5	12	0.9	1E-10	0.0000001	716.86	39	40be573b-1009-44de-9cf3-1791c2d67a54	0	0	0	0	1	5	1
global	indv	100000	0.0002	2.4	0.5	12	0.9	1E-10	0.0000001	590.49	39	41486361-3324-408a-aa25-5e0a5e8aaa2a	0	0	0	0	1	5	1
global	indv	100000	0.0002	2.4	0.5	12	0.9	1E-10	0.0000001	511.925	39	4b8d7869-b49b-454b-888b-dcb3513caa60	0	0	0	0	1	5	1
global	indv	100000	0.0002	2.4	0.5	12	0.9	1E-10	0.0000001	513.98	39	5fc3b3b5-5cd8-49fa-9a29-c8fb4fe8ad63	0	0	0	0	1	5	1
global	indv	100000	0.0002	2.4	0.5	12	0.9	1E-10	0.0000001	528.075	39	5fc62227-66ff-4761-89b5-091b096af509	0	0	0	0	1	5	1
global	indv	100000	0.0002	2.4	0.5	12	0.9	1E-10	0.0000001	516.055	39	672730c4-d82a-4860-8747-4f3a990a9cf3	0	0	0	0	1	5	1
global	indv	100000	0.0002	2.4	0.5	12	0.9	1E-10	0.0000001	698.445	39	6b23e212-64a4-4743-ac92-de28b8f5b312	0	0	0	0	1	5	1
global	indv	100000	0.0002	2.4	0.5	12	0.9	1E-10	0.0000001	708.28	39	76e99ed0-b858-4199-af37-13bcc72ddf5e	0	0	0	0	1	5	1
global	indv	100000	0.0002	2.4	0.5	12	0.9	1E-10	0.0000001	478.22	39	7d2d5174-49bc-44b5-ab81-c8798a8b9f23	0	0	0	0	1	5	1
global	indv	100000	0.0002	2.4	0.5	12	0.9	1E-10	0.0000001	587.285	39	80320754-4750-4c40-b8dd-1f26eda11c24	0	0	0	0	1	5	1
global	indv	100000	0.0002	2.4	0.5	12	0.9	1E-10	0.0000001	749.035	39	826013f8-0500-47ee-9dbc-5847ae26e50d	0	0	0	0	1	5	1
global	indv	100000	0.0002	2.4	0.5	12	0.9	1E-10	0.0000001	917.995	39	8f0a87ae-7cad-4744-ac01-4c17183fc423	0	0	0	0	1	5	1
global	indv	100000	0.0002	2.4	0.5	12	0.9	1E-10	0.0000001	886.305	39	a28f599d-4d10-4203-9860-ff81fd62d4f4	0	0	0	0	1	5	1
global	indv	100000	0.0002	2.4	0.5	12	0.9	1E-10	0.0000001	995.615	39	a63be6ef-4bab-43a3-bbc8-387182703466	0	0	0	0	1	5	1
global	indv	100000	0.0002	2.4	0.5	12	0.9	1E-10	0.0000001	498.105	39	bb95726a-4a1b-4e10-afaf-52a5ae35d24c	0	0	0	0	1	5	1
global	indv	100000	0.0002	2.4	0.5	12	0.9	1E-10	0.0000001	539.4	39	cac98166-0c38-452f-a1ed-525ac21cb336	0	0	0	0	1	5	1
global	indv	100000	0.0002	2.4	0.5	12	0.9	1E-10	0.0000001	595.325	39	cb422968-e0ea-4e0d-b335-fa2f4820479a	0	0	0	0	1	5	1
global	indv	100000	0.0002	2.4	0.5	12	0.9	1E-10	0.0000001	788.78	39	d138e6a9-049e-44dd-9279-252d65e29b63	0	0	0	0	1	5	1
global	indv	100000	0.0002	2.4	0.5	12	0.9	1E-10	0.0000001	581.445	39	d1ab5e67-4734-4500-9b73-58a13551eda7	0	0	0	0	1	5	1
global	indv	100000	0.0002	2.4	0.5	12	0.9	1E-10	0.0000001	496.115	39	d3e546c4-8d2c-42ae-9646-3ee09ba04837	0	0	0	0	1	5	1
global	indv	100000	0.0002	2.4	0.5	12	0.9	1E-10	0.0000001	728.335	39	dd54b173-c32c-43af-b5d9-66ae2f5336e9	0	0	0	0	1	5	1
global	indv	100000	0.0002	2.4	0.5	12	0.9	1E-10	0.0000001	958	39	e0dd921a-ff82-4ff1-a935-74e87239c45a	0	0	0	0	1	5	1
global	indv	100000	0.0002	2.4	0.5	12	0.9	1E-10	0.0000001	708.505	39	e6635cca-ec3b-42b7-bce0-5f15fa47e45f	0	0	0	0	1	5	1
global	indv	100000	0.0002	2.4	0.5	12	0.9	1E-10	0.0000001	598.56	39	f5245d07-de4b-4ac8-bc09-1debe258e14c	0	0	0	0	1	5	1
global	indv	100000	0.0002	2.4	0.5	12	0.9	1E-10	0.0000001	656.675	39	ff33afe5-f602-4d0c-b8b3-4e93c9eafc0d	0	0	0	0	1	5	1
global	indv	100000	0.0002	2.4	0.5	12	0.9	1E-10	0.0000001	675.215	39	ffd549c0-c3aa-4208-9c29-7591b1474ef4	0	0	0	0	1	5	1
global	indv	100000	0.0002	2.4	0.5	12	1	1E-10	0.0000001	643.025	40	02aa4033-f212-45ab-a114-5e1e45b58c90	0	0	0	0	1	5	1
global	indv	100000	0.0002	2.4	0.5	12	1	1E-10	0.0000001	555.08	40	0598fa74-45fa-41da-bcc2-3c52f030f97f	0	0	0	0	1	5	1
global	indv	100000	0.0002	2.4	0.5	12	1	1E-10	0.0000001	759.59	40	0935bc65-50a4-4398-befa-7eb3809941f5	0	0	0	0	1	5	1
global	indv	100000	0.0002	2.4	0.5	12	1	1E-10	0.0000001	468.91	40	10167789-e2c1-4dea-9fd7-c2eafcd08bcf	0	0	0	0	1	5	1
global	indv	100000	0.0002	2.4	0.5	12	1	1E-10	0.0000001	615.26	40	1bc8a5ce-97bd-4bdf-81b1-0dca1567dfd0	0	0	0	0	1	5	1
global	indv	100000	0.0002	2.4	0.5	12	1	1E-10	0.0000001	672.43	40	217e73dc-eaf0-4e06-89ab-8ba78eacb39d	0	0	0	0	1	5	1
global	indv	100000	0.0002	2.4	0.5	12	1	1E-10	0.0000001	887.425	40	2d8d4dad-0d89-4f2e-a16c-96c6cb878848	0	0	0	0	1	5	1
global	indv	100000	0.0002	2.4	0.5	12	1	1E-10	0.0000001	518.18	40	355f81fa-256f-4681-a5bb-1cfbc3e0609e	0	0	0	0	1	5	1
global	indv	100000	0.0002	2.4	0.5	12	1	1E-10	0.0000001	643.92	40	41044f6d-d996-41f1-8e18-7958d863237e	0	0	0	0	1	5	1
global	indv	100000	0.0002	2.4	0.5	12	1	1E-10	0.0000001	493.24	40	4faeffeb-e3d9-424c-94e8-9518c61b8334	0	0	0	0	1	5	1
global	indv	100000	0.0002	2.4	0.5	12	1	1E-10	0.0000001	506.815	40	56818a21-5363-4622-a4f8-8e8faf9524fa	0	0	0	0	1	5	1
global	indv	100000	0.0002	2.4	0.5	12	1	1E-10	0.0000001	477.74	40	59735792-df8e-4231-92a6-f2e4ebb8c9f9	0	0	0	0	1	5	1
global	indv	100000	0.0002	2.4	0.5	12	1	1E-10	0.0000001	625.085	40	5b1d6a28-d316-4352-97fe-9af250ec7e25	0	0	0	0	1	5	1
global	indv	100000	0.0002	2.4	0.5	12	1	1E-10	0.0000001	524.745	40	68b34e06-f100-4439-8b79-22525bd84349	0	0	0	0	1	5	1
global	indv	100000	0.0002	2.4	0.5	12	1	1E-10	0.0000001	642.01	40	7be16704-ce7a-494f-a1ce-c915a132e874	0	0	0	0	1	5	1
global	indv	100000	0.0002	2.4	0.5	12	1	1E-10	0.0000001	592.505	40	951e4df8-c0c7-4e8a-a3c1-6270c601461b	0	0	0	0	1	5	1
global	indv	100000	0.0002	2.4	0.5	12	1	1E-10	0.0000001	798.215	40	9adbf6d2-9c9e-4487-be1b-8ff672f94431	0	0	0	0	1	5	1
global	indv	100000	0.0002	2.4	0.5	12	1	1E-10	0.0000001	472.465	40	a1855962-dff0-4579-a269-0cbf782481ef	0	0	0	0	1	5	1
global	indv	100000	0.0002	2.4	0.5	12	1	1E-10	0.0000001	511.62	40	a58ccf43-1580-451e-9321-ea8a3fb321ab	0	0	0	0	1	5	1
global	indv	100000	0.0002	2.4	0.5	12	1	1E-10	0.0000001	515.85	40	af9c1197-feca-48e6-988c-84f67d1c80c5	0	0	0	0	1	5	1
global	indv	100000	0.0002	2.4	0.5	12	1	1E-10	0.0000001	464.255	40	b2eb29ae-30cb-4de5-a9fd-4731b5691176	0	0	0	0	1	5	1
global	indv	100000	0.0002	2.4	0.5	12	1	1E-10	0.0000001	496.73	40	b6530549-ec47-4b92-9fe1-ee04acf6454e	0	0	0	0	1	5	1
global	indv	100000	0.0002	2.4	0.5	12	1	1E-10	0.0000001	712.29	40	c2e32726-4212-4d62-89a8-ffe4342d9f37	0	0	0	0	1	5	1
global	indv	100000	0.0002	2.4	0.5	12	1	1E-10	0.0000001	514.48	40	cbe7a088-2534-4351-9853-7ee57bfd0a2d	0	0	0	0	1	5	1
global	indv	100000	0.0002	2.4	0.5	12	1	1E-10	0.0000001	693.735	40	d8a883ae-fe18-461b-9644-5f26c353de03	0	0	0	0	1	5	1
global	indv	100000	0.0002	2.4	0.5	12	1	1E-10	0.0000001	779.89	40	d910269c-b8a3-4164-910d-f63c16fec925	0	0	0	0	1	5	1
global	indv	100000	0.0002	2.4	0.5	12	1	1E-10	0.0000001	754.2	40	e71eb60f-75c6-47b4-97c7-73bd967e5978	0	0	0	0	1	5	1
global	indv	100000	0.0002	2.4	0.5	12	1	1E-10	0.0000001	589.815	40	f0867bbb-0388-4550-862d-ec2435d5ee27	0	0	0	0	1	5	1
global	indv	100000	0.0002	2.4	0.5	12	1	1E-10	0.0000001	507.71	40	f9d27fd5-4415-4be9-9a50-3db34f704681	0	0	0	0	1	5	1
global	indv	100000	0.0002	2.4	0.5	12	1	1E-10	0.0000001	570.865	40	fbc0b616-9360-4cd6-acaf-4d4764b52ea0	0	0	0	0	1	5	1
global	indv	100000	0.0002	2.4	0.5	12	0.25	1E-11	0.0000001	453.01	41	0ab49e98-6aa2-453f-bcbd-31a8b3a38e90	0	0	0	0	1	5	1
global	indv	100000	0.0002	2.4	0.5	12	0.25	1E-11	0.0000001	420.525	41	0e55e6ad-b094-42bf-b969-3cc6c708d54c	0	0	0	0	1	5	1
global	indv	100000	0.0002	2.4	0.5	12	0.25	1E-11	0.0000001	461.81	41	120d3fbe-844a-4ea2-8898-627d088a1b29	0	0	0	0	1	5	1
global	indv	100000	0.0002	2.4	0.5	12	0.25	1E-11	0.0000001	403.445	41	182a0518-7c74-4258-b72a-203d5b29678f	0	0	0	0	1	5	1
global	indv	100000	0.0002	2.4	0.5	12	0.25	1E-11	0.0000001	547.71	41	22310143-c1e0-4d69-adcf-2abc9bbd66ae	0	0	0	0	1	5	1
global	indv	100000	0.0002	2.4	0.5	12	0.25	1E-11	0.0000001	446.865	41	3616e6d8-2685-4bcb-92b6-2fbd1ceac25c	0	0	0	0	1	5	1
global	indv	100000	0.0002	2.4	0.5	12	0.25	1E-11	0.0000001	455.27	41	385418d6-5edb-428e-be2e-53e0aef7cc7e	0	0	0	0	1	5	1
global	indv	100000	0.0002	2.4	0.5	12	0.25	1E-11	0.0000001	723.25	41	45ec9923-afa4-4874-af31-9a8e221b6750	0	0	0	0	1	5	1
global	indv	100000	0.0002	2.4	0.5	12	0.25	1E-11	0.0000001	561.6	41	465c8b2c-fda6-4d88-81b3-f93ddf82e197	0	0	0	0	1	5	1
global	indv	100000	0.0002	2.4	0.5	12	0.25	1E-11	0.0000001	445.635	41	4f43dfc9-4d81-4c37-9090-271fc704930e	0	0	0	0	1	5	1
global	indv	100000	0.0002	2.4	0.5	12	0.25	1E-11	0.0000001	451.81	41	6279ef27-a034-447c-9d5a-329dda16549b	0	0	0	0	1	5	1
global	indv	100000	0.0002	2.4	0.5	12	0.25	1E-11	0.0000001	425.53	41	67f48af8-943d-4cf1-a19f-cfeabd466fec	0	0	0	0	1	5	1
global	indv	100000	0.0002	2.4	0.5	12	0.25	1E-11	0.0000001	522.495	41	6a911827-27f9-4194-8311-70f54dd24fa9	0	0	0	0	1	5	1
global	indv	100000	0.0002	2.4	0.5	12	0.25	1E-11	0.0000001	493.88	41	7064458e-4bee-4b35-a8f0-91234291a310	0	0	0	0	1	5	1
global	indv	100000	0.0002	2.4	0.5	12	0.25	1E-11	0.0000001	738.555	41	8789cc23-5ec8-4b16-9421-e40e614f0298	0	0	0	0	1	5	1
global	indv	100000	0.0002	2.4	0.5	12	0.25	1E-11	0.0000001	575.31	41	9ad5cced-a9cd-453f-89ad-2de31ee736cf	0	0	0	0	1	5	1
global	indv	100000	0.0002	2.4	0.5	12	0.25	1E-11	0.0000001	528.7	41	addbed88-23c6-42b5-989e-daf190d9b156	0	0	0	0	1	5	1
global	indv	100000	0.0002	2.4	0.5	12	0.25	1E-11	0.0000001	452.605	41	b6c82627-73a7-4bda-bf2d-093c62a72410	0	0	0	0	1	5	1
global	indv	100000	0.0002	2.4	0.5	12	0.25	1E-11	0.0000001	875.43	41	bae09fde-a61f-451d-8339-45b3889af27c	0	0	0	0	1	5	1
global	indv	100000	0.0002	2.4	0.5	12	0.25	1E-11	0.0000001	484.355	41	c71534b1-803f-4bd7-9cd4-30ec2d5bed7c	0	0	0	0	1	5	1
global	indv	100000	0.0002	2.4	0.5	12	0.25	1E-11	0.0000001	467.55	41	c8ac5bf2-c6f3-4afc-84bf-5877772a2c04	0	0	0	0	1	5	1
global	indv	100000	0.0002	2.4	0.5	12	0.25	1E-11	0.0000001	506.29	41	d7b9a72e-007f-4b0e-852a-3aa3c1e989ba	0	0	0	0	1	5	1
global	indv	100000	0.0002	2.4	0.5	12	0.25	1E-11	0.0000001	438.895	41	d8a7b48d-4e6c-4250-816a-0ee8c4b61736	0	0	0	0	1	5	1
global	indv	100000	0.0002	2.4	0.5	12	0.25	1E-11	0.0000001	469.985	41	e4dcb22a-73ca-4c9d-84e3-39223d29c3c5	0	0	0	0	1	5	1
global	indv	100000	0.0002	2.4	0.5	12	0.25	1E-11	0.0000001	479.17	41	e96c8ff8-84a2-4002-a75f-6ff791c9681b	0	0	0	0	1	5	1
global	indv	100000	0.0002	2.4	0.5	12	0.25	1E-11	0.0000001	551.305	41	f77fcc86-96bb-4271-ae0e-8e4c882777b2	0	0	0	0	1	5	1
global	indv	100000	0.0002	2.4	0.5	12	0.25	1E-11	0.0000001	740.83	41	f88ff932-ae44-4da4-8be5-0c917f779111	0	0	0	0	1	5	1
global	indv	100000	0.0002	2.4	0.5	12	0.25	1E-11	0.0000001	463.32	41	f9df4245-5d05-4679-845a-d15f71be24a3	0	0	0	0	1	5	1
global	indv	100000	0.0002	2.4	0.5	12	0.5	1E-11	0.0000001	461.86	42	011715b2-21ca-46b4-8e36-dfb8b9ba2e71	0	0	0	0	1	5	1
global	indv	100000	0.0002	2.4	0.5	12	0.5	1E-11	0.0000001	481.3	42	090c7820-9095-4dde-a8a6-a5145e99bf84	0	0	0	0	1	5	1
global	indv	100000	0.0002	2.4	0.5	12	0.5	1E-11	0.0000001	650.32	42	2295dc39-aafb-4906-a705-8512e005ed6b	0	0	0	0	1	5	1
global	indv	100000	0.0002	2.4	0.5	12	0.5	1E-11	0.0000001	473.535	42	2ae84e22-7f19-4971-8f0f-af278b6d4095	0	0	0	0	1	5	1
global	indv	100000	0.0002	2.4	0.5	12	0.5	1E-11	0.0000001	602.315	42	3c79c886-1437-4500-bbd6-431ecfd6c2b0	0	0	0	0	1	5	1
global	indv	100000	0.0002	2.4	0.5	12	0.5	1E-11	0.0000001	468.05	42	3ee0ecba-3a25-4ae0-81ad-cc0f8ebf000d	0	0	0	0	1	5	1
global	indv	100000	0.0002	2.4	0.5	12	0.5	1E-11	0.0000001	521.41	42	3f5f9902-80f7-4c63-8144-592435a3c238	0	0	0	0	1	5	1
global	indv	100000	0.0002	2.4	0.5	12	0.5	1E-11	0.0000001	944.535	42	5b13681b-aa63-4fe6-8079-165bde190b52	0	0	0	0	1	5	1
global	indv	100000	0.0002	2.4	0.5	12	0.5	1E-11	0.0000001	513.775	42	67687222-c95a-4443-856d-4594f8efd8de	0	0	0	0	1	5	1
global	indv	100000	0.0002	2.4	0.5	12	0.5	1E-11	0.0000001	770.77	42	743db11f-a6d1-46fa-9e68-d37eca4682a1	0	0	0	0	1	5	1
global	indv	100000	0.0002	2.4	0.5	12	0.5	1E-11	0.0000001	460.725	42	799d6838-03a4-4a0b-a835-20296d4fd67d	0	0	0	0	1	5	1
global	indv	100000	0.0002	2.4	0.5	12	0.5	1E-11	0.0000001	620.84	42	81787a2d-5416-471a-92e9-787df3690812	0	0	0	0	1	5	1
global	indv	100000	0.0002	2.4	0.5	12	0.5	1E-11	0.0000001	622.9	42	81e94011-10b4-486b-be5d-fad2adb823e6	0	0	0	0	1	5	1
global	indv	100000	0.0002	2.4	0.5	12	0.5	1E-11	0.0000001	461.765	42	843a8ba5-a642-4234-abc4-0c060cdfe41e	0	0	0	0	1	5	1
global	indv	100000	0.0002	2.4	0.5	12	0.5	1E-11	0.0000001	447.985	42	8f701eda-1c68-472c-b270-204aa9fbfaaf	0	0	0	0	1	5	1
global	indv	100000	0.0002	2.4	0.5	12	0.5	1E-11	0.0000001	488.9	42	969293c6-647b-4a7f-ab40-0abaaec3b2ac	0	0	0	0	1	5	1
global	indv	100000	0.0002	2.4	0.5	12	0.5	1E-11	0.0000001	621.28	42	97c28819-6d85-4a3e-a17d-a417956c2f9d	0	0	0	0	1	5	1
global	indv	100000	0.0002	2.4	0.5	12	0.5	1E-11	0.0000001	460.775	42	ab39dff0-81a4-4869-807c-ebb7fd70ce8a	0	0	0	0	1	5	1
global	indv	100000	0.0002	2.4	0.5	12	0.5	1E-11	0.0000001	717.85	42	adf058bb-b217-4d21-b405-b7fef3c0d3eb	0	0	0	0	1	5	1
global	indv	100000	0.0002	2.4	0.5	12	0.5	1E-11	0.0000001	473.515	42	aedfa8ea-f7c9-4497-8b5e-bb32f7b0f6cd	0	0	0	0	1	5	1
global	indv	100000	0.0002	2.4	0.5	12	0.5	1E-11	0.0000001	506.615	42	c8a91c9c-2353-420b-9517-bce650a25a90	0	0	0	0	1	5	1
global	indv	100000	0.0002	2.4	0.5	12	0.5	1E-11	0.0000001	503.35	42	ca8101dc-be87-4fbd-9b50-44334dee29bd	0	0	0	0	1	5	1
global	indv	100000	0.0002	2.4	0.5	12	0.5	1E-11	0.0000001	606.74	42	cdd4b510-91c9-4355-92b0-83be0801622c	0	0	0	0	1	5	1
global	indv	100000	0.0002	2.4	0.5	12	0.5	1E-11	0.0000001	512.57	42	d2a562c5-7542-48c9-9dea-72abf319fd56	0	0	0	0	1	5	1
global	indv	100000	0.0002	2.4	0.5	12	0.5	1E-11	0.0000001	558.125	42	d9a9729d-0c39-4aa0-b260-0ee09ecc2409	0	0	0	0	1	5	1
global	indv	100000	0.0002	2.4	0.5	12	0.5	1E-11	0.0000001	482.69	42	ecc6114d-91ed-4805-a509-4e3922f86e77	0	0	0	0	1	5	1
global	indv	100000	0.0002	2.4	0.5	12	0.5	1E-11	0.0000001	752.815	42	ef359bc5-672a-4c0d-a55d-a933ea7c834b	0	0	0	0	1	5	1
global	indv	100000	0.0002	2.4	0.5	12	0.5	1E-11	0.0000001	444.99	42	f07b0541-5b42-46b0-81a3-db073685bb52	0	0	0	0	1	5	1
global	indv	100000	0.0002	2.4	0.5	12	0.97	1E-11	0.0000001	740.73	43	08acd699-2b75-40d8-b78b-a09e0727585c	0	0	0	0	1	5	1
global	indv	100000	0.0002	2.4	0.5	12	0.97	1E-11	0.0000001	556.76	43	0cb0375d-52ab-4055-a44f-348830e67c2f	0	0	0	0	1	5	1
global	indv	100000	0.0002	2.4	0.5	12	0.97	1E-11	0.0000001	582.65	43	0e496f10-2244-4fcc-9372-e51e00f541ba	0	0	0	0	1	5	1
global	indv	100000	0.0002	2.4	0.5	12	0.97	1E-11	0.0000001	467.905	43	138924d3-7c67-4689-a4fe-fdb08a224218	0	0	0	0	1	5	1
global	indv	100000	0.0002	2.4	0.5	12	0.97	1E-11	0.0000001	648.76	43	1806b47e-58da-4dfc-976e-ba0f3f9a26e3	0	0	0	0	1	5	1
global	indv	100000	0.0002	2.4	0.5	12	0.97	1E-11	0.0000001	865.905	43	1bea00de-345f-4713-b897-beec1ee45cec	0	0	0	0	1	5	1
global	indv	100000	0.0002	2.4	0.5	12	0.97	1E-11	0.0000001	1077.785	43	3d1c8f5a-b4eb-4eb7-9e3d-d60811810820	0	0	0	0	1	5	1
global	indv	100000	0.0002	2.4	0.5	12	0.97	1E-11	0.0000001	560.775	43	45cb9927-873d-4139-9d3d-7773489cec7c	0	0	0	0	1	5	1
global	indv	100000	0.0002	2.4	0.5	12	0.97	1E-11	0.0000001	554.135	43	4a5f535c-c413-4924-8517-a06fdd11fa0b	0	0	0	0	1	5	1
global	indv	100000	0.0002	2.4	0.5	12	0.97	1E-11	0.0000001	637.26	43	4aefbf76-f660-4564-af49-acf08f974431	0	0	0	0	1	5	1
global	indv	100000	0.0002	2.4	0.5	12	0.97	1E-11	0.0000001	657.035	43	50a12a41-6175-49bc-9b4d-eab793c8fa83	0	0	0	0	1	5	1
global	indv	100000	0.0002	2.4	0.5	12	0.97	1E-11	0.0000001	718.355	43	57855576-459d-4e2d-bd79-107394f07cab	0	0	0	0	1	5	1
global	indv	100000	0.0002	2.4	0.5	12	0.97	1E-11	0.0000001	671.98	43	5d35d4c4-41b7-4ce1-80e9-a5b7ffbc151a	0	0	0	0	1	5	1
global	indv	100000	0.0002	2.4	0.5	12	0.97	1E-11	0.0000001	889.56	43	62c27bf0-8b61-4f06-a1e0-c319ee1122b3	0	0	0	0	1	5	1
global	indv	100000	0.0002	2.4	0.5	12	0.97	1E-11	0.0000001	595.48	43	8a0abd8e-a8f8-42e7-b75c-a3b97fb20c58	0	0	0	0	1	5	1
global	indv	100000	0.0002	2.4	0.5	12	0.97	1E-11	0.0000001	794.8	43	926f73cb-49a4-4f21-a4d3-58ef5b2349ee	0	0	0	0	1	5	1
global	indv	100000	0.0002	2.4	0.5	12	0.97	1E-11	0.0000001	631.155	43	b05558de-cdbe-4c03-bab1-9394a88a4ce1	0	0	0	0	1	5	1
global	indv	100000	0.0002	2.4	0.5	12	0.97	1E-11	0.0000001	524	43	b66d97f4-112f-4304-ae93-1d6aa3203a8f	0	0	0	0	1	5	1
global	indv	100000	0.0002	2.4	0.5	12	0.97	1E-11	0.0000001	629.52	43	b9809fc1-f76b-4aaf-b31a-325959f9c96b	0	0	0	0	1	5	1
global	indv	100000	0.0002	2.4	0.5	12	0.97	1E-11	0.0000001	456.725	43	ba8ddf82-cd95-43d8-99f1-46aac87d27b7	0	0	0	0	1	5	1
global	indv	100000	0.0002	2.4	0.5	12	0.97	1E-11	0.0000001	646.26	43	c014a62d-1094-45c9-b66f-e3e02480b527	0	0	0	0	1	5	1
global	indv	100000	0.0002	2.4	0.5	12	0.97	1E-11	0.0000001	512.365	43	c8b706b3-6118-4415-9436-64de2879e3ba	0	0	0	0	1	5	1
global	indv	100000	0.0002	2.4	0.5	12	0.97	1E-11	0.0000001	453.155	43	ca5e2c7d-ee4e-464c-a7a9-dd66dffc16e7	0	0	0	0	1	5	1
global	indv	100000	0.0002	2.4	0.5	12	0.97	1E-11	0.0000001	520.9	43	d47bebd3-0354-49c6-a0a0-a87e7cf75271	0	0	0	0	1	5	1
global	indv	100000	0.0002	2.4	0.5	12	0.97	1E-11	0.0000001	547.965	43	eb66427f-7e32-4e5c-a51c-c04e181e42fe	0	0	0	0	1	5	1
global	indv	100000	0.0002	2.4	0.5	12	0.97	1E-11	0.0000001	699.31	43	f0cec253-b325-4613-ad0b-93b33ebed1a9	0	0	0	0	1	5	1
global	indv	100000	0.0002	2.4	0.5	12	0.97	1E-11	0.0000001	571.34	43	f188aa9a-ad68-4fe7-9b30-d0734ae5b88c	0	0	0	0	1	5	1
global	indv	100000	0.0002	2.4	0.5	12	0.97	1E-11	0.0000001	495.875	43	f33546ec-0f4a-4d94-a6ef-805e9ccb3ae9	0	0	0	0	1	5	1
global	indv	100000	0.0002	2.4	0.5	12	0.97	1E-11	0.0000001	480.065	43	fe337296-69b0-4db0-94fa-62bd3fc4e45e	0	0	0	0	1	5	1
global	indv	100000	0.0002	2.4	0.5	12	0.9	1E-11	0.0000001	522.61	44	042428d6-4bfe-467a-b8f0-7e0fbd529819	0	0	0	0	1	5	1
global	indv	100000	0.0002	2.4	0.5	12	0.9	1E-11	0.0000001	947.9	44	08418e72-d32b-460f-9365-97c2ffe531a7	0	0	0	0	1	5	1
global	indv	100000	0.0002	2.4	0.5	12	0.9	1E-11	0.0000001	503.56	44	393aba58-7a2a-4459-b97e-24a4810ee74c	0	0	0	0	1	5	1
global	indv	100000	0.0002	2.4	0.5	12	0.9	1E-11	0.0000001	529.785	44	3a9d5f26-01b3-4849-afd8-e868bb22a557	0	0	0	0	1	5	1
global	indv	100000	0.0002	2.4	0.5	12	0.9	1E-11	0.0000001	737.565	44	3def3a5d-c7ae-4305-b583-150cfa04a6fd	0	0	0	0	1	5	1
global	indv	100000	0.0002	2.4	0.5	12	0.9	1E-11	0.0000001	502.275	44	4503dc98-d769-4d70-9c5d-2ebfa9e1b288	0	0	0	0	1	5	1
global	indv	100000	0.0002	2.4	0.5	12	0.9	1E-11	0.0000001	546.59	44	518d10e4-1277-435a-9acb-a25dffdfc49e	0	0	0	0	1	5	1
global	indv	100000	0.0002	2.4	0.5	12	0.9	1E-11	0.0000001	547.145	44	51be98c4-715a-4e6c-8696-f91c35d8e6db	0	0	0	0	1	5	1
global	indv	100000	0.0002	2.4	0.5	12	0.9	1E-11	0.0000001	505.465	44	5baaa1da-9328-4eff-8efe-4076f2888a30	0	0	0	0	1	5	1
global	indv	100000	0.0002	2.4	0.5	12	0.9	1E-11	0.0000001	650.945	44	622650d2-29ac-4bc2-ab97-aef8dd537706	0	0	0	0	1	5	1
global	indv	100000	0.0002	2.4	0.5	12	0.9	1E-11	0.0000001	727.82	44	624d0418-cb41-47b1-abf8-f0bd9792e99e	0	0	0	0	1	5	1
global	indv	100000	0.0002	2.4	0.5	12	0.9	1E-11	0.0000001	904.13	44	631c9acc-2114-4761-afa8-f3e4642f395c	0	0	0	0	1	5	1
global	indv	100000	0.0002	2.4	0.5	12	0.9	1E-11	0.0000001	615.245	44	748540cc-a40e-4c3b-a770-73240de4b3a0	0	0	0	0	1	5	1
global	indv	100000	0.0002	2.4	0.5	12	0.9	1E-11	0.0000001	1183.025	44	8345fa87-a9b0-4737-81dc-984af96761c9	0	0	0	0	1	5	1
global	indv	100000	0.0002	2.4	0.5	12	0.9	1E-11	0.0000001	671.795	44	84f28abe-2990-4c8d-a9f5-37f26a50cc7e	0	0	0	0	1	5	1
global	indv	100000	0.0002	2.4	0.5	12	0.9	1E-11	0.0000001	470.995	44	9711317e-44d2-410d-9664-e204f1415f64	0	0	0	0	1	5	1
global	indv	100000	0.0002	2.4	0.5	12	0.9	1E-11	0.0000001	595.37	44	a3c8b5d8-29c8-4db4-a518-ba964b2f7377	0	0	0	0	1	5	1
global	indv	100000	0.0002	2.4	0.5	12	0.9	1E-11	0.0000001	855.425	44	ac7af622-ae35-4a0e-ae77-1693acc385f6	0	0	0	0	1	5	1
global	indv	100000	0.0002	2.4	0.5	12	0.9	1E-11	0.0000001	600.185	44	b3886686-af85-4ec7-b33c-5752a7670df7	0	0	0	0	1	5	1
global	indv	100000	0.0002	2.4	0.5	12	0.9	1E-11	0.0000001	494.2	44	bd222fc7-1a9f-49b0-9cd9-045b3a61d930	0	0	0	0	1	5	1
global	indv	100000	0.0002	2.4	0.5	12	0.9	1E-11	0.0000001	636.15	44	c9d5890b-16a6-4885-9a31-a62ee9ea89a1	0	0	0	0	1	5	1
global	indv	100000	0.0002	2.4	0.5	12	0.9	1E-11	0.0000001	823.97	44	cd47266a-1536-4d67-900b-7c64929a38d0	0	0	0	0	1	5	1
global	indv	100000	0.0002	2.4	0.5	12	0.9	1E-11	0.0000001	523.095	44	d37bb267-93c4-461b-b930-ba57481fa954	0	0	0	0	1	5	1
global	indv	100000	0.0002	2.4	0.5	12	0.9	1E-11	0.0000001	539.615	44	d9e2f7a7-4473-48dc-bb60-677edcc50f69	0	0	0	0	1	5	1
global	indv	100000	0.0002	2.4	0.5	12	0.9	1E-11	0.0000001	702.27	44	de3fa702-bc1c-405f-b805-f22d9d12dcf4	0	0	0	0	1	5	1
global	indv	100000	0.0002	2.4	0.5	12	0.9	1E-11	0.0000001	522.495	44	e8d0b8cd-ba12-4eda-beaf-c58acc53cb5d	0	0	0	0	1	5	1
global	indv	100000	0.0002	2.4	0.5	12	0.9	1E-11	0.0000001	944.575	44	f5a25a50-b24a-441d-bb12-0a8e138d60b1	0	0	0	0	1	5	1
global	indv	100000	0.0002	2.4	0.5	12	0.9	1E-11	0.0000001	666.715	44	ffa743f0-eb9c-4c14-b68a-e132a4aa2515	0	0	0	0	1	5	1
global	indv	100000	0.0002	2.4	0.5	12	1	1E-11	0.0000001	602.26	45	083af5eb-73e9-4edc-b95d-fc0e3d59ef66	0	0	0	0	1	5	1
global	indv	100000	0.0002	2.4	0.5	12	1	1E-11	0.0000001	522.835	45	0bcba810-f8cb-4dda-bf49-e48454f8c8c0	0	0	0	0	1	5	1
global	indv	100000	0.0002	2.4	0.5	12	1	1E-11	0.0000001	579.855	45	3587ae94-5736-4493-9dc6-f6afaa082feb	0	0	0	0	1	5	1
global	indv	100000	0.0002	2.4	0.5	12	1	1E-11	0.0000001	475.375	45	3a19495f-1278-4e0e-99ef-879119b9bd6e	0	0	0	0	1	5	1
global	indv	100000	0.0002	2.4	0.5	12	1	1E-11	0.0000001	758.105	45	40873880-09dc-44ee-88c8-45c2e6c1f038	0	0	0	0	1	5	1
global	indv	100000	0.0002	2.4	0.5	12	1	1E-11	0.0000001	804.035	45	4188ff0e-0d2c-4379-a04d-12c032acc3d6	0	0	0	0	1	5	1
global	indv	100000	0.0002	2.4	0.5	12	1	1E-11	0.0000001	565.24	45	53623f3b-fe42-41b1-a8ed-624185f45812	0	0	0	0	1	5	1
global	indv	100000	0.0002	2.4	0.5	12	1	1E-11	0.0000001	846.135	45	687734c2-0751-4a82-bdb6-ef9ff718e48f	0	0	0	0	1	5	1
global	indv	100000	0.0002	2.4	0.5	12	1	1E-11	0.0000001	845.94	45	6bb50e94-4363-4f17-970c-f50dc95ef4bc	0	0	0	0	1	5	1
global	indv	100000	0.0002	2.4	0.5	12	1	1E-11	0.0000001	692.105	45	6f133c3d-ac24-4ac9-9d18-36b098a955a6	0	0	0	0	1	5	1
global	indv	100000	0.0002	2.4	0.5	12	1	1E-11	0.0000001	800.7	45	6fbc9c54-37aa-4636-bcf4-b988f00b2b6e	0	0	0	0	1	5	1
global	indv	100000	0.0002	2.4	0.5	12	1	1E-11	0.0000001	494.065	45	745e5abb-cfdf-4655-9464-57b111b478a0	0	0	0	0	1	5	1
global	indv	100000	0.0002	2.4	0.5	12	1	1E-11	0.0000001	779.275	45	7579db2f-fcb6-47dd-8086-2301b0845ecf	0	0	0	0	1	5	1
global	indv	100000	0.0002	2.4	0.5	12	1	1E-11	0.0000001	619.625	45	87c23fff-61c6-4ff5-80dd-37301aa7aee4	0	0	0	0	1	5	1
global	indv	100000	0.0002	2.4	0.5	12	1	1E-11	0.0000001	626.35	45	89cdee5d-5fbe-4911-a560-8d57bc3c2b59	0	0	0	0	1	5	1
global	indv	100000	0.0002	2.4	0.5	12	1	1E-11	0.0000001	633.045	45	b1f75ed8-9953-4bba-87f4-40183559b153	0	0	0	0	1	5	1
global	indv	100000	0.0002	2.4	0.5	12	1	1E-11	0.0000001	495.555	45	b7fc54cc-53ed-40f4-8d94-d53c2ed68148	0	0	0	0	1	5	1
global	indv	100000	0.0002	2.4	0.5	12	1	1E-11	0.0000001	717.48	45	bab8729d-b029-49a9-beae-20c7cbccbaae	0	0	0	0	1	5	1
global	indv	100000	0.0002	2.4	0.5	12	1	1E-11	0.0000001	554.165	45	c8ae5372-e078-4650-999d-00d2ed953b00	0	0	0	0	1	5	1
global	indv	100000	0.0002	2.4	0.5	12	1	1E-11	0.0000001	899.52	45	cd94e655-bc97-4c3e-a0b9-c1d591ab7e02	0	0	0	0	1	5	1
global	indv	100000	0.0002	2.4	0.5	12	1	1E-11	0.0000001	620.98	45	cf345db4-0429-44e8-b4a5-aad6cdc49fb9	0	0	0	0	1	5	1
global	indv	100000	0.0002	2.4	0.5	12	1	1E-11	0.0000001	675.005	45	cfaf5164-b85e-46ec-b4b4-da2057491b81	0	0	0	0	1	5	1
global	indv	100000	0.0002	2.4	0.5	12	1	1E-11	0.0000001	898.78	45	d3eaba6c-896e-4f94-bd48-87cfffa0f3cd	0	0	0	0	1	5	1
global	indv	100000	0.0002	2.4	0.5	12	1	1E-11	0.0000001	544.3	45	d642ade8-95d9-4dcd-909c-08140e56f546	0	0	0	0	1	5	1
global	indv	100000	0.0002	2.4	0.5	12	1	1E-11	0.0000001	743.925	45	d66fc5da-9c14-4a40-8218-16bc769bb470	0	0	0	0	1	5	1
global	indv	100000	0.0002	2.4	0.5	12	1	1E-11	0.0000001	473.04	45	e78f48f2-3835-43ac-8106-8dfd8349653b	0	0	0	0	1	5	1
global	indv	100000	0.0002	2.4	0.5	12	1	1E-11	0.0000001	746.225	45	f4b60efc-24b1-449b-9083-14496a1d3003	0	0	0	0	1	5	1
global	indv	100000	0.0002	2.4	0.5	12	1	1E-11	0.0000001	466.555	45	f53cfe72-bea7-41b1-8dc3-74e73901a65a	0	0	0	0	1	5	1
global	indv	100000	0.0002	2.4	0.5	12	1	1E-11	0.0000001	535.89	45	f8ddff13-f6f2-4c25-bee0-39ab403cc545	0	0	0	0	1	5	1
global	indv	100000	0.0002	2.4	0.5	12	0.25	1E-12	0.0000001	431.79	46	023c515c-f321-451d-b70a-14dafd09d9da	0	0	0	0	1	5	1
global	indv	100000	0.0002	2.4	0.5	12	0.25	1E-12	0.0000001	452.28	46	05664db0-8514-4a38-bedb-5e26681476a4	0	0	0	0	1	5	1
global	indv	100000	0.0002	2.4	0.5	12	0.25	1E-12	0.0000001	426.19	46	0fc81650-bc07-43ce-b09f-8315b08a1f74	0	0	0	0	1	5	1
global	indv	100000	0.0002	2.4	0.5	12	0.25	1E-12	0.0000001	501.49	46	0fd4e501-bf95-4724-b4c0-b1f6ed7555e2	0	0	0	0	1	5	1
global	indv	100000	0.0002	2.4	0.5	12	0.25	1E-12	0.0000001	443.59	46	2002561e-183a-4d75-8493-c315790c1b3a	0	0	0	0	1	5	1
global	indv	100000	0.0002	2.4	0.5	12	0.25	1E-12	0.0000001	433.105	46	384e5167-0405-470a-a72c-2ab56f7af62f	0	0	0	0	1	5	1
global	indv	100000	0.0002	2.4	0.5	12	0.25	1E-12	0.0000001	449.53	46	38a5bd49-2df6-460e-8ca0-c8ff73bbd2d3	0	0	0	0	1	5	1
global	indv	100000	0.0002	2.4	0.5	12	0.25	1E-12	0.0000001	475.52	46	3b0a22fc-00a5-4ffd-a753-e6ce59f4ddf8	0	0	0	0	1	5	1
global	indv	100000	0.0002	2.4	0.5	12	0.25	1E-12	0.0000001	716.92	46	452d6751-ca47-4259-8ef9-1a9ef634ea3e	0	0	0	0	1	5	1
global	indv	100000	0.0002	2.4	0.5	12	0.25	1E-12	0.0000001	609.835	46	4824c34a-f549-4482-bd32-9729012de536	0	0	0	0	1	5	1
global	indv	100000	0.0002	2.4	0.5	12	0.25	1E-12	0.0000001	591.28	46	5a9c7235-0f97-4104-bc93-e5ace44bf6d9	0	0	0	0	1	5	1
global	indv	100000	0.0002	2.4	0.5	12	0.25	1E-12	0.0000001	445.15	46	5fedd8e8-1df1-4311-87d9-7a320a817c01	0	0	0	0	1	5	1
global	indv	100000	0.0002	2.4	0.5	12	0.25	1E-12	0.0000001	430.625	46	62467980-0454-4195-a2fe-b1765f73d3d5	0	0	0	0	1	5	1
global	indv	100000	0.0002	2.4	0.5	12	0.25	1E-12	0.0000001	831.125	46	72707050-56d2-4e8a-9b98-cdfd6d1b975d	0	0	0	0	1	5	1
global	indv	100000	0.0002	2.4	0.5	12	0.25	1E-12	0.0000001	430.235	46	80fd63ca-ee9e-4144-a8a4-f97f9f9e069c	0	0	0	0	1	5	1
global	indv	100000	0.0002	2.4	0.5	12	0.25	1E-12	0.0000001	470.39	46	81efb8b5-9d3f-481c-9108-2fe187c25226	0	0	0	0	1	5	1
global	indv	100000	0.0002	2.4	0.5	12	0.25	1E-12	0.0000001	491.69	46	87979193-65e0-475b-93f5-5706ddca9ce1	0	0	0	0	1	5	1
global	indv	100000	0.0002	2.4	0.5	12	0.25	1E-12	0.0000001	470.9	46	a4160122-fbb3-422c-9984-657bfa323d7d	0	0	0	0	1	5	1
global	indv	100000	0.0002	2.4	0.5	12	0.25	1E-12	0.0000001	449.99	46	a58a506f-33c1-41da-8dea-ba4c1c894d79	0	0	0	0	1	5	1
global	indv	100000	0.0002	2.4	0.5	12	0.25	1E-12	0.0000001	638.725	46	ae3d9567-df35-4a18-a740-7475126a68dc	0	0	0	0	1	5	1
global	indv	100000	0.0002	2.4	0.5	12	0.25	1E-12	0.0000001	469.645	46	afb12454-bdc6-45ff-81c2-d839376dcbc8	0	0	0	0	1	5	1
global	indv	100000	0.0002	2.4	0.5	12	0.25	1E-12	0.0000001	539.93	46	b21597e6-0771-4f2c-93d9-390dfa833db0	0	0	0	0	1	5	1
global	indv	100000	0.0002	2.4	0.5	12	0.25	1E-12	0.0000001	483.985	46	c470d309-889c-4777-b451-f71a2ea6dc28	0	0	0	0	1	5	1
global	indv	100000	0.0002	2.4	0.5	12	0.25	1E-12	0.0000001	649.87	46	c9731dba-135a-4c9a-a82d-8a40903e5510	0	0	0	0	1	5	1
global	indv	100000	0.0002	2.4	0.5	12	0.25	1E-12	0.0000001	500.365	46	d66d00a4-f759-49a0-aadf-0485a2642fc4	0	0	0	0	1	5	1
global	indv	100000	0.0002	2.4	0.5	12	0.25	1E-12	0.0000001	557.31	46	ecd13791-7942-45af-937d-8bbdf777caae	0	0	0	0	1	5	1
global	indv	100000	0.0002	2.4	0.5	12	0.25	1E-12	0.0000001	466.225	46	ecf9c636-6d90-40c5-9f74-369d78688519	0	0	0	0	1	5	1
global	indv	100000	0.0002	2.4	0.5	12	0.25	1E-12	0.0000001	692.615	46	ee8b6599-b1dc-4e83-9f4d-68dad57bf789	0	0	0	0	1	5	1
global	indv	100000	0.0002	2.4	0.5	12	0.5	1E-12	0.0000001	579.44	47	0010aa47-87f8-4c13-aef8-78bd4446ae78	0	0	0	0	1	5	1
global	indv	100000	0.0002	2.4	0.5	12	0.5	1E-12	0.0000001	493.71	47	0e246c85-e9b0-4dc4-87a6-4e117be05b30	0	0	0	0	1	5	1
global	indv	100000	0.0002	2.4	0.5	12	0.5	1E-12	0.0000001	1027.79	47	14d8a1b8-292d-461e-a81c-ae35bb9676d3	0	0	0	0	1	5	1
global	indv	100000	0.0002	2.4	0.5	12	0.5	1E-12	0.0000001	463.575	47	23d42a30-16a6-4a51-b308-5c779e1c3811	0	0	0	0	1	5	1
global	indv	100000	0.0002	2.4	0.5	12	0.5	1E-12	0.0000001	446.88	47	28a7c69d-b4bd-4d19-9be0-715361566c2e	0	0	0	0	1	5	1
global	indv	100000	0.0002	2.4	0.5	12	0.5	1E-12	0.0000001	590.015	47	33d5c35e-1b15-4b96-903f-897ab1990d6f	0	0	0	0	1	5	1
global	indv	100000	0.0002	2.4	0.5	12	0.5	1E-12	0.0000001	466.07	47	34021f55-5a0a-4b70-a460-a910d900b0ea	0	0	0	0	1	5	1
global	indv	100000	0.0002	2.4	0.5	12	0.5	1E-12	0.0000001	449.635	47	48d6abe8-7407-4d0c-b6b8-77e951a67a31	0	0	0	0	1	5	1
global	indv	100000	0.0002	2.4	0.5	12	0.5	1E-12	0.0000001	603.95	47	49e40bc4-830a-4890-839b-debbd9484e91	0	0	0	0	1	5	1
global	indv	100000	0.0002	2.4	0.5	12	0.5	1E-12	0.0000001	617.505	47	518d267a-5dcf-43ef-a62e-0c497e3c0722	0	0	0	0	1	5	1
global	indv	100000	0.0002	2.4	0.5	12	0.5	1E-12	0.0000001	625.635	47	51cfec57-6a12-48d0-aecc-a9606b49514e	0	0	0	0	1	5	1
global	indv	100000	0.0002	2.4	0.5	12	0.5	1E-12	0.0000001	426.715	47	5425c296-ecc3-4cb5-9eb8-47c6fdea92c2	0	0	0	0	1	5	1
global	indv	100000	0.0002	2.4	0.5	12	0.5	1E-12	0.0000001	459.155	47	5660a196-cef1-4fcd-b0da-bb8e7e2c2bc9	0	0	0	0	1	5	1
global	indv	100000	0.0002	2.4	0.5	12	0.5	1E-12	0.0000001	584.285	47	6165861d-8b68-4b33-af07-6f26f09a92c3	0	0	0	0	1	5	1
global	indv	100000	0.0002	2.4	0.5	12	0.5	1E-12	0.0000001	642.65	47	652a84b2-8255-4708-abbc-486588d48fa2	0	0	0	0	1	5	1
global	indv	100000	0.0002	2.4	0.5	12	0.5	1E-12	0.0000001	677.075	47	653d8e81-b6c8-4582-91ff-5eb83cc1b7d5	0	0	0	0	1	5	1
global	indv	100000	0.0002	2.4	0.5	12	0.5	1E-12	0.0000001	711.87	47	6a2d782e-f08f-409f-9d59-56380f5dede6	0	0	0	0	1	5	1
global	indv	100000	0.0002	2.4	0.5	12	0.5	1E-12	0.0000001	722.595	47	6bd9111e-6d40-4b98-97c2-12ff8c6f0168	0	0	0	0	1	5	1
global	indv	100000	0.0002	2.4	0.5	12	0.5	1E-12	0.0000001	471.17	47	6dc67d24-d715-4ed3-9759-2b352ff9e31e	0	0	0	0	1	5	1
global	indv	100000	0.0002	2.4	0.5	12	0.5	1E-12	0.0000001	518.15	47	76745e42-80c7-4ab7-a8b1-e8cbc57ff0d3	0	0	0	0	1	5	1
global	indv	100000	0.0002	2.4	0.5	12	0.5	1E-12	0.0000001	487.585	47	793a638b-103e-4907-a03f-43ae44dc1831	0	0	0	0	1	5	1
global	indv	100000	0.0002	2.4	0.5	12	0.5	1E-12	0.0000001	869.03	47	833720d5-076a-46c0-a048-c29e067212ab	0	0	0	0	1	5	1
global	indv	100000	0.0002	2.4	0.5	12	0.5	1E-12	0.0000001	818.295	47	8e1633ef-150d-4855-9140-4854d1647f97	0	0	0	0	1	5	1
global	indv	100000	0.0002	2.4	0.5	12	0.5	1E-12	0.0000001	483.54	47	977877fd-0b5b-431b-9830-0a8701df3aa0	0	0	0	0	1	5	1
global	indv	100000	0.0002	2.4	0.5	12	0.5	1E-12	0.0000001	561.81	47	9b9c15da-01b2-43ef-90b3-716130ac8763	0	0	0	0	1	5	1
global	indv	100000	0.0002	2.4	0.5	12	0.5	1E-12	0.0000001	542.16	47	9e31bc03-62f6-4e3b-bd2e-eaae0f729145	0	0	0	0	1	5	1
global	indv	100000	0.0002	2.4	0.5	12	0.5	1E-12	0.0000001	494.58	47	be8b89d0-d76f-4f94-b2a0-0d524b05b826	0	0	0	0	1	5	1
global	indv	100000	0.0002	2.4	0.5	12	0.5	1E-12	0.0000001	501.25	47	e62d2148-24c5-4fe7-93dc-ff1410425219	0	0	0	0	1	5	1
global	indv	100000	0.0002	2.4	0.5	12	0.97	1E-12	0.0000001	956.62	48	08b41cfb-dab8-44ae-844f-f90cb8ac1ee7	0	0	0	0	1	5	1
global	indv	100000	0.0002	2.4	0.5	12	0.97	1E-12	0.0000001	551.625	48	08bc64f4-6447-4101-8c78-01e2a633b177	0	0	0	0	1	5	1
global	indv	100000	0.0002	2.4	0.5	12	0.97	1E-12	0.0000001	777.005	48	134a3157-1ae2-4215-8f43-97e9313f9176	0	0	0	0	1	5	1
global	indv	100000	0.0002	2.4	0.5	12	0.97	1E-12	0.0000001	1142.035	48	17611608-c357-4d5c-8639-bd57e356c56f	0	0	0	0	1	5	1
global	indv	100000	0.0002	2.4	0.5	12	0.97	1E-12	0.0000001	619.56	48	19b77f8a-f0b2-4840-a9ce-c36b7e3f35fd	0	0	0	0	1	5	1
global	indv	100000	0.0002	2.4	0.5	12	0.97	1E-12	0.0000001	652.54	48	1ed473d5-59ae-462e-9c32-f4f5f74680d2	0	0	0	0	1	5	1
global	indv	100000	0.0002	2.4	0.5	12	0.97	1E-12	0.0000001	523.965	48	21d954ee-da5b-4604-93f1-59798741d046	0	0	0	0	1	5	1
global	indv	100000	0.0002	2.4	0.5	12	0.97	1E-12	0.0000001	742.17	48	3579c890-25d9-41ef-a5a3-c9fb9288c832	0	0	0	0	1	5	1
global	indv	100000	0.0002	2.4	0.5	12	0.97	1E-12	0.0000001	512.58	48	3fc47062-0150-4d99-a225-a9b3c332fd9b	0	0	0	0	1	5	1
global	indv	100000	0.0002	2.4	0.5	12	0.97	1E-12	0.0000001	781.265	48	4637a289-9efc-4512-bf50-6c45bce06e9a	0	0	0	0	1	5	1
global	indv	100000	0.0002	2.4	0.5	12	0.97	1E-12	0.0000001	517.625	48	49415d74-c0e8-4262-82c1-b6fc7157d4f2	0	0	0	0	1	5	1
global	indv	100000	0.0002	2.4	0.5	12	0.97	1E-12	0.0000001	639.245	48	64efe623-d466-47a4-9578-021c2494eba7	0	0	0	0	1	5	1
global	indv	100000	0.0002	2.4	0.5	12	0.97	1E-12	0.0000001	663.985	48	67f5d4d5-e0b2-4c25-bae8-8294be151129	0	0	0	0	1	5	1
global	indv	100000	0.0002	2.4	0.5	12	0.97	1E-12	0.0000001	815.825	48	7874870b-1732-42bf-a199-f4b566662e1a	0	0	0	0	1	5	1
global	indv	100000	0.0002	2.4	0.5	12	0.97	1E-12	0.0000001	487.265	48	7f2e2e10-9aa2-465c-b443-38680bafb58e	0	0	0	0	1	5	1
global	indv	100000	0.0002	2.4	0.5	12	0.97	1E-12	0.0000001	609.36	48	8e4ec714-d12f-41f9-b316-358ab377b465	0	0	0	0	1	5	1
global	indv	100000	0.0002	2.4	0.5	12	0.97	1E-12	0.0000001	523.41	48	8fc4fc1e-c16b-46d5-bb40-f61a7d4dcff0	0	0	0	0	1	5	1
global	indv	100000	0.0002	2.4	0.5	12	0.97	1E-12	0.0000001	651.775	48	93a86b0d-330e-4f53-a3d1-99c5374b9d26	0	0	0	0	1	5	1
global	indv	100000	0.0002	2.4	0.5	12	0.97	1E-12	0.0000001	496.435	48	a369aefa-0897-47ad-8e71-b0e76ddab163	0	0	0	0	1	5	1
global	indv	100000	0.0002	2.4	0.5	12	0.97	1E-12	0.0000001	591.615	48	ab250f1f-71e2-45f4-84b2-219f19a32006	0	0	0	0	1	5	1
global	indv	100000	0.0002	2.4	0.5	12	0.97	1E-12	0.0000001	639.485	48	acccd68f-34fd-4992-907d-77de68a85522	0	0	0	0	1	5	1
global	indv	100000	0.0002	2.4	0.5	12	0.97	1E-12	0.0000001	794.91	48	b03fcd04-74ad-4711-8bd1-319b8a650b49	0	0	0	0	1	5	1
global	indv	100000	0.0002	2.4	0.5	12	0.97	1E-12	0.0000001	619.675	48	c35a8540-9e40-4169-ae21-115b76a10604	0	0	0	0	1	5	1
global	indv	100000	0.0002	2.4	0.5	12	0.97	1E-12	0.0000001	735.84	48	cab6bb4e-2d24-4541-b7fc-f3938aa0cad9	0	0	0	0	1	5	1
global	indv	100000	0.0002	2.4	0.5	12	0.97	1E-12	0.0000001	813.1	48	cfb2ba7d-078e-427e-910b-09b8b30b261e	0	0	0	0	1	5	1
global	indv	100000	0.0002	2.4	0.5	12	0.97	1E-12	0.0000001	516.91	48	d43570d7-68d9-4981-866b-c27436700ce3	0	0	0	0	1	5	1
global	indv	100000	0.0002	2.4	0.5	12	0.97	1E-12	0.0000001	762.945	48	def090df-d46d-48f9-885b-c8788dfd22a3	0	0	0	0	1	5	1
global	indv	100000	0.0002	2.4	0.5	12	0.97	1E-12	0.0000001	819.37	48	e2ee99d0-6d43-442b-ac53-b5ff2d6b24ab	0	0	0	0	1	5	1
global	indv	100000	0.0002	2.4	0.5	12	0.97	1E-12	0.0000001	518.435	48	fef60e2e-2fc2-4389-9e2a-52d8e76d2c89	0	0	0	0	1	5	1
global	indv	100000	0.0002	2.4	0.5	12	0.9	1E-12	0.0000001	647.98	49	0063c9b4-4bb8-4cc0-b88d-ed97006cb275	0	0	0	0	1	5	1
global	indv	100000	0.0002	2.4	0.5	12	0.9	1E-12	0.0000001	723.655	49	163485df-dc5f-45b8-9bd4-7ea3e54512aa	0	0	0	0	1	5	1
global	indv	100000	0.0002	2.4	0.5	12	0.9	1E-12	0.0000001	702.4	49	1dc9c1d3-0673-430c-bacf-ea1d670c85c5	0	0	0	0	1	5	1
global	indv	100000	0.0002	2.4	0.5	12	0.9	1E-12	0.0000001	515.42	49	23d43fdd-b6f3-4c13-9788-8732319b043c	0	0	0	0	1	5	1
global	indv	100000	0.0002	2.4	0.5	12	0.9	1E-12	0.0000001	798.96	49	27b1745c-617c-4386-a277-45d5ce5e36a4	0	0	0	0	1	5	1
global	indv	100000	0.0002	2.4	0.5	12	0.9	1E-12	0.0000001	538.35	49	2ca01ede-ea7c-410a-8955-49729dbc2f3c	0	0	0	0	1	5	1
global	indv	100000	0.0002	2.4	0.5	12	0.9	1E-12	0.0000001	590.52	49	3c356acf-bc6e-49f5-a41d-165eab396065	0	0	0	0	1	5	1
global	indv	100000	0.0002	2.4	0.5	12	0.9	1E-12	0.0000001	598.545	49	42204044-df72-45ca-9031-a3c1debbca4f	0	0	0	0	1	5	1
global	indv	100000	0.0002	2.4	0.5	12	0.9	1E-12	0.0000001	460.59	49	462e9c19-e1cd-41a8-9e58-4936fb03ce1a	0	0	0	0	1	5	1
global	indv	100000	0.0002	2.4	0.5	12	0.9	1E-12	0.0000001	722.42	49	514635ee-e29d-4c3a-b0a3-53a6aed4018e	0	0	0	0	1	5	1
global	indv	100000	0.0002	2.4	0.5	12	0.9	1E-12	0.0000001	615.585	49	54b0d8d9-9ec2-4d03-8b8a-0162fa30f7f0	0	0	0	0	1	5	1
global	indv	100000	0.0002	2.4	0.5	12	0.9	1E-12	0.0000001	592.35	49	581a60f1-e3ce-4db4-8c3d-447ef0f47cdc	0	0	0	0	1	5	1
global	indv	100000	0.0002	2.4	0.5	12	0.9	1E-12	0.0000001	528.245	49	5966e415-34db-4111-9be6-ca755917cd7e	0	0	0	0	1	5	1
global	indv	100000	0.0002	2.4	0.5	12	0.9	1E-12	0.0000001	513.105	49	75e4a795-e5b0-4bda-8f69-6cdb44a8e191	0	0	0	0	1	5	1
global	indv	100000	0.0002	2.4	0.5	12	0.9	1E-12	0.0000001	494.175	49	8313a4d3-a070-4f6c-8840-87a5d3b8d5db	0	0	0	0	1	5	1
global	indv	100000	0.0002	2.4	0.5	12	0.9	1E-12	0.0000001	634.045	49	8766dea8-aa85-40ff-88f9-f9a330100900	0	0	0	0	1	5	1
global	indv	100000	0.0002	2.4	0.5	12	0.9	1E-12	0.0000001	523.615	49	88a69218-13d4-4a35-940d-fd1c80e613e4	0	0	0	0	1	5	1
global	indv	100000	0.0002	2.4	0.5	12	0.9	1E-12	0.0000001	656.53	49	93e4cf27-5ca2-4c0f-a26e-b384356e7588	0	0	0	0	1	5	1
global	indv	100000	0.0002	2.4	0.5	12	0.9	1E-12	0.0000001	677.685	49	952ae515-879c-4f72-a00f-07cf87963e4c	0	0	0	0	1	5	1
global	indv	100000	0.0002	2.4	0.5	12	0.9	1E-12	0.0000001	496.145	49	aed82225-83c3-4a38-b8ce-9f13fd9b047a	0	0	0	0	1	5	1
global	indv	100000	0.0002	2.4	0.5	12	0.9	1E-12	0.0000001	732.25	49	bd60986e-4b0f-499a-a6a3-3d90672703e1	0	0	0	0	1	5	1
global	indv	100000	0.0002	2.4	0.5	12	0.9	1E-12	0.0000001	464.61	49	be2bd981-dae6-4587-85e2-0bb30f23c06d	0	0	0	0	1	5	1
global	indv	100000	0.0002	2.4	0.5	12	0.9	1E-12	0.0000001	690.445	49	c2a500c4-aa74-43cf-9a66-660a9c146352	0	0	0	0	1	5	1
global	indv	100000	0.0002	2.4	0.5	12	0.9	1E-12	0.0000001	483.665	49	d3741e98-316e-44d5-af0a-af83c8ff2c4f	0	0	0	0	1	5	1
global	indv	100000	0.0002	2.4	0.5	12	0.9	1E-12	0.0000001	1016.41	49	dcef56fa-6b1d-47a9-bc78-4f96bcd370b0	0	0	0	0	1	5	1
global	indv	100000	0.0002	2.4	0.5	12	0.9	1E-12	0.0000001	640.3	49	ecb1ee88-36a4-4cb0-b16b-ca7d3bc36daa	0	0	0	0	1	5	1
global	indv	100000	0.0002	2.4	0.5	12	0.9	1E-12	0.0000001	622.795	49	f9b571c2-9ff6-49ba-b8df-39937ea893f1	0	0	0	0	1	5	1
global	indv	100000	0.0002	2.4	0.5	12	0.9	1E-12	0.0000001	696.51	49	fe4b648c-2fb7-41eb-ac9a-c3e54f308c1c	0	0	0	0	1	5	1
global	indv	100000	0.0002	2.4	0.5	12	1	1E-12	0.0000001	614.895	50	004660ac-9247-4d53-a998-053f0c5cc06b	0	0	0	0	1	5	1
global	indv	100000	0.0002	2.4	0.5	12	1	1E-12	0.0000001	564.735	50	02355962-1041-456e-8b96-5f179952a105	0	0	0	0	1	5	1
global	indv	100000	0.0002	2.4	0.5	12	1	1E-12	0.0000001	672.52	50	03014f95-5ebc-4cc8-83d8-2558a69a814c	0	0	0	0	1	5	1
global	indv	100000	0.0002	2.4	0.5	12	1	1E-12	0.0000001	682.26	50	0aa34455-4045-4ac0-9447-a014d694d99f	0	0	0	0	1	5	1
global	indv	100000	0.0002	2.4	0.5	12	1	1E-12	0.0000001	663.86	50	1071fca0-4373-435d-be98-ea92396fe020	0	0	0	0	1	5	1
global	indv	100000	0.0002	2.4	0.5	12	1	1E-12	0.0000001	487.95	50	1214f027-d1c8-4521-9308-66874341883c	0	0	0	0	1	5	1
global	indv	100000	0.0002	2.4	0.5	12	1	1E-12	0.0000001	480.7	50	131e36a0-5449-4ed2-886d-351f53d52dc9	0	0	0	0	1	5	1
global	indv	100000	0.0002	2.4	0.5	12	1	1E-12	0.0000001	595.77	50	14292178-4fda-4b9b-b621-0918a6ffcd79	0	0	0	0	1	5	1
global	indv	100000	0.0002	2.4	0.5	12	1	1E-12	0.0000001	617.45	50	19206d70-2df6-4445-98e6-e8c0ff5cf3bd	0	0	0	0	1	5	1
global	indv	100000	0.0002	2.4	0.5	12	1	1E-12	0.0000001	532.225	50	2d6f8009-b763-42ea-a020-1d9103f9a2af	0	0	0	0	1	5	1
global	indv	100000	0.0002	2.4	0.5	12	1	1E-12	0.0000001	584.69	50	347ff8c7-ef02-4a26-8ead-1ad4951a4852	0	0	0	0	1	5	1
global	indv	100000	0.0002	2.4	0.5	12	1	1E-12	0.0000001	509.28	50	41cfde06-fea3-42af-b239-db47e69a8c53	0	0	0	0	1	5	1
global	indv	100000	0.0002	2.4	0.5	12	1	1E-12	0.0000001	760.735	50	42527f6a-5c93-4711-ba9d-69f9c46697f5	0	0	0	0	1	5	1
global	indv	100000	0.0002	2.4	0.5	12	1	1E-12	0.0000001	534.785	50	439d2c1f-583e-4d62-a7b7-c4c95c3905ae	0	0	0	0	1	5	1
global	indv	100000	0.0002	2.4	0.5	12	1	1E-12	0.0000001	514.115	50	47ae38be-06aa-453f-ad03-14d41fd62527	0	0	0	0	1	5	1
global	indv	100000	0.0002	2.4	0.5	12	1	1E-12	0.0000001	497.03	50	58b19f41-1aeb-470f-a7cd-6f0c16702e34	0	0	0	0	1	5	1
global	indv	100000	0.0002	2.4	0.5	12	1	1E-12	0.0000001	745.25	50	8dfb070a-5d99-44a2-a893-90e964ad9d7b	0	0	0	0	1	5	1
global	indv	100000	0.0002	2.4	0.5	12	1	1E-12	0.0000001	562.25	50	a6ceca8a-26dc-4c1f-906b-a5a5841dd115	0	0	0	0	1	5	1
global	indv	100000	0.0002	2.4	0.5	12	1	1E-12	0.0000001	628.365	50	b62cc468-975d-465f-a4ee-b0a87d551421	0	0	0	0	1	5	1
global	indv	100000	0.0002	2.4	0.5	12	1	1E-12	0.0000001	699.695	50	bba4dae0-9305-43e1-bfcb-f512f0ec8403	0	0	0	0	1	5	1
global	indv	100000	0.0002	2.4	0.5	12	1	1E-12	0.0000001	557.67	50	bbe83308-2929-47b2-9dc7-544e4fafdcbf	0	0	0	0	1	5	1
global	indv	100000	0.0002	2.4	0.5	12	1	1E-12	0.0000001	548.875	50	bdb72660-d520-41da-b859-7579f25946f8	0	0	0	0	1	5	1
global	indv	100000	0.0002	2.4	0.5	12	1	1E-12	0.0000001	969.84	50	ca9d1891-50aa-4ee0-94c0-1dd8bb8f8906	0	0	0	0	1	5	1
global	indv	100000	0.0002	2.4	0.5	12	1	1E-12	0.0000001	486.4	50	cc954b17-043d-4dad-b984-b4cc9f2e2784	0	0	0	0	1	5	1
global	indv	100000	0.0002	2.4	0.5	12	1	1E-12	0.0000001	798.225	50	d89a5520-e630-40c2-b771-622fae74508a	0	0	0	0	1	5	1
global	indv	100000	0.0002	2.4	0.5	12	1	1E-12	0.0000001	874.43	50	dc3f1aae-1c05-406e-90f6-f0b169f13e1e	0	0	0	0	1	5	1
global	indv	100000	0.0002	2.4	0.5	12	1	1E-12	0.0000001	645.04	50	e630c217-6bd2-487b-914d-4f0044eb9187	0	0	0	0	1	5	1
global	indv	100000	0.0002	2.4	0.5	12	1	1E-12	0.0000001	682.795	50	e7b2edeb-0d00-4018-8e0a-3e188222bbd8	0	0	0	0	1	5	1
global	indv	100000	0.0002	2.4	0.5	12	1	1E-12	0.0000001	571.43	50	f68967bf-891d-4698-aa40-592aa1cd266a	0	0	0	0	1	5	1
global	indv	100000	0.0002	2.4	0.5	12	1	1E-12	0.0000001	675.73	50	fe623d79-988e-40ea-be76-325df9fa5a28	0	0	0	0	1	5	1
global	indv	100000	0.002	2.4	0.5	12	0.25	0.0001	0.0000001	8427.88	51	06ab9708-e98d-48e7-b152-996bd6e12e19	0	0	0	0	1	5	1
global	indv	100000	0.002	2.4	0.5	12	0.25	0.0001	0.0000001	680.925	51	0b3819a8-bba8-4ee7-90d7-edab3d554163	0	0	0	0	1	5	1
global	indv	100000	0.002	2.4	0.5	12	0.25	0.0001	0.0000001	4911.96	51	1093b411-ad0d-4000-b817-2606653b7f7e	0	0	0	0	1	5	1
global	indv	100000	0.002	2.4	0.5	12	0.25	0.0001	0.0000001	4417.225	51	12a923de-88ad-45be-a2ba-b8eb4731ff9d	0	0	0	0	1	5	1
global	indv	100000	0.002	2.4	0.5	12	0.25	0.0001	0.0000001	2840.365	51	12bee9b9-4f42-4b5b-ba9c-e4bec4366692	0	0	0	0	1	5	1
global	indv	100000	0.002	2.4	0.5	12	0.25	0.0001	0.0000001	1892.795	51	17940d74-1754-419f-b000-1d7d3b2cbc74	0	0	0	0	1	5	1
global	indv	100000	0.002	2.4	0.5	12	0.25	0.0001	0.0000001	4329.39	51	1a70fb4b-8f05-4920-a5b5-586c1baf5e1e	0	0	0	0	1	5	1
global	indv	100000	0.002	2.4	0.5	12	0.25	0.0001	0.0000001	1916.42	51	270e778c-5aec-488a-b63f-bdba89261bdb	0	0	0	0	1	5	1
global	indv	100000	0.002	2.4	0.5	12	0.25	0.0001	0.0000001	6348.335	51	339e8315-148c-4af8-873f-5c099cf17c5a	0	0	0	0	1	5	1
global	indv	100000	0.002	2.4	0.5	12	0.25	0.0001	0.0000001	1892.685	51	3e8aa4c2-b50a-41c7-b5d9-7a3d52848181	0	0	0	0	1	5	1
global	indv	100000	0.002	2.4	0.5	12	0.25	0.0001	0.0000001	1663.035	51	467d59cf-a856-4795-9498-b5f579041bb1	0	0	0	0	1	5	1
global	indv	100000	0.002	2.4	0.5	12	0.25	0.0001	0.0000001	3482.585	51	4a9e99db-3ee6-4a74-b87d-89bafb1c530d	0	0	0	0	1	5	1
global	indv	100000	0.002	2.4	0.5	12	0.25	0.0001	0.0000001	4610.88	51	4b9486de-5e60-4d35-926d-d8c5ffbe4a48	0	0	0	0	1	5	1
global	indv	100000	0.002	2.4	0.5	12	0.25	0.0001	0.0000001	5371.585	51	60f3080c-df80-4e4c-ab64-20fd478ba565	0	0	0	0	1	5	1
global	indv	100000	0.002	2.4	0.5	12	0.25	0.0001	0.0000001	1673.925	51	675665c8-6ec6-4031-9da2-b72f1779b14c	0	0	0	0	1	5	1
global	indv	100000	0.002	2.4	0.5	12	0.25	0.0001	0.0000001	1640.655	51	6bfa2fde-0640-4f97-b46b-edbcc34bc307	0	0	0	0	1	5	1
global	indv	100000	0.002	2.4	0.5	12	0.25	0.0001	0.0000001	3098.51	51	6d739696-0fe1-40fe-8071-be72a773a733	0	0	0	0	1	5	1
global	indv	100000	0.002	2.4	0.5	12	0.25	0.0001	0.0000001	3073.75	51	8461e72f-0aa5-446f-a3b9-07ba93e5fb2e	0	0	0	0	1	5	1
global	indv	100000	0.002	2.4	0.5	12	0.25	0.0001	0.0000001	1623.605	51	8e940aed-9f33-4b25-bd6b-bca57f78761c	0	0	0	0	1	5	1
global	indv	100000	0.002	2.4	0.5	12	0.25	0.0001	0.0000001	1600.445	51	9941e656-b003-4150-b474-c61eabfa23bb	0	0	0	0	1	5	1
global	indv	100000	0.002	2.4	0.5	12	0.25	0.0001	0.0000001	1796.505	51	abe7e9c9-6d28-4f31-8a70-85e24da0417e	0	0	0	0	1	5	1
global	indv	100000	0.002	2.4	0.5	12	0.25	0.0001	0.0000001	14454.215	51	ad38ca8b-42e5-4759-8175-c7310505c84e	0	0	0	0	1	5	1
global	indv	100000	0.002	2.4	0.5	12	0.25	0.0001	0.0000001	4378.305	51	b147aa11-49d3-44c5-ba2c-10d68ef3bd50	0	0	0	0	1	5	1
global	indv	100000	0.002	2.4	0.5	12	0.25	0.0001	0.0000001	489.265	51	b4947a6c-41c8-4f71-aa6b-077a058f7b91	0	0	0	0	1	5	1
global	indv	100000	0.002	2.4	0.5	12	0.25	0.0001	0.0000001	1817.195	51	bb46e089-2143-42f9-9b5a-19e2d95ef333	0	0	0	0	1	5	1
global	indv	100000	0.002	2.4	0.5	12	0.25	0.0001	0.0000001	1811.455	51	c2de2076-0291-4dfe-8ca3-cd0d29f41bab	0	0	0	0	1	5	1
global	indv	100000	0.002	2.4	0.5	12	0.25	0.0001	0.0000001	6402.38	51	cae495b6-8f8e-41e6-896e-471aeece492e	0	0	0	0	1	5	1
global	indv	100000	0.002	2.4	0.5	12	0.25	0.0001	0.0000001	1749.235	51	cfc773f5-ad7d-42a2-b530-02481f3dafef	0	0	0	0	1	5	1
global	indv	100000	0.002	2.4	0.5	12	0.25	0.0001	0.0000001	2088.91	51	db51e52f-abf9-40bc-8660-a3a8022b94e1	0	0	0	0	1	5	1
global	indv	100000	0.002	2.4	0.5	12	0.25	0.0001	0.0000001	4026.145	51	e7a4fc61-73ec-4b6b-8d7f-e3f6dc57507b	0	0	0	0	1	5	1
global	indv	100000	0.002	2.4	0.5	12	0.5	0.0001	0.0000001	2060.42	52	020868c5-2cdc-4766-9f9d-add296bff795	0	0	0	0	1	5	1
global	indv	100000	0.002	2.4	0.5	12	0.5	0.0001	0.0000001	1676.935	52	0be0de82-a3a1-4a16-9889-15eba762f4c6	0	0	0	0	1	5	1
global	indv	100000	0.002	2.4	0.5	12	0.5	0.0001	0.0000001	3599.535	52	1008dcc0-b87f-4796-8522-99458760972e	0	0	0	0	1	5	1
global	indv	100000	0.002	2.4	0.5	12	0.5	0.0001	0.0000001	3645.34	52	12e0c292-ec62-4f8b-b5e0-dda153913d85	0	0	0	0	1	5	1
global	indv	100000	0.002	2.4	0.5	12	0.5	0.0001	0.0000001	2767.06	52	1c9bce6e-1750-4a32-9f52-5fe7b2222347	0	0	0	0	1	5	1
global	indv	100000	0.002	2.4	0.5	12	0.5	0.0001	0.0000001	1854.545	52	288321c5-a86c-4e40-94b2-c1f02545a3a6	0	0	0	0	1	5	1
global	indv	100000	0.002	2.4	0.5	12	0.5	0.0001	0.0000001	4436.09	52	3079e8b0-b940-4eec-8902-0dc16ac11b64	0	0	0	0	1	5	1
global	indv	100000	0.002	2.4	0.5	12	0.5	0.0001	0.0000001	617.855	52	34be40a2-9b9e-4451-9677-f920ea331569	0	0	0	0	1	5	1
global	indv	100000	0.002	2.4	0.5	12	0.5	0.0001	0.0000001	4291.6	52	38245fc6-8422-43dc-a9a2-394a700b27b4	0	0	0	0	1	5	1
global	indv	100000	0.002	2.4	0.5	12	0.5	0.0001	0.0000001	538.15	52	38360858-6d2f-4980-aee4-c3a9d16377ab	0	0	0	0	1	5	1
global	indv	100000	0.002	2.4	0.5	12	0.5	0.0001	0.0000001	11006.13	52	3ebb7aa5-3b09-43bb-aee6-5c285e95639f	0	0	0	0	1	5	1
global	indv	100000	0.002	2.4	0.5	12	0.5	0.0001	0.0000001	2840.455	52	4969efb6-1cd7-4562-bfcb-d4cd51eaafb5	0	0	0	0	1	5	1
global	indv	100000	0.002	2.4	0.5	12	0.5	0.0001	0.0000001	517.855	52	4cbfd0e0-9d79-4981-9e2b-c6c6928dd201	0	0	0	0	1	5	1
global	indv	100000	0.002	2.4	0.5	12	0.5	0.0001	0.0000001	1677.145	52	577f42c1-6163-4eb6-915e-dcc11322d1c7	0	0	0	0	1	5	1
global	indv	100000	0.002	2.4	0.5	12	0.5	0.0001	0.0000001	758.195	52	676207f9-e8c5-41af-a6a4-a85ddc6c5188	0	0	0	0	1	5	1
global	indv	100000	0.002	2.4	0.5	12	0.5	0.0001	0.0000001	5431.385	52	69c7bea8-6776-4f00-a829-b719adf94af8	0	0	0	0	1	5	1
global	indv	100000	0.002	2.4	0.5	12	0.5	0.0001	0.0000001	12097.465	52	6cd4a415-01ab-45d7-9d77-006422b7b2b0	0	0	0	0	1	5	1
global	indv	100000	0.002	2.4	0.5	12	0.5	0.0001	0.0000001	4212.17	52	6da33048-9bd3-4a8e-be76-f25d37251464	0	0	0	0	1	5	1
global	indv	100000	0.002	2.4	0.5	12	0.5	0.0001	0.0000001	606.37	52	71fd027e-0618-4252-9707-da6bab77c452	0	0	0	0	1	5	1
global	indv	100000	0.002	2.4	0.5	12	0.5	0.0001	0.0000001	3019.21	52	786b6906-5b19-42c8-b053-28fe48e308fd	0	0	0	0	1	5	1
global	indv	100000	0.002	2.4	0.5	12	0.5	0.0001	0.0000001	3091.715	52	7dfbf103-c7c7-4ab9-a461-0af3fd71974d	0	0	0	0	1	5	1
global	indv	100000	0.002	2.4	0.5	12	0.5	0.0001	0.0000001	2666.455	52	8b34b0ef-2a61-4928-824f-1dc6803c8bbe	0	0	0	0	1	5	1
global	indv	100000	0.002	2.4	0.5	12	0.5	0.0001	0.0000001	3925.5	52	9a9f8a89-c651-4640-b6fc-e91f4d0554f2	0	0	0	0	1	5	1
global	indv	100000	0.002	2.4	0.5	12	0.5	0.0001	0.0000001	644.845	52	aae58878-6f2b-4c6a-ad7b-6de6d455809b	0	0	0	0	1	5	1
global	indv	100000	0.002	2.4	0.5	12	0.5	0.0001	0.0000001	550.3	52	bf95f58f-8970-4502-8543-1484dfb2d96f	0	0	0	0	1	5	1
global	indv	100000	0.002	2.4	0.5	12	0.5	0.0001	0.0000001	5440.885	52	e00049b7-7698-4ad9-9133-d04ec71ecc1d	0	0	0	0	1	5	1
global	indv	100000	0.002	2.4	0.5	12	0.5	0.0001	0.0000001	1883.515	52	e3381d53-04ca-4487-b0cf-949104818c2f	0	0	0	0	1	5	1
global	indv	100000	0.002	2.4	0.5	12	0.5	0.0001	0.0000001	1706.65	52	e6134c15-ea0d-44e6-a6ad-8c69193963c4	0	0	0	0	1	5	1
global	indv	100000	0.002	2.4	0.5	12	0.5	0.0001	0.0000001	2196.875	52	e7799499-3057-48c8-a7f6-cb29ca522345	0	0	0	0	1	5	1
global	indv	100000	0.002	2.4	0.5	12	0.5	0.0001	0.0000001	2994.585	52	f345a43c-b5b0-4c2f-8f49-02c375c158fd	0	0	0	0	1	5	1
global	indv	100000	0.002	2.4	0.5	12	0.97	0.0001	0.0000001	613.585	53	0012fed9-350c-41ef-9c68-37d91caf27d6	0	0	0	0	1	5	1
global	indv	100000	0.002	2.4	0.5	12	0.97	0.0001	0.0000001	630.31	53	013415f8-d72c-47dd-a667-8e825639ed68	0	0	0	0	1	5	1
global	indv	100000	0.002	2.4	0.5	12	0.97	0.0001	0.0000001	1926.85	53	041fb39d-d1ec-4a18-bb94-483d5b3cbd55	0	0	0	0	1	5	1
global	indv	100000	0.002	2.4	0.5	12	0.97	0.0001	0.0000001	593.035	53	07df235c-a8ec-419b-8671-d5dcf1511084	0	0	0	0	1	5	1
global	indv	100000	0.002	2.4	0.5	12	0.97	0.0001	0.0000001	632.19	53	160c7b6e-423e-46b5-8234-fe6a463489be	0	0	0	0	1	5	1
global	indv	100000	0.002	2.4	0.5	12	0.97	0.0001	0.0000001	5076.46	53	1abf514c-a2af-451e-850e-fe7bd9c28505	0	0	0	0	1	5	1
global	indv	100000	0.002	2.4	0.5	12	0.97	0.0001	0.0000001	2893.22	53	1b2fd3f4-134a-423c-a562-e7724cfc531e	0	0	0	0	1	5	1
global	indv	100000	0.002	2.4	0.5	12	0.97	0.0001	0.0000001	709.675	53	1e84d360-1b83-49f1-9c1e-8abd269e5a43	0	0	0	0	1	5	1
global	indv	100000	0.002	2.4	0.5	12	0.97	0.0001	0.0000001	506.795	53	1f8905e4-7f50-4b30-a77d-2be77c13070f	0	0	0	0	1	5	1
global	indv	100000	0.002	2.4	0.5	12	0.97	0.0001	0.0000001	841.86	53	230c63f4-1e7d-4875-bd72-04fabe5ebba5	0	0	0	0	1	5	1
global	indv	100000	0.002	2.4	0.5	12	0.97	0.0001	0.0000001	914.895	53	36b1b287-a821-4397-8e8c-d2d24019ad97	0	0	0	0	1	5	1
global	indv	100000	0.002	2.4	0.5	12	0.97	0.0001	0.0000001	2979.905	53	387b5970-b92e-41ff-87ca-df1f8e9a9a26	0	0	0	0	1	5	1
global	indv	100000	0.002	2.4	0.5	12	0.97	0.0001	0.0000001	603.025	53	46f03c81-99ba-4815-9d6a-62999459c2f8	0	0	0	0	1	5	1
global	indv	100000	0.002	2.4	0.5	12	0.97	0.0001	0.0000001	5196.47	53	4872704a-1c75-4831-836a-ca66a03f174d	0	0	0	0	1	5	1
global	indv	100000	0.002	2.4	0.5	12	0.97	0.0001	0.0000001	1996.11	53	49c9e7dc-8e77-4f2a-a66f-02967cc66ae8	0	0	0	0	1	5	1
global	indv	100000	0.002	2.4	0.5	12	0.97	0.0001	0.0000001	492.23	53	5025f20c-2d3c-40df-b6a7-0e7a45da9ad6	0	0	0	0	1	5	1
global	indv	100000	0.002	2.4	0.5	12	0.97	0.0001	0.0000001	5615.93	53	582a01a3-699f-443a-b2c8-0d0e95ab382c	0	0	0	0	1	5	1
global	indv	100000	0.002	2.4	0.5	12	0.97	0.0001	0.0000001	628.495	53	6b485b92-5129-4d1d-be68-47817e59c5ed	0	0	0	0	1	5	1
global	indv	100000	0.002	2.4	0.5	12	0.97	0.0001	0.0000001	1982.3	53	7083b765-4952-47d9-a0f5-6e790bc16aab	0	0	0	0	1	5	1
global	indv	100000	0.002	2.4	0.5	12	0.97	0.0001	0.0000001	1703.01	53	77f39941-6d0f-4613-82c8-77629cda3248	0	0	0	0	1	5	1
global	indv	100000	0.002	2.4	0.5	12	0.97	0.0001	0.0000001	534.825	53	8558459d-2fc1-4c71-b095-030b5794b149	0	0	0	0	1	5	1
global	indv	100000	0.002	2.4	0.5	12	0.97	0.0001	0.0000001	849.245	53	86285ef5-a929-434e-be2a-0058345bcecf	0	0	0	0	1	5	1
global	indv	100000	0.002	2.4	0.5	12	0.97	0.0001	0.0000001	3189.985	53	87a86a35-470c-45a8-b125-7f7a74fb372d	0	0	0	0	1	5	1
global	indv	100000	0.002	2.4	0.5	12	0.97	0.0001	0.0000001	566.445	53	89c04cf0-23c5-4527-babc-6ad626b29a8c	0	0	0	0	1	5	1
global	indv	100000	0.002	2.4	0.5	12	0.97	0.0001	0.0000001	546.775	53	92c201ce-63de-4471-8b5e-7222b6db2911	0	0	0	0	1	5	1
global	indv	100000	0.002	2.4	0.5	12	0.97	0.0001	0.0000001	470.82	53	bd552208-391f-4dd2-bea5-2e9aed000cd3	0	0	0	0	1	5	1
global	indv	100000	0.002	2.4	0.5	12	0.97	0.0001	0.0000001	549.52	53	d134cf1f-dfc3-4b3a-928d-f685e4498717	0	0	0	0	1	5	1
global	indv	100000	0.002	2.4	0.5	12	0.97	0.0001	0.0000001	454.18	53	e19f4616-c508-4d12-8622-c9ca0fc689ad	0	0	0	0	1	5	1
global	indv	100000	0.002	2.4	0.5	12	0.97	0.0001	0.0000001	641.575	53	f35a81f8-5515-4537-a14a-ba6d3e75caef	0	0	0	0	1	5	1
global	indv	100000	0.002	2.4	0.5	12	0.97	0.0001	0.0000001	515.85	53	f7dc8796-66bf-4127-bc93-460c04273b29	0	0	0	0	1	5	1
global	indv	100000	0.002	2.4	0.5	12	0.9	0.0001	0.0000001	652.51	54	01579ac7-2ec9-40dc-88f3-e42321ac42d2	0	0	0	0	1	5	1
global	indv	100000	0.002	2.4	0.5	12	0.9	0.0001	0.0000001	3311.62	54	089f291d-0b52-4616-ae79-6ed34c5c0a79	0	0	0	0	1	5	1
global	indv	100000	0.002	2.4	0.5	12	0.9	0.0001	0.0000001	1819.375	54	102e77bf-ed63-463b-8ef7-779336d21889	0	0	0	0	1	5	1
global	indv	100000	0.002	2.4	0.5	12	0.9	0.0001	0.0000001	537.32	54	11e51888-3ad4-438b-91d9-3331ed1e7df6	0	0	0	0	1	5	1
global	indv	100000	0.002	2.4	0.5	12	0.9	0.0001	0.0000001	1987.375	54	14d8a6bc-25e9-450f-b21a-7a7475356027	0	0	0	0	1	5	1
global	indv	100000	0.002	2.4	0.5	12	0.9	0.0001	0.0000001	4220.825	54	1ac6b4b3-4c42-4e74-8a28-4b822d0c3f62	0	0	0	0	1	5	1
global	indv	100000	0.002	2.4	0.5	12	0.9	0.0001	0.0000001	7379.52	54	1ba628eb-b0d1-435b-82b4-5ec1607e7aae	0	0	0	0	1	5	1
global	indv	100000	0.002	2.4	0.5	12	0.9	0.0001	0.0000001	542.57	54	1bdc7890-e80c-4552-9e8c-83bb3b92bb88	0	0	0	0	1	5	1
global	indv	100000	0.002	2.4	0.5	12	0.9	0.0001	0.0000001	644.575	54	1d93a75b-63ca-4414-8ded-627556ff9298	0	0	0	0	1	5	1
global	indv	100000	0.002	2.4	0.5	12	0.9	0.0001	0.0000001	2125.885	54	35efa6d6-a85b-450d-be6d-9c4924f7486e	0	0	0	0	1	5	1
global	indv	100000	0.002	2.4	0.5	12	0.9	0.0001	0.0000001	807.91	54	3d7d73a1-76eb-4c27-9e66-819a20afbf29	0	0	0	0	1	5	1
global	indv	100000	0.002	2.4	0.5	12	0.9	0.0001	0.0000001	660.12	54	4052a55e-cfd8-48bb-b1af-37bfb12963ef	0	0	0	0	1	5	1
global	indv	100000	0.002	2.4	0.5	12	0.9	0.0001	0.0000001	2891.385	54	48333c09-ec39-4582-acbb-2e647db24c4c	0	0	0	0	1	5	1
global	indv	100000	0.002	2.4	0.5	12	0.9	0.0001	0.0000001	623.845	54	5454e495-2fca-4c57-a3da-873fb8081ef6	0	0	0	0	1	5	1
global	indv	100000	0.002	2.4	0.5	12	0.9	0.0001	0.0000001	506	54	5fd49952-ddcf-4170-9c98-274df488f16d	0	0	0	0	1	5	1
global	indv	100000	0.002	2.4	0.5	12	0.9	0.0001	0.0000001	5706.41	54	5ffba7d1-44b0-4079-8e16-0af5531520c4	0	0	0	0	1	5	1
global	indv	100000	0.002	2.4	0.5	12	0.9	0.0001	0.0000001	516.56	54	61c47372-3d1b-4b32-9281-29d4cec58272	0	0	0	0	1	5	1
global	indv	100000	0.002	2.4	0.5	12	0.9	0.0001	0.0000001	3226.95	54	6519754e-813b-4099-81a4-d99b4f8e0c7a	0	0	0	0	1	5	1
global	indv	100000	0.002	2.4	0.5	12	0.9	0.0001	0.0000001	500.785	54	6d772b39-8fc7-46e9-b636-106c7d3c0ec4	0	0	0	0	1	5	1
global	indv	100000	0.002	2.4	0.5	12	0.9	0.0001	0.0000001	588.055	54	6f63c042-adee-42ce-adba-68c25cff2c98	0	0	0	0	1	5	1
global	indv	100000	0.002	2.4	0.5	12	0.9	0.0001	0.0000001	2210.145	54	711be988-d694-438a-ab08-2fefe059e644	0	0	0	0	1	5	1
global	indv	100000	0.002	2.4	0.5	12	0.9	0.0001	0.0000001	514.525	54	71a1baa7-8c77-4c20-ab8a-43d132f39310	0	0	0	0	1	5	1
global	indv	100000	0.002	2.4	0.5	12	0.9	0.0001	0.0000001	684.01	54	9274d6d7-e68b-479d-bfca-902147ddc2b3	0	0	0	0	1	5	1
global	indv	100000	0.002	2.4	0.5	12	0.9	0.0001	0.0000001	523.145	54	9d04c7b9-ecd5-4730-bc9a-f66808655b48	0	0	0	0	1	5	1
global	indv	100000	0.002	2.4	0.5	12	0.9	0.0001	0.0000001	2092.185	54	a02061a6-ab98-4b3d-80e2-2840c5e70c32	0	0	0	0	1	5	1
global	indv	100000	0.002	2.4	0.5	12	0.9	0.0001	0.0000001	623.09	54	a73a55d7-9301-4b3a-a9d7-21ddcf6483e4	0	0	0	0	1	5	1
global	indv	100000	0.002	2.4	0.5	12	0.9	0.0001	0.0000001	3526.305	54	bf35c95e-9401-4ffc-9fc9-0da5b1fc5317	0	0	0	0	1	5	1
global	indv	100000	0.002	2.4	0.5	12	0.9	0.0001	0.0000001	627.175	54	cba03cd5-e781-4f22-b3ea-8b69bfe6b74b	0	0	0	0	1	5	1
global	indv	100000	0.002	2.4	0.5	12	0.9	0.0001	0.0000001	590.94	54	de09da89-5480-452b-9805-7d218ff71a7f	0	0	0	0	1	5	1
global	indv	100000	0.002	2.4	0.5	12	0.9	0.0001	0.0000001	619.51	54	e390194d-0dfc-42c1-b2f5-6568adf39bd1	0	0	0	0	1	5	1
global	indv	100000	0.002	2.4	0.5	12	0.9	0.0001	0.0000001	601.485	54	f9ce682a-ea08-4e03-81e8-ba18a0d3ab47	0	0	0	0	1	5	1
global	indv	100000	0.002	2.4	0.5	12	1	0.0001	0.0000001	453.55	55	01df6f09-ea6f-4840-853b-d9f9b11dc852	0	0	0	0	1	5	1
global	indv	100000	0.002	2.4	0.5	12	1	0.0001	0.0000001	2157.085	55	0253d720-0575-422d-943a-659aa72052ca	0	0	0	0	1	5	1
global	indv	100000	0.002	2.4	0.5	12	1	0.0001	0.0000001	737.365	55	0b94b97f-5163-44e9-ab8e-1b76cae3226a	0	0	0	0	1	5	1
global	indv	100000	0.002	2.4	0.5	12	1	0.0001	0.0000001	531.95	55	0b9b6f69-2100-4d39-ac1e-653933692f68	0	0	0	0	1	5	1
global	indv	100000	0.002	2.4	0.5	12	1	0.0001	0.0000001	1531.315	55	13b6a1ca-6590-45c8-af15-ee8888c4c0cf	0	0	0	0	1	5	1
global	indv	100000	0.002	2.4	0.5	12	1	0.0001	0.0000001	485.68	55	18a06a97-c935-4162-8529-3ee8f1a1f320	0	0	0	0	1	5	1
global	indv	100000	0.002	2.4	0.5	12	1	0.0001	0.0000001	452.115	55	196d7b05-7c45-40b5-bef3-a92c39caa115	0	0	0	0	1	5	1
global	indv	100000	0.002	2.4	0.5	12	1	0.0001	0.0000001	605.7	55	21f69ee7-7369-4ae7-81e0-32ab7171e525	0	0	0	0	1	5	1
global	indv	100000	0.002	2.4	0.5	12	1	0.0001	0.0000001	802.565	55	228f5cc4-de92-481f-a51a-c7d5788f19e0	0	0	0	0	1	5	1
global	indv	100000	0.002	2.4	0.5	12	1	0.0001	0.0000001	736.81	55	2309c38c-bd95-48b4-85de-e2b9b780fe7a	0	0	0	0	1	5	1
global	indv	100000	0.002	2.4	0.5	12	1	0.0001	0.0000001	524.1	55	27681aa5-9199-4948-ac90-ab212242908d	0	0	0	0	1	5	1
global	indv	100000	0.002	2.4	0.5	12	1	0.0001	0.0000001	667.55	55	2b78c3c4-e5e3-4e7c-951a-abddab701d46	0	0	0	0	1	5	1
global	indv	100000	0.002	2.4	0.5	12	1	0.0001	0.0000001	506.225	55	34ee36bd-3802-4faa-825c-cf018565a903	0	0	0	0	1	5	1
global	indv	100000	0.002	2.4	0.5	12	1	0.0001	0.0000001	515.295	55	3bac130d-4ae8-4e67-bcfb-1d9a206efc65	0	0	0	0	1	5	1
global	indv	100000	0.002	2.4	0.5	12	1	0.0001	0.0000001	717.465	55	40a12521-f974-446c-9c65-5eaf1a3ae4aa	0	0	0	0	1	5	1
global	indv	100000	0.002	2.4	0.5	12	1	0.0001	0.0000001	581.43	55	61236f5f-0360-4637-9993-83efad816744	0	0	0	0	1	5	1
global	indv	100000	0.002	2.4	0.5	12	1	0.0001	0.0000001	499.235	55	696a28fb-22fb-4521-a113-e78e709c06e6	0	0	0	0	1	5	1
global	indv	100000	0.002	2.4	0.5	12	1	0.0001	0.0000001	549.63	55	69b7b811-a46d-4856-9e48-2ea4c914b7b2	0	0	0	0	1	5	1
global	indv	100000	0.002	2.4	0.5	12	1	0.0001	0.0000001	2008.94	55	82999b38-613b-4b77-9138-c13b3f3f4a26	0	0	0	0	1	5	1
global	indv	100000	0.002	2.4	0.5	12	1	0.0001	0.0000001	2829.415	55	87b07452-cab1-4f99-b2da-6ed24871a764	0	0	0	0	1	5	1
global	indv	100000	0.002	2.4	0.5	12	1	0.0001	0.0000001	1891.19	55	8e6f07f4-7461-482b-bf78-13df51504a7a	0	0	0	0	1	5	1
global	indv	100000	0.002	2.4	0.5	12	1	0.0001	0.0000001	2405.095	55	92761800-3870-4333-b8af-67e89ecc4909	0	0	0	0	1	5	1
global	indv	100000	0.002	2.4	0.5	12	1	0.0001	0.0000001	1916.89	55	99f4e726-58f0-44bc-b33a-69171836ce33	0	0	0	0	1	5	1
global	indv	100000	0.002	2.4	0.5	12	1	0.0001	0.0000001	529.545	55	b7c64250-1504-4164-ba87-17cc9ea60219	0	0	0	0	1	5	1
global	indv	100000	0.002	2.4	0.5	12	1	0.0001	0.0000001	1780.27	55	c3bc6a1f-7e2a-4bdf-8b85-8489dc368787	0	0	0	0	1	5	1
global	indv	100000	0.002	2.4	0.5	12	1	0.0001	0.0000001	2122.1	55	c754e04a-932b-45f8-aa59-3202c30e21f8	0	0	0	0	1	5	1
global	indv	100000	0.002	2.4	0.5	12	1	0.0001	0.0000001	483.45	55	ca9a3be0-defe-42f0-ad48-017d12c04bac	0	0	0	0	1	5	1
global	indv	100000	0.002	2.4	0.5	12	1	0.0001	0.0000001	567.865	55	d4a31203-69e4-4c04-b1f3-61d7c33d074a	0	0	0	0	1	5	1
global	indv	100000	0.002	2.4	0.5	12	1	0.0001	0.0000001	647.995	55	e5b1f51c-310c-48e9-ae43-f019aec4380c	0	0	0	0	1	5	1
global	indv	100000	0.002	2.4	0.5	12	1	0.0001	0.0000001	506.52	55	f0347c2f-3efd-421f-9912-8a4faecc12c9	0	0	0	0	1	5	1
global	indv	100000	0.002	2.4	0.5	12	1	0.0001	0.0000001	508.36	55	fc9a8f02-f067-41e2-b48a-bc2157374485	0	0	0	0	1	5	1
global	indv	100000	0.002	2.4	0.5	12	0.25	0	0.0000001	429.855	56	015d1d2f-3d28-4361-b951-9a78900f66fe	0	0	0	0	1	5	1
global	indv	100000	0.002	2.4	0.5	12	0.25	0	0.0000001	924.035	56	10242f76-34ed-4d97-b268-50eecfe4d4ad	0	0	0	0	1	5	1
global	indv	100000	0.002	2.4	0.5	12	0.25	0	0.0000001	423.97	56	14de3426-3dff-444f-ac2f-7efa3744f1bf	0	0	0	0	1	5	1
global	indv	100000	0.002	2.4	0.5	12	0.25	0	0.0000001	445.335	56	161b16e2-9181-4c71-8360-e1f3e34cd295	0	0	0	0	1	5	1
global	indv	100000	0.002	2.4	0.5	12	0.25	0	0.0000001	475.495	56	233f8218-efe0-4270-8985-8d4c92fbe257	0	0	0	0	1	5	1
global	indv	100000	0.002	2.4	0.5	12	0.25	0	0.0000001	469.445	56	2ed32415-5612-4a9c-90ae-8669e71e36fd	0	0	0	0	1	5	1
global	indv	100000	0.002	2.4	0.5	12	0.25	0	0.0000001	635.06	56	35e94d4f-f2ed-4383-ab6e-7cb9a812f653	0	0	0	0	1	5	1
global	indv	100000	0.002	2.4	0.5	12	0.25	0	0.0000001	494.595	56	3b23fbe8-e514-4acb-ae44-9c9ba9f333f3	0	0	0	0	1	5	1
global	indv	100000	0.002	2.4	0.5	12	0.25	0	0.0000001	1092.61	56	3ec1d159-62d4-484a-b482-8151046ebcce	0	0	0	0	1	5	1
global	indv	100000	0.002	2.4	0.5	12	0.25	0	0.0000001	525.49	56	60144908-b641-4900-9a3d-75f30c0b8ec7	0	0	0	0	1	5	1
global	indv	100000	0.002	2.4	0.5	12	0.25	0	0.0000001	420.8	56	6c0664bf-13d8-4ed6-9222-12d4c0abb502	0	0	0	0	1	5	1
global	indv	100000	0.002	2.4	0.5	12	0.25	0	0.0000001	443.53	56	6f91454e-30df-4751-9b84-89d87da9edba	0	0	0	0	1	5	1
global	indv	100000	0.002	2.4	0.5	12	0.25	0	0.0000001	435.665	56	7829e506-9e29-4df7-841b-7824cbd7cfcf	0	0	0	0	1	5	1
global	indv	100000	0.002	2.4	0.5	12	0.25	0	0.0000001	697.195	56	81d775f8-b6ab-4e18-b62b-07b536610ee8	0	0	0	0	1	5	1
global	indv	100000	0.002	2.4	0.5	12	0.25	0	0.0000001	444.13	56	8ca3f3f4-66b9-4ea1-b872-57d9aae4f330	0	0	0	0	1	5	1
global	indv	100000	0.002	2.4	0.5	12	0.25	0	0.0000001	488.78	56	8ee60a47-7a75-4d97-b1c7-9ba7178f1107	0	0	0	0	1	5	1
global	indv	100000	0.002	2.4	0.5	12	0.25	0	0.0000001	806.735	56	9736027e-cdf4-4a2f-9546-7f6e169b92bc	0	0	0	0	1	5	1
global	indv	100000	0.002	2.4	0.5	12	0.25	0	0.0000001	420.28	56	97521255-c2e9-4bb7-808b-5ef07784cef5	0	0	0	0	1	5	1
global	indv	100000	0.002	2.4	0.5	12	0.25	0	0.0000001	451.73	56	9ae4fa0d-cabb-4e8b-a53f-6efd009c593d	0	0	0	0	1	5	1
global	indv	100000	0.002	2.4	0.5	12	0.25	0	0.0000001	459.21	56	9d92295d-7121-4b42-8e73-083e14d34c78	0	0	0	0	1	5	1
global	indv	100000	0.002	2.4	0.5	12	0.25	0	0.0000001	496.435	56	a1301911-1da6-4f23-9dc8-5480fb791f86	0	0	0	0	1	5	1
global	indv	100000	0.002	2.4	0.5	12	0.25	0	0.0000001	476.865	56	a3ef9a47-fba1-473f-81f7-fa49ca9deb7e	0	0	0	0	1	5	1
global	indv	100000	0.002	2.4	0.5	12	0.25	0	0.0000001	462.91	56	abb1136f-57a5-41a9-a365-5e8db354801a	0	0	0	0	1	5	1
global	indv	100000	0.002	2.4	0.5	12	0.25	0	0.0000001	499.51	56	b0a490dd-3638-4b2a-8991-481be5939d06	0	0	0	0	1	5	1
global	indv	100000	0.002	2.4	0.5	12	0.25	0	0.0000001	446.2	56	bfd32979-576f-4e86-a648-4390182c4e9e	0	0	0	0	1	5	1
global	indv	100000	0.002	2.4	0.5	12	0.25	0	0.0000001	470.4	56	bffabbfc-4cae-4f7d-af27-c22c5c157ad7	0	0	0	0	1	5	1
global	indv	100000	0.002	2.4	0.5	12	0.25	0	0.0000001	413.955	56	c8f5beca-018d-4c86-ae95-99f54c1aca31	0	0	0	0	1	5	1
global	indv	100000	0.002	2.4	0.5	12	0.25	0	0.0000001	445.23	56	c95815d5-781e-4e51-bd3c-ce66bd0df32f	0	0	0	0	1	5	1
global	indv	100000	0.002	2.4	0.5	12	0.25	0	0.0000001	406.16	56	e4548707-b165-4a24-bfa3-f49f60e515e1	0	0	0	0	1	5	1
global	indv	100000	0.002	2.4	0.5	12	0.25	0	0.0000001	499.85	56	fc4fc979-25f9-4a1e-8b03-2ddf818ba982	0	0	0	0	1	5	1
global	indv	100000	0.002	2.4	0.5	12	0.5	0	0.0000001	469	57	034873e7-3322-4b6b-8655-07812dac732c	0	0	0	0	1	5	1
global	indv	100000	0.002	2.4	0.5	12	0.5	0	0.0000001	495.185	57	04c520dd-d14e-4c77-9533-726a60d4a831	0	0	0	0	1	5	1
global	indv	100000	0.002	2.4	0.5	12	0.5	0	0.0000001	527.82	57	079d9ed5-6bb4-4b9b-8f1a-3a99d629d889	0	0	0	0	1	5	1
global	indv	100000	0.002	2.4	0.5	12	0.5	0	0.0000001	448.23	57	0e0420d4-d3fc-4c35-b0f5-990c1a0f69fa	0	0	0	0	1	5	1
global	indv	100000	0.002	2.4	0.5	12	0.5	0	0.0000001	445.69	57	218ea3cd-cdc4-468d-92e2-7785ec8b86a9	0	0	0	0	1	5	1
global	indv	100000	0.002	2.4	0.5	12	0.5	0	0.0000001	503.395	57	232a6f47-7f25-485f-abec-d6b03bf9cfdc	0	0	0	0	1	5	1
global	indv	100000	0.002	2.4	0.5	12	0.5	0	0.0000001	459.28	57	38ab00c2-4aca-484e-8021-4f3bb424a18a	0	0	0	0	1	5	1
global	indv	100000	0.002	2.4	0.5	12	0.5	0	0.0000001	538.785	57	3a4e75c5-1bb5-4235-9638-44070c889996	0	0	0	0	1	5	1
global	indv	100000	0.002	2.4	0.5	12	0.5	0	0.0000001	503.37	57	4388e99e-fe59-49ec-9401-a55e6bb97258	0	0	0	0	1	5	1
global	indv	100000	0.002	2.4	0.5	12	0.5	0	0.0000001	568.875	57	4c2577d8-e2b0-4ce9-a240-0ad7f5c8882d	0	0	0	0	1	5	1
global	indv	100000	0.002	2.4	0.5	12	0.5	0	0.0000001	728.305	57	4f70a537-4185-464c-9b4f-20157eedc27d	0	0	0	0	1	5	1
global	indv	100000	0.002	2.4	0.5	12	0.5	0	0.0000001	444.92	57	64c24bfe-ae67-4b33-a988-773194a70f46	0	0	0	0	1	5	1
global	indv	100000	0.002	2.4	0.5	12	0.5	0	0.0000001	526.355	57	6753a58e-da3f-41be-a696-19b6f7deb36f	0	0	0	0	1	5	1
global	indv	100000	0.002	2.4	0.5	12	0.5	0	0.0000001	502.795	57	772832ed-7f26-4f16-ab6e-e59a81fde6e6	0	0	0	0	1	5	1
global	indv	100000	0.002	2.4	0.5	12	0.5	0	0.0000001	468.67	57	8b4b6352-6b9b-428a-86cd-56eb57bc3c39	0	0	0	0	1	5	1
global	indv	100000	0.002	2.4	0.5	12	0.5	0	0.0000001	435.285	57	8ff84426-2c6e-4dbb-9580-1e7aafba3315	0	0	0	0	1	5	1
global	indv	100000	0.002	2.4	0.5	12	0.5	0	0.0000001	545.865	57	982eca17-7f13-4cf6-8aa1-b5cb0dd022d3	0	0	0	0	1	5	1
global	indv	100000	0.002	2.4	0.5	12	0.5	0	0.0000001	461.325	57	a2088501-c3a9-4168-a886-8854ef809007	0	0	0	0	1	5	1
global	indv	100000	0.002	2.4	0.5	12	0.5	0	0.0000001	481.485	57	a3dfb25a-8a85-4ec7-bb59-86b86476bd80	0	0	0	0	1	5	1
global	indv	100000	0.002	2.4	0.5	12	0.5	0	0.0000001	472.125	57	adf8fbec-7f18-461b-aa3f-81a6d9203633	0	0	0	0	1	5	1
global	indv	100000	0.002	2.4	0.5	12	0.5	0	0.0000001	498.87	57	c531cf29-860f-4641-94a5-37afd5421abc	0	0	0	0	1	5	1
global	indv	100000	0.002	2.4	0.5	12	0.5	0	0.0000001	524.525	57	ce811599-42cf-459a-8ced-2a48349bc139	0	0	0	0	1	5	1
global	indv	100000	0.002	2.4	0.5	12	0.5	0	0.0000001	954.64	57	cfce5525-c6dc-4318-a530-a53bb3a7e8d5	0	0	0	0	1	5	1
global	indv	100000	0.002	2.4	0.5	12	0.5	0	0.0000001	517.345	57	d0280907-66e1-4180-acd3-64149d020fce	0	0	0	0	1	5	1
global	indv	100000	0.002	2.4	0.5	12	0.5	0	0.0000001	529.6	57	dec59d8b-7420-4c6b-b53d-3b903c27ba7f	0	0	0	0	1	5	1
global	indv	100000	0.002	2.4	0.5	12	0.5	0	0.0000001	497.225	57	e6273345-6cd3-4864-b62b-cee121e71fa2	0	0	0	0	1	5	1
global	indv	100000	0.002	2.4	0.5	12	0.5	0	0.0000001	492.185	57	e7471aa6-ae07-44f9-9353-79f830e8a8a1	0	0	0	0	1	5	1
global	indv	100000	0.002	2.4	0.5	12	0.5	0	0.0000001	433.105	57	f1eec5ef-5098-4369-990a-b8707509a758	0	0	0	0	1	5	1
global	indv	100000	0.002	2.4	0.5	12	0.5	0	0.0000001	549.09	57	f2bed47e-3351-4c77-9270-7dfd1e10f3b9	0	0	0	0	1	5	1
global	indv	100000	0.002	2.4	0.5	12	0.5	0	0.0000001	491.725	57	f368f028-670d-422f-aea9-5f5db04084d5	0	0	0	0	1	5	1
global	indv	100000	0.002	2.4	0.5	12	0.97	0	0.0000001	724.825	58	00cde3a5-6d9a-41a0-9021-34d9fefbe00a	0	0	0	0	1	5	1
global	indv	100000	0.002	2.4	0.5	12	0.97	0	0.0000001	802.95	58	07ef2588-3a44-419f-a70b-c926ac6fd1a0	0	0	0	0	1	5	1
global	indv	100000	0.002	2.4	0.5	12	0.97	0	0.0000001	1129.615	58	33ebfe14-c748-4fe1-ac5d-fc271ce84c8d	0	0	0	0	1	5	1
global	indv	100000	0.002	2.4	0.5	12	0.97	0	0.0000001	500.475	58	36e1f206-08d6-4215-8490-8001450528d8	0	0	0	0	1	5	1
global	indv	100000	0.002	2.4	0.5	12	0.97	0	0.0000001	515.495	58	3b639a9c-b106-4a2c-a825-6d81076613f6	0	0	0	0	1	5	1
global	indv	100000	0.002	2.4	0.5	12	0.97	0	0.0000001	499.795	58	3de45d4a-9b5b-45fc-8d4c-eef3c8d80c03	0	0	0	0	1	5	1
global	indv	100000	0.002	2.4	0.5	12	0.97	0	0.0000001	783.88	58	440e2fec-2a9e-4d0b-8230-11d5d4d82c05	0	0	0	0	1	5	1
global	indv	100000	0.002	2.4	0.5	12	0.97	0	0.0000001	777.635	58	4a0f3f30-1af1-417e-a149-6ed6adc26792	0	0	0	0	1	5	1
global	indv	100000	0.002	2.4	0.5	12	0.97	0	0.0000001	500.425	58	515ca864-b6b7-4b4d-982e-b84b7fcc60a1	0	0	0	0	1	5	1
global	indv	100000	0.002	2.4	0.5	12	0.97	0	0.0000001	655.415	58	55537b05-0ff8-4507-810d-c5dac6e0407e	0	0	0	0	1	5	1
global	indv	100000	0.002	2.4	0.5	12	0.97	0	0.0000001	686.225	58	5dc14163-ca52-4a68-b770-c83853744897	0	0	0	0	1	5	1
global	indv	100000	0.002	2.4	0.5	12	0.97	0	0.0000001	486.255	58	74f0af92-0e68-4450-8a4b-be2dedc95d98	0	0	0	0	1	5	1
global	indv	100000	0.002	2.4	0.5	12	0.97	0	0.0000001	703.245	58	7c421505-e5cd-407a-bcf7-74fa79dfef07	0	0	0	0	1	5	1
global	indv	100000	0.002	2.4	0.5	12	0.97	0	0.0000001	496.38	58	8d7aef2f-c05c-4875-8929-7db5a6cc0510	0	0	0	0	1	5	1
global	indv	100000	0.002	2.4	0.5	12	0.97	0	0.0000001	670.945	58	8ead7a63-5c33-4d26-abc7-92765a228271	0	0	0	0	1	5	1
global	indv	100000	0.002	2.4	0.5	12	0.97	0	0.0000001	491.1	58	a5b798c3-a093-46c4-a484-81195cf92213	0	0	0	0	1	5	1
global	indv	100000	0.002	2.4	0.5	12	0.97	0	0.0000001	629.815	58	b5c2502d-4554-4a30-a782-60d5d73f366b	0	0	0	0	1	5	1
global	indv	100000	0.002	2.4	0.5	12	0.97	0	0.0000001	629.64	58	b629158a-4a2d-4ca2-b32a-84f55289aa7c	0	0	0	0	1	5	1
global	indv	100000	0.002	2.4	0.5	12	0.97	0	0.0000001	753.345	58	bf157899-f64a-4982-852d-8f266acea934	0	0	0	0	1	5	1
global	indv	100000	0.002	2.4	0.5	12	0.97	0	0.0000001	676.31	58	c28f630e-d525-40e6-828f-8cec400bcc7d	0	0	0	0	1	5	1
global	indv	100000	0.002	2.4	0.5	12	0.97	0	0.0000001	695.16	58	c64190c3-e615-4632-9de0-2b6dd02d4591	0	0	0	0	1	5	1
global	indv	100000	0.002	2.4	0.5	12	0.97	0	0.0000001	725.845	58	ce0662f5-a64f-456c-84ca-c2a6ee4dad3b	0	0	0	0	1	5	1
global	indv	100000	0.002	2.4	0.5	12	0.97	0	0.0000001	633.72	58	dc81211a-0b3f-4a4f-9514-fb4affb585f4	0	0	0	0	1	5	1
global	indv	100000	0.002	2.4	0.5	12	0.97	0	0.0000001	730.755	58	dcf4a6ca-ac56-4910-8017-21ec202fbdb3	0	0	0	0	1	5	1
global	indv	100000	0.002	2.4	0.5	12	0.97	0	0.0000001	558.93	58	deedb9f9-ce06-497e-a456-54f82c48a1e9	0	0	0	0	1	5	1
global	indv	100000	0.002	2.4	0.5	12	0.97	0	0.0000001	495.885	58	e5cb9c44-8217-4935-9547-6eb09335338a	0	0	0	0	1	5	1
global	indv	100000	0.002	2.4	0.5	12	0.97	0	0.0000001	515.015	58	eafd8560-a5d8-4af7-866a-7ed9c44e94ee	0	0	0	0	1	5	1
global	indv	100000	0.002	2.4	0.5	12	0.97	0	0.0000001	698.205	58	f2e356e6-e1f0-47f0-a2f3-4cb84b25e15a	0	0	0	0	1	5	1
global	indv	100000	0.002	2.4	0.5	12	0.97	0	0.0000001	741.255	58	f7668b71-52b6-4b5c-9308-e0ebaf62da5e	0	0	0	0	1	5	1
global	indv	100000	0.002	2.4	0.5	12	0.97	0	0.0000001	667.47	58	fe4efd74-7d08-4043-81c1-029d0505d738	0	0	0	0	1	5	1
global	indv	100000	0.002	2.4	0.5	12	0.97	0	0.0000001	597.56	58	feeb04a1-3901-47e9-b89b-31118236b9d0	0	0	0	0	1	5	1
global	indv	100000	0.002	2.4	0.5	12	0.9	0	0.0000001	484.37	59	0a252713-a11b-4557-ad58-11ca2ed09da5	0	0	0	0	1	5	1
global	indv	100000	0.002	2.4	0.5	12	0.9	0	0.0000001	565.825	59	0b1a6b8f-b7f9-4d6c-abff-c9a1e171c0e9	0	0	0	0	1	5	1
global	indv	100000	0.002	2.4	0.5	12	0.9	0	0.0000001	525.655	59	1049104c-863c-46a8-b661-5fc8e20dddfe	0	0	0	0	1	5	1
global	indv	100000	0.002	2.4	0.5	12	0.9	0	0.0000001	786.38	59	13a501fc-d50d-4401-8207-78f5e2023df1	0	0	0	0	1	5	1
global	indv	100000	0.002	2.4	0.5	12	0.9	0	0.0000001	501.495	59	269d361b-521d-409b-a4bf-9a63345603b1	0	0	0	0	1	5	1
global	indv	100000	0.002	2.4	0.5	12	0.9	0	0.0000001	507.855	59	2f77122f-b65f-4377-b214-a338b25770ea	0	0	0	0	1	5	1
global	indv	100000	0.002	2.4	0.5	12	0.9	0	0.0000001	543.21	59	52d87805-7736-4d90-a9b6-92e76cb431c8	0	0	0	0	1	5	1
global	indv	100000	0.002	2.4	0.5	12	0.9	0	0.0000001	505.135	59	56b980fe-3df3-4ac2-8ed0-0eba7ece09b1	0	0	0	0	1	5	1
global	indv	100000	0.002	2.4	0.5	12	0.9	0	0.0000001	710.295	59	57c75c17-bfd7-490a-82f6-ce8c060b10a6	0	0	0	0	1	5	1
global	indv	100000	0.002	2.4	0.5	12	0.9	0	0.0000001	597.055	59	5b33b2b1-e4ce-428a-8a2c-69d242073bfc	0	0	0	0	1	5	1
global	indv	100000	0.002	2.4	0.5	12	0.9	0	0.0000001	768.825	59	5ee6bd19-6b07-4537-ba48-8e9ae8171587	0	0	0	0	1	5	1
global	indv	100000	0.002	2.4	0.5	12	0.9	0	0.0000001	636.695	59	7446ecc8-cf72-4fe7-a2e3-fac7e199cec8	0	0	0	0	1	5	1
global	indv	100000	0.002	2.4	0.5	12	0.9	0	0.0000001	529.565	59	828cbb3f-f36f-4060-93dd-89a2befb5c42	0	0	0	0	1	5	1
global	indv	100000	0.002	2.4	0.5	12	0.9	0	0.0000001	486.76	59	844d5299-2568-4f79-b249-9385495b2075	0	0	0	0	1	5	1
global	indv	100000	0.002	2.4	0.5	12	0.9	0	0.0000001	655.785	59	87d7ca62-2ebf-4b21-9743-36eb0d945139	0	0	0	0	1	5	1
global	indv	100000	0.002	2.4	0.5	12	0.9	0	0.0000001	588.475	59	96149a30-3ff0-48d7-b659-50fe6ce538c3	0	0	0	0	1	5	1
global	indv	100000	0.002	2.4	0.5	12	0.9	0	0.0000001	902.31	59	af5bcf81-c65e-40cd-94ad-64e0f2fab7b1	0	0	0	0	1	5	1
global	indv	100000	0.002	2.4	0.5	12	0.9	0	0.0000001	761.785	59	af815b4d-cb16-483e-b1df-040f84b67e43	0	0	0	0	1	5	1
global	indv	100000	0.002	2.4	0.5	12	0.9	0	0.0000001	529.23	59	b94482d5-f54b-462f-b48d-579a6f5fc27e	0	0	0	0	1	5	1
global	indv	100000	0.002	2.4	0.5	12	0.9	0	0.0000001	563.71	59	ba288fa2-0918-4fcd-bd29-537248a0b74e	0	0	0	0	1	5	1
global	indv	100000	0.002	2.4	0.5	12	0.9	0	0.0000001	741.895	59	c244b984-64dd-430e-bacd-9de8b33bf770	0	0	0	0	1	5	1
global	indv	100000	0.002	2.4	0.5	12	0.9	0	0.0000001	589.89	59	cd1de2d0-de80-440b-a894-fb53726cf59b	0	0	0	0	1	5	1
global	indv	100000	0.002	2.4	0.5	12	0.9	0	0.0000001	595.05	59	d96e4772-a351-43c4-9e36-052913b0dcb3	0	0	0	0	1	5	1
global	indv	100000	0.002	2.4	0.5	12	0.9	0	0.0000001	626.855	59	dae48631-56f7-44af-b484-876007c218a2	0	0	0	0	1	5	1
global	indv	100000	0.002	2.4	0.5	12	0.9	0	0.0000001	591.64	59	e4c79f6e-66c6-4f75-a46e-a5256cb41fc4	0	0	0	0	1	5	1
global	indv	100000	0.002	2.4	0.5	12	0.9	0	0.0000001	774.78	59	e7cc1a15-310a-421e-ae2f-b7c7d956e117	0	0	0	0	1	5	1
global	indv	100000	0.002	2.4	0.5	12	0.9	0	0.0000001	568.08	59	e947117c-86ec-44f7-9514-3b4e43d1efdd	0	0	0	0	1	5	1
global	indv	100000	0.002	2.4	0.5	12	0.9	0	0.0000001	447.555	59	f085f0e0-83a0-49b3-bfb4-a672eb13a596	0	0	0	0	1	5	1
global	indv	100000	0.002	2.4	0.5	12	0.9	0	0.0000001	780.52	59	fcb9f559-c086-481a-91e3-2b89aeb2dba4	0	0	0	0	1	5	1
global	indv	100000	0.002	2.4	0.5	12	0.9	0	0.0000001	882.81	59	fd83484f-948e-4c25-bd08-7b54ea1945e9	0	0	0	0	1	5	1
global	indv	100000	0.002	2.4	0.5	12	1	0	0.0000001	620.185	60	0acdc5f2-06d8-4aee-ac7f-9dad026ece29	0	0	0	0	1	5	1
global	indv	100000	0.002	2.4	0.5	12	1	0	0.0000001	566.6	60	0c46ebbf-feab-4068-90dd-10f26d6b8bf7	0	0	0	0	1	5	1
global	indv	100000	0.002	2.4	0.5	12	1	0	0.0000001	635.265	60	1c232c45-e7a2-41c8-be2d-60acdbe9eeb9	0	0	0	0	1	5	1
global	indv	100000	0.002	2.4	0.5	12	1	0	0.0000001	713.765	60	30bd5e3f-9376-4461-af2d-f76ec8a54975	0	0	0	0	1	5	1
global	indv	100000	0.002	2.4	0.5	12	1	0	0.0000001	710.41	60	4236cfbd-dd52-4049-a978-f6ac769968e0	0	0	0	0	1	5	1
global	indv	100000	0.002	2.4	0.5	12	1	0	0.0000001	449.17	60	46ff2816-894a-4a17-8a2b-0aebf3700ed6	0	0	0	0	1	5	1
global	indv	100000	0.002	2.4	0.5	12	1	0	0.0000001	828.09	60	4ec487ca-6fa2-4913-b179-c09ba2f342bf	0	0	0	0	1	5	1
global	indv	100000	0.002	2.4	0.5	12	1	0	0.0000001	774.555	60	539ec75d-80d0-4339-9686-fb702afdf17e	0	0	0	0	1	5	1
global	indv	100000	0.002	2.4	0.5	12	1	0	0.0000001	699.615	60	57f90ff4-5614-4de2-a2de-2e27b6c61d7c	0	0	0	0	1	5	1
global	indv	100000	0.002	2.4	0.5	12	1	0	0.0000001	641.295	60	6029e3fa-7206-45f7-b918-a3ec1ad32c3b	0	0	0	0	1	5	1
global	indv	100000	0.002	2.4	0.5	12	1	0	0.0000001	478.705	60	67fa177a-7c16-4878-b359-b6e69d432105	0	0	0	0	1	5	1
global	indv	100000	0.002	2.4	0.5	12	1	0	0.0000001	811.415	60	7e60ff4a-ef85-4c3c-9b02-1a30f45232fe	0	0	0	0	1	5	1
global	indv	100000	0.002	2.4	0.5	12	1	0	0.0000001	562.72	60	811a7075-20c7-4acc-b90e-30b7a7a5ad30	0	0	0	0	1	5	1
global	indv	100000	0.002	2.4	0.5	12	1	0	0.0000001	563.92	60	95e138c4-13eb-4b02-ad02-76b732c66db0	0	0	0	0	1	5	1
global	indv	100000	0.002	2.4	0.5	12	1	0	0.0000001	621.75	60	b696b09b-82c9-4868-8b20-d20c1f509846	0	0	0	0	1	5	1
global	indv	100000	0.002	2.4	0.5	12	1	0	0.0000001	612.38	60	bf272b52-2262-4abe-9d29-58da4139229d	0	0	0	0	1	5	1
global	indv	100000	0.002	2.4	0.5	12	1	0	0.0000001	717.135	60	bfb81d5a-9a9d-4a19-b9d3-5b0c9ffa5b9e	0	0	0	0	1	5	1
global	indv	100000	0.002	2.4	0.5	12	1	0	0.0000001	869.845	60	c5b89a46-5948-44ea-8a6c-a59558551d28	0	0	0	0	1	5	1
global	indv	100000	0.002	2.4	0.5	12	1	0	0.0000001	790.52	60	d8c96672-0b63-4567-b449-8692425a07db	0	0	0	0	1	5	1
global	indv	100000	0.002	2.4	0.5	12	1	0	0.0000001	573.785	60	de797cbb-e053-4a8c-b868-a19181ab292b	0	0	0	0	1	5	1
global	indv	100000	0.002	2.4	0.5	12	1	0	0.0000001	709.76	60	e46cedd1-7a8c-48ee-8b9a-96160e5a715d	0	0	0	0	1	5	1
global	indv	100000	0.002	2.4	0.5	12	1	0	0.0000001	702.85	60	e51540a6-dc65-4289-9745-19050583bd4e	0	0	0	0	1	5	1
global	indv	100000	0.002	2.4	0.5	12	1	0	0.0000001	537.23	60	ea9b75a0-781c-4853-91fd-a0c5a58ece54	0	0	0	0	1	5	1
global	indv	100000	0.002	2.4	0.5	12	1	0	0.0000001	758.66	60	ebf6633e-437f-4d56-9078-f4235e6cb5f6	0	0	0	0	1	5	1
global	indv	100000	0.002	2.4	0.5	12	1	0	0.0000001	555.2	60	ee7be339-a1fc-41e5-bf02-cdc7f0cfc44d	0	0	0	0	1	5	1
global	indv	100000	0.002	2.4	0.5	12	1	0	0.0000001	450.98	60	f2a2719d-9341-40f9-b598-3edf93626fdf	0	0	0	0	1	5	1
global	indv	100000	0.002	2.4	0.5	12	1	0	0.0000001	515.53	60	f2eff92e-07c4-4894-bd41-393fd041cfbe	0	0	0	0	1	5	1
global	indv	100000	0.002	2.4	0.5	12	1	0	0.0000001	581.905	60	f30df290-4ab0-4c4e-b0b4-c1500be685f0	0	0	0	0	1	5	1
global	indv	100000	0.002	2.4	0.5	12	1	0	0.0000001	625.305	60	f97936e4-9af2-4cc8-ad91-360b55c340ae	0	0	0	0	1	5	1
global	indv	100000	0.002	2.4	0.5	12	1	0	0.0000001	805.96	60	fbc190c3-591b-4e96-9d75-82e39b3425ed	0	0	0	0	1	5	1
global	indv	100000	0.002	2.4	0.5	12	1	0	0.0000001	520.44	60	fef0b010-c83a-4213-8943-bbdace9d9ef5	0	0	0	0	1	5	1
global	indv	100000	0.002	2.4	0.5	12	0.25	0.00001	0.0000001	19961.56	61	003f900d-ffbd-4375-867f-a4c5bd6241f0	0	0	0	0	1	5	1
global	indv	100000	0.002	2.4	0.5	12	0.25	0.00001	0.0000001	3051.76	61	04ba25eb-f0f1-4aab-b51f-f1d1e7dbf5bb	0	0	0	0	1	5	1
global	indv	100000	0.002	2.4	0.5	12	0.25	0.00001	0.0000001	4087.84	61	0b6fa073-c04e-4b16-a730-acf5d3a2cd73	0	0	0	0	1	5	1
global	indv	100000	0.002	2.4	0.5	12	0.25	0.00001	0.0000001	13338.915	61	0bdf0e9b-e6bb-4289-8f3e-a8c5e2caceda	0	0	0	0	1	5	1
global	indv	100000	0.002	2.4	0.5	12	0.25	0.00001	0.0000001	4318.135	61	0d1ab505-1579-4458-aca4-e4faf96228b9	0	0	0	0	1	5	1
global	indv	100000	0.002	2.4	0.5	12	0.25	0.00001	0.0000001	9602.135	61	0e7ce555-1e1e-4609-8dd1-65d0bab6d0e2	0	0	0	0	1	5	1
global	indv	100000	0.002	2.4	0.5	12	0.25	0.00001	0.0000001	12030.28	61	10cd23fe-63e0-48e1-804a-3831a3d34764	0	0	0	0	1	5	1
global	indv	100000	0.002	2.4	0.5	12	0.25	0.00001	0.0000001	4365.67	61	141a2bb9-c0c0-419f-bfb4-5c5f705af676	0	0	0	0	1	5	1
global	indv	100000	0.002	2.4	0.5	12	0.25	0.00001	0.0000001	5796.55	61	15dfc360-e680-4013-9d59-2f049f152d52	0	0	0	0	1	5	1
global	indv	100000	0.002	2.4	0.5	12	0.25	0.00001	0.0000001	776.085	61	23be1537-38e6-4be9-b1ac-48a4171e9266	0	0	0	0	1	5	1
global	indv	100000	0.002	2.4	0.5	12	0.25	0.00001	0.0000001	7472.285	61	43240fe8-d71f-4015-8af8-180a5cdca651	0	0	0	0	1	5	1
global	indv	100000	0.002	2.4	0.5	12	0.25	0.00001	0.0000001	7133.855	61	48180281-c90a-4b31-928e-8840459a9cf6	0	0	0	0	1	5	1
global	indv	100000	0.002	2.4	0.5	12	0.25	0.00001	0.0000001	2960.505	61	547fc198-a0e2-41f5-83a5-851a3f97da39	0	0	0	0	1	5	1
global	indv	100000	0.002	2.4	0.5	12	0.25	0.00001	0.0000001	13852.36	61	5d673a6a-c714-4ceb-9e39-9762e3c07ae4	0	0	0	0	1	5	1
global	indv	100000	0.002	2.4	0.5	12	0.25	0.00001	0.0000001	2048.6	61	71c2fb7e-a3d7-4d59-94d2-d1a8be9d7133	0	0	0	0	1	5	1
global	indv	100000	0.002	2.4	0.5	12	0.25	0.00001	0.0000001	673.74	61	755f5d26-3967-4033-943a-2d37994c6228	0	0	0	0	1	5	1
global	indv	100000	0.002	2.4	0.5	12	0.25	0.00001	0.0000001	6395.59	61	78112258-4b4d-4fdd-a572-2d114fd6c138	0	0	0	0	1	5	1
global	indv	100000	0.002	2.4	0.5	12	0.25	0.00001	0.0000001	4001.585	61	7e7e6af3-6905-4605-8769-b26787f1b2b8	0	0	0	0	1	5	1
global	indv	100000	0.002	2.4	0.5	12	0.25	0.00001	0.0000001	8311.165	61	9c558d53-78c4-48d6-80be-a127c0db749f	0	0	0	0	1	5	1
global	indv	100000	0.002	2.4	0.5	12	0.25	0.00001	0.0000001	3909.005	61	9c83c0cf-bf56-4bb7-8ed3-fae6c5f7fb26	0	0	0	0	1	5	1
global	indv	100000	0.002	2.4	0.5	12	0.25	0.00001	0.0000001	15589.58	61	b745feb4-6fb5-4f8b-9419-2f93a5262691	0	0	0	0	1	5	1
global	indv	100000	0.002	2.4	0.5	12	0.25	0.00001	0.0000001	4582.745	61	bd0c7a82-22f2-4a90-b214-7bf02a921067	0	0	0	0	1	5	1
global	indv	100000	0.002	2.4	0.5	12	0.25	0.00001	0.0000001	2038.585	61	cade1ff0-e430-4fb9-ad68-06af173cac84	0	0	0	0	1	5	1
global	indv	100000	0.002	2.4	0.5	12	0.25	0.00001	0.0000001	9519.935	61	ce327077-244e-439f-a86d-636d8d28a60d	0	0	0	0	1	5	1
global	indv	100000	0.002	2.4	0.5	12	0.25	0.00001	0.0000001	8846.775	61	ced6187d-0b15-4587-94de-aa9d06bb6153	0	0	0	0	1	5	1
global	indv	100000	0.002	2.4	0.5	12	0.25	0.00001	0.0000001	10937.865	61	d017f29b-dc3e-4be2-abfa-9a1ff0c53758	0	0	0	0	1	5	1
global	indv	100000	0.002	2.4	0.5	12	0.25	0.00001	0.0000001	9004.125	61	d129842f-e00e-496b-9641-750938b474cf	0	0	0	0	1	5	1
global	indv	100000	0.002	2.4	0.5	12	0.25	0.00001	0.0000001	6232.295	61	d1de815b-01bd-4d83-9c5e-0b75b0e9ec91	0	0	0	0	1	5	1
global	indv	100000	0.002	2.4	0.5	12	0.25	0.00001	0.0000001	2935.36	61	e0a0b894-33b1-4daa-9063-da582e0e37e7	0	0	0	0	1	5	1
global	indv	100000	0.002	2.4	0.5	12	0.25	0.00001	0.0000001	11832.175	61	f5fea403-9574-4ce3-b6d1-95192791cf9b	0	0	0	0	1	5	1
global	indv	100000	0.002	2.4	0.5	12	0.5	0.00001	0.0000001	4309.025	62	123ab1f4-ed3f-4224-b1b9-ed91307d5dc6	0	0	0	0	1	5	1
global	indv	100000	0.002	2.4	0.5	12	0.5	0.00001	0.0000001	1820.75	62	1ec7d4f6-ee62-4e5b-a26b-411320998d61	0	0	0	0	1	5	1
global	indv	100000	0.002	2.4	0.5	12	0.5	0.00001	0.0000001	20000	62	231a236b-b902-4f70-b3ac-948b3cb3e754	0.434553381	0.3082585884	7344260.8	15285751.2480011	5	5	1
global	indv	100000	0.002	2.4	0.5	12	0.5	0.00001	0.0000001	678.905	62	246abb7c-44f4-4d4d-ae1a-c02ea7ae7535	0	0	0	0	1	5	1
global	indv	100000	0.002	2.4	0.5	12	0.5	0.00001	0.0000001	7692.85	62	25b9d544-4323-44da-94c0-6c81b3499aab	0	0	0	0	1	5	1
global	indv	100000	0.002	2.4	0.5	12	0.5	0.00001	0.0000001	11449.035	62	284e3d87-9403-4e94-a671-5bfc2325370c	0	0	0	0	1	5	1
global	indv	100000	0.002	2.4	0.5	12	0.5	0.00001	0.0000001	4137.475	62	57bafb9c-60f3-4cc1-806b-8bfaf15b1c84	0	0	0	0	1	5	1
global	indv	100000	0.002	2.4	0.5	12	0.5	0.00001	0.0000001	647.775	62	5b40cf13-2377-4c79-843d-281e62eee64d	0	0	0	0	1	5	1
global	indv	100000	0.002	2.4	0.5	12	0.5	0.00001	0.0000001	1999.17	62	63adb0c3-505f-4b6d-9e5d-2428c314884f	0	0	0	0	1	5	1
global	indv	100000	0.002	2.4	0.5	12	0.5	0.00001	0.0000001	4378.07	62	76af1b6e-bcce-4141-9cd5-5bf0187b1e8c	0	0	0	0	1	5	1
global	indv	100000	0.002	2.4	0.5	12	0.5	0.00001	0.0000001	928.505	62	8191854b-7924-4212-a14e-23128fde4ef5	0	0	0	0	1	5	1
global	indv	100000	0.002	2.4	0.5	12	0.5	0.00001	0.0000001	6262.06	62	89613340-9035-4264-af8e-180d2b78a20c	0	0	0	0	1	5	1
global	indv	100000	0.002	2.4	0.5	12	0.5	0.00001	0.0000001	14463.21	62	8cf5f42b-4878-4515-ac97-f35ca16f8970	0	0	0	0	1	5	1
global	indv	100000	0.002	2.4	0.5	12	0.5	0.00001	0.0000001	5374.56	62	8cf78b70-c998-4167-9819-947355524d92	0	0	0	0	1	5	1
global	indv	100000	0.002	2.4	0.5	12	0.5	0.00001	0.0000001	6328.315	62	a502fab7-0c21-4d09-bb59-952c36b4dad0	0	0	0	0	1	5	1
global	indv	100000	0.002	2.4	0.5	12	0.5	0.00001	0.0000001	5191.49	62	a58aa967-e1ed-4014-a3e4-855228b027ef	0	0	0	0	1	5	1
global	indv	100000	0.002	2.4	0.5	12	0.5	0.00001	0.0000001	10892.56	62	a846ca52-3965-4a76-a1d4-192215af0930	0	0	0	0	1	5	1
global	indv	100000	0.002	2.4	0.5	12	0.5	0.00001	0.0000001	2869.87	62	b002e665-0926-4e25-a118-918b4126fa84	0	0	0	0	1	5	1
global	indv	100000	0.002	2.4	0.5	12	0.5	0.00001	0.0000001	11872.755	62	b7ebc36c-b892-48a5-848d-ebac7d75b05f	0	0	0	0	1	5	1
global	indv	100000	0.002	2.4	0.5	12	0.5	0.00001	0.0000001	20000	62	bf941d16-5cb8-4608-b5f9-e826ee6f26d6	0.4228552726	0.0778266601	909787	268734.353625472	5	5	1
global	indv	100000	0.002	2.4	0.5	12	0.5	0.00001	0.0000001	2107.705	62	c887a0e6-77a6-44ba-93df-b6a32ba02a74	0	0	0	0	1	5	1
global	indv	100000	0.002	2.4	0.5	12	0.5	0.00001	0.0000001	4731.46	62	cb8e6d69-ec37-4f25-843a-99e065ca20e0	0	0	0	0	1	5	1
global	indv	100000	0.002	2.4	0.5	12	0.5	0.00001	0.0000001	2062.14	62	cd1eb9a6-d14b-4b28-9e8c-55288f83c634	0	0	0	0	1	5	1
global	indv	100000	0.002	2.4	0.5	12	0.5	0.00001	0.0000001	15157.805	62	d2dbddbd-fa22-4533-a6eb-4396f4d2cbb4	0	0	0	0	1	5	1
global	indv	100000	0.002	2.4	0.5	12	0.5	0.00001	0.0000001	5339.845	62	de669403-2f16-4f2b-b8c6-e6b335438408	0	0	0	0	1	5	1
global	indv	100000	0.002	2.4	0.5	12	0.5	0.00001	0.0000001	1790.98	62	e14f8e67-2990-4b32-868c-8b25badfff37	0	0	0	0	1	5	1
global	indv	100000	0.002	2.4	0.5	12	0.5	0.00001	0.0000001	9810.85	62	e4dc1652-f072-4f2b-a5ea-e5a749cd24b2	0	0	0	0	1	5	1
global	indv	100000	0.002	2.4	0.5	12	0.5	0.00001	0.0000001	4169.56	62	ef092a98-5e40-456a-b194-f4b7fc0e5037	0	0	0	0	1	5	1
global	indv	100000	0.002	2.4	0.5	12	0.5	0.00001	0.0000001	17728.705	62	f38762ca-cdd1-4b55-bf87-e9380de2568c	0	0	0	0	1	5	1
global	indv	100000	0.002	2.4	0.5	12	0.5	0.00001	0.0000001	3005.475	62	fe9d0291-e912-4195-af02-bcc86a049958	0	0	0	0	1	5	1
global	indv	100000	0.002	2.4	0.5	12	0.97	0.00001	0.0000001	521.085	63	009cdb4c-9cfd-44b5-86fc-5f0d0392493f	0	0	0	0	1	5	1
global	indv	100000	0.002	2.4	0.5	12	0.97	0.00001	0.0000001	621.265	63	0915fbac-935b-496d-bef3-802667927fde	0	0	0	0	1	5	1
global	indv	100000	0.002	2.4	0.5	12	0.97	0.00001	0.0000001	680.995	63	1049c6ae-c609-40b6-881e-a5fb817a2f9e	0	0	0	0	1	5	1
global	indv	100000	0.002	2.4	0.5	12	0.97	0.00001	0.0000001	487.36	63	14926e53-3782-46ba-8919-307d2b2021c4	0	0	0	0	1	5	1
global	indv	100000	0.002	2.4	0.5	12	0.97	0.00001	0.0000001	678.95	63	1976f998-2467-41bd-9eb5-edd7a346f087	0	0	0	0	1	5	1
global	indv	100000	0.002	2.4	0.5	12	0.97	0.00001	0.0000001	2194.71	63	444dfefb-ff5d-44f1-b59d-16372020f276	0	0	0	0	1	5	1
global	indv	100000	0.002	2.4	0.5	12	0.97	0.00001	0.0000001	757.75	63	49adeede-e21c-4630-ac72-2ab95b89056e	0	0	0	0	1	5	1
global	indv	100000	0.002	2.4	0.5	12	0.97	0.00001	0.0000001	636.975	63	52ed675a-eabb-4feb-9304-3d32a1f5fd17	0	0	0	0	1	5	1
global	indv	100000	0.002	2.4	0.5	12	0.97	0.00001	0.0000001	719.045	63	533961f0-a468-46d0-b00d-cbef1430016c	0	0	0	0	1	5	1
global	indv	100000	0.002	2.4	0.5	12	0.97	0.00001	0.0000001	656.645	63	542bced2-ea4d-4fd6-beb5-1c7e94242bfc	0	0	0	0	1	5	1
global	indv	100000	0.002	2.4	0.5	12	0.97	0.00001	0.0000001	618.875	63	56ca6cb6-4839-4cc9-bace-2251323b8b92	0	0	0	0	1	5	1
global	indv	100000	0.002	2.4	0.5	12	0.97	0.00001	0.0000001	471.68	63	606f1752-f850-407d-a32a-69b183d482d3	0	0	0	0	1	5	1
global	indv	100000	0.002	2.4	0.5	12	0.97	0.00001	0.0000001	812.07	63	6477b6c8-f3eb-40e3-9c47-c4dcb63b865a	0	0	0	0	1	5	1
global	indv	100000	0.002	2.4	0.5	12	0.97	0.00001	0.0000001	472.905	63	67c1af61-711f-4df4-8cee-c36d5a1a7dd7	0	0	0	0	1	5	1
global	indv	100000	0.002	2.4	0.5	12	0.97	0.00001	0.0000001	20000	63	6cb8db53-8e3b-4dc5-83dd-7ef9eab27183	0.2649407499	0.2777980238	3003573.8	4421913.70217055	5	5	1
global	indv	100000	0.002	2.4	0.5	12	0.97	0.00001	0.0000001	555.035	63	72434520-7c90-4031-90d1-aa219cbc7e4a	0	0	0	0	1	5	1
global	indv	100000	0.002	2.4	0.5	12	0.97	0.00001	0.0000001	759.33	63	750a4f6e-b603-45d4-8991-f9e0bc633174	0	0	0	0	1	5	1
global	indv	100000	0.002	2.4	0.5	12	0.97	0.00001	0.0000001	495.665	63	7bbb2d65-9a35-4034-9a7a-f394df25b84b	0	0	0	0	1	5	1
global	indv	100000	0.002	2.4	0.5	12	0.97	0.00001	0.0000001	2108.24	63	7f97a61a-672a-473e-9cf8-0ed1798f921b	0	0	0	0	1	5	1
global	indv	100000	0.002	2.4	0.5	12	0.97	0.00001	0.0000001	720.395	63	830f9709-fbce-4956-9c5d-bbe655982851	0	0	0	0	1	5	1
global	indv	100000	0.002	2.4	0.5	12	0.97	0.00001	0.0000001	659.185	63	8ca95dce-2e0f-4e45-91f3-ccc1213a27f9	0	0	0	0	1	5	1
global	indv	100000	0.002	2.4	0.5	12	0.97	0.00001	0.0000001	494.555	63	9d7b08a1-cce9-4e82-9b53-654bce068329	0	0	0	0	1	5	1
global	indv	100000	0.002	2.4	0.5	12	0.97	0.00001	0.0000001	785.25	63	9de1f9c1-260b-42fa-8905-04218fa611b3	0	0	0	0	1	5	1
global	indv	100000	0.002	2.4	0.5	12	0.97	0.00001	0.0000001	705.995	63	9efd21b7-103c-48bc-ae15-ea773acd1312	0	0	0	0	1	5	1
global	indv	100000	0.002	2.4	0.5	12	0.97	0.00001	0.0000001	704.335	63	a069c422-3b5f-4f0a-9fcf-26f4a5b7c19a	0	0	0	0	1	5	1
global	indv	100000	0.002	2.4	0.5	12	0.97	0.00001	0.0000001	697.465	63	a7be3d0b-e2dd-4ec2-a18a-8c57023bf229	0	0	0	0	1	5	1
global	indv	100000	0.002	2.4	0.5	12	0.97	0.00001	0.0000001	570.76	63	b4859882-e21f-46b3-99c0-f7861c68066e	0	0	0	0	1	5	1
global	indv	100000	0.002	2.4	0.5	12	0.97	0.00001	0.0000001	624.205	63	c1e47112-69af-425f-a7c1-2e827a7fa493	0	0	0	0	1	5	1
global	indv	100000	0.002	2.4	0.5	12	0.97	0.00001	0.0000001	641.415	63	d0f0c397-afca-4162-99b2-b8877dad1dc3	0	0	0	0	1	5	1
global	indv	100000	0.002	2.4	0.5	12	0.97	0.00001	0.0000001	14898.44	63	ed4d56d1-a939-496b-a5f8-23a3dd4732e7	0	0	0	0	1	5	1
global	indv	100000	0.002	2.4	0.5	12	0.97	0.00001	0.0000001	628.66	63	fcf6a84b-9f62-4e62-a36b-9a668a731f6f	0	0	0	0	1	5	1
global	indv	100000	0.002	2.4	0.5	12	0.9	0.00001	0.0000001	2985.28	64	062c6555-67d5-49bd-aa13-7548c25b2d8a	0	0	0	0	1	5	1
global	indv	100000	0.002	2.4	0.5	12	0.9	0.00001	0.0000001	605.505	64	07420c4c-1fe5-4f6b-bb07-c9a3abae9486	0	0	0	0	1	5	1
global	indv	100000	0.002	2.4	0.5	12	0.9	0.00001	0.0000001	800.355	64	08faec46-b1f8-4331-8d11-224e7bc070c1	0	0	0	0	1	5	1
global	indv	100000	0.002	2.4	0.5	12	0.9	0.00001	0.0000001	781.355	64	0d284baa-f543-4639-840a-d003d3c38735	0	0	0	0	1	5	1
global	indv	100000	0.002	2.4	0.5	12	0.9	0.00001	0.0000001	811.805	64	1560c8da-48fe-4a23-aeb5-da2d9134442d	0	0	0	0	1	5	1
global	indv	100000	0.002	2.4	0.5	12	0.9	0.00001	0.0000001	672.705	64	17bca8d0-457b-40f9-9ee5-10a49ae65542	0	0	0	0	1	5	1
global	indv	100000	0.002	2.4	0.5	12	0.9	0.00001	0.0000001	536.885	64	2c3dd8c9-49e7-4cdc-93a3-82c507c8781c	0	0	0	0	1	5	1
global	indv	100000	0.002	2.4	0.5	12	0.9	0.00001	0.0000001	810.2	64	340338f4-7348-4aa1-af37-2b33013b8b78	0	0	0	0	1	5	1
global	indv	100000	0.002	2.4	0.5	12	0.9	0.00001	0.0000001	468.65	64	42e1aa27-c688-4d5e-b505-6b7809832603	0	0	0	0	1	5	1
global	indv	100000	0.002	2.4	0.5	12	0.9	0.00001	0.0000001	2139.3	64	43ca8ce9-0f09-478c-a9ef-77d48eac449d	0	0	0	0	1	5	1
global	indv	100000	0.002	2.4	0.5	12	0.9	0.00001	0.0000001	2978.975	64	58afcb9f-3406-42d4-b94b-a421aaebe1cb	0	0	0	0	1	5	1
global	indv	100000	0.002	2.4	0.5	12	0.9	0.00001	0.0000001	1993.49	64	5daebd93-58e3-475c-8f55-068ddf354b92	0	0	0	0	1	5	1
global	indv	100000	0.002	2.4	0.5	12	0.9	0.00001	0.0000001	578.4	64	5e459bf6-4be3-4943-a1ac-36b4a82d001a	0	0	0	0	1	5	1
global	indv	100000	0.002	2.4	0.5	12	0.9	0.00001	0.0000001	614.67	64	690db9ae-a830-4de9-afb3-e792edbabd32	0	0	0	0	1	5	1
global	indv	100000	0.002	2.4	0.5	12	0.9	0.00001	0.0000001	602.87	64	704641b4-b30e-476c-975c-f8aeabc0fd9f	0	0	0	0	1	5	1
global	indv	100000	0.002	2.4	0.5	12	0.9	0.00001	0.0000001	7774.61	64	7a40c50d-810a-455c-94d1-bf51ac1a6681	0	0	0	0	1	5	1
global	indv	100000	0.002	2.4	0.5	12	0.9	0.00001	0.0000001	761.74	64	7ce3e0f1-84a4-48c4-b68d-322324252bf5	0	0	0	0	1	5	1
global	indv	100000	0.002	2.4	0.5	12	0.9	0.00001	0.0000001	610.61	64	8466b935-54bd-4a0b-8db6-fc1e65a6232f	0	0	0	0	1	5	1
global	indv	100000	0.002	2.4	0.5	12	0.9	0.00001	0.0000001	760.495	64	92ba5445-cba2-4d21-9289-9884e760acc3	0	0	0	0	1	5	1
global	indv	100000	0.002	2.4	0.5	12	0.9	0.00001	0.0000001	640.935	64	adcccb35-2b36-48ee-bd1d-1e2ffe963796	0	0	0	0	1	5	1
global	indv	100000	0.002	2.4	0.5	12	0.9	0.00001	0.0000001	628.24	64	b549dfc1-3484-4a9d-ad0a-005877c38668	0	0	0	0	1	5	1
global	indv	100000	0.002	2.4	0.5	12	0.9	0.00001	0.0000001	761.56	64	b653f57f-567d-4fdf-a56d-c150439baec0	0	0	0	0	1	5	1
global	indv	100000	0.002	2.4	0.5	12	0.9	0.00001	0.0000001	4355.91	64	baccb876-5ef2-4ef6-a532-ba423f92e069	0	0	0	0	1	5	1
global	indv	100000	0.002	2.4	0.5	12	0.9	0.00001	0.0000001	696.62	64	c0fa972d-8bf1-4546-9127-9af722ff282b	0	0	0	0	1	5	1
global	indv	100000	0.002	2.4	0.5	12	0.9	0.00001	0.0000001	18471.755	64	c5f3e2a8-6af4-44b3-af44-832d6907c2a9	0	0	0	0	1	5	1
global	indv	100000	0.002	2.4	0.5	12	0.9	0.00001	0.0000001	2187.01	64	d5597cb4-3d3a-4602-bcb1-92189a700d54	0	0	0	0	1	5	1
global	indv	100000	0.002	2.4	0.5	12	0.9	0.00001	0.0000001	2285.91	64	d90ecb20-c52b-427b-a6d8-90268253c908	0	0	0	0	1	5	1
global	indv	100000	0.002	2.4	0.5	12	0.9	0.00001	0.0000001	580.765	64	e4f48f84-15e9-490c-b6b3-ae6a64d8abdc	0	0	0	0	1	5	1
global	indv	100000	0.002	2.4	0.5	12	0.9	0.00001	0.0000001	714.105	64	f456c702-bc72-4046-8ead-935dd52efbe1	0	0	0	0	1	5	1
global	indv	100000	0.002	2.4	0.5	12	0.9	0.00001	0.0000001	567.845	64	f64d4eba-2f4e-480e-9538-ea3a73306eff	0	0	0	0	1	5	1
global	indv	100000	0.002	2.4	0.5	12	0.9	0.00001	0.0000001	604.095	64	fa8863df-0397-4a18-a09c-387b4efb3119	0	0	0	0	1	5	1
global	indv	100000	0.002	2.4	0.5	12	1	0.00001	0.0000001	1013.16	65	00b063e6-4fdf-4ae0-be95-36284a0d9fa9	0	0	0	0	1	5	1
global	indv	100000	0.002	2.4	0.5	12	1	0.00001	0.0000001	886.71	65	11ac78c5-77e1-4bca-801d-e82f19422fcd	0	0	0	0	1	5	1
global	indv	100000	0.002	2.4	0.5	12	1	0.00001	0.0000001	9937.54	65	12e6c169-e1a1-47d7-bcae-c44975a21fc8	0	0	0	0	1	5	1
global	indv	100000	0.002	2.4	0.5	12	1	0.00001	0.0000001	919.3	65	2da26174-f43e-422c-b9af-ccf5e08b9b9a	0	0	0	0	1	5	1
global	indv	100000	0.002	2.4	0.5	12	1	0.00001	0.0000001	520.84	65	3389d5bf-255b-43be-af4d-c8b0e4842cff	0	0	0	0	1	5	1
global	indv	100000	0.002	2.4	0.5	12	1	0.00001	0.0000001	770.045	65	4264e272-34ae-467f-87a1-0ec14536596f	0	0	0	0	1	5	1
global	indv	100000	0.002	2.4	0.5	12	1	0.00001	0.0000001	628.675	65	47859fb6-b12d-42db-9e54-f8ae85613062	0	0	0	0	1	5	1
global	indv	100000	0.002	2.4	0.5	12	1	0.00001	0.0000001	544.175	65	4aa58443-5d3d-48ad-bea7-f76dc6d89b35	0	0	0	0	1	5	1
global	indv	100000	0.002	2.4	0.5	12	1	0.00001	0.0000001	557.095	65	505557ce-60af-4134-90cf-dd255a221d8d	0	0	0	0	1	5	1
global	indv	100000	0.002	2.4	0.5	12	1	0.00001	0.0000001	574.18	65	614d828e-4ea7-40f2-a706-448cea6beb1e	0	0	0	0	1	5	1
global	indv	100000	0.002	2.4	0.5	12	1	0.00001	0.0000001	569.805	65	682332f2-02a9-4d10-9f35-ce731450e475	0	0	0	0	1	5	1
global	indv	100000	0.002	2.4	0.5	12	1	0.00001	0.0000001	741.86	65	72894069-8ac9-4a22-a16d-18a6d6774b46	0	0	0	0	1	5	1
global	indv	100000	0.002	2.4	0.5	12	1	0.00001	0.0000001	688.79	65	76429b89-7ad5-4778-803a-456244094277	0	0	0	0	1	5	1
global	indv	100000	0.002	2.4	0.5	12	1	0.00001	0.0000001	901.785	65	970aebf3-169b-402c-b78e-b30b4165e7a2	0	0	0	0	1	5	1
global	indv	100000	0.002	2.4	0.5	12	1	0.00001	0.0000001	938.885	65	99d7182f-2734-40c0-9b77-6437110cdf54	0	0	0	0	1	5	1
global	indv	100000	0.002	2.4	0.5	12	1	0.00001	0.0000001	2309.41	65	a5724a20-65a6-4d6e-80fb-7fef5e0edd2c	0	0	0	0	1	5	1
global	indv	100000	0.002	2.4	0.5	12	1	0.00001	0.0000001	690.04	65	af9d9512-66e6-4e75-a382-4ed9459e091f	0	0	0	0	1	5	1
global	indv	100000	0.002	2.4	0.5	12	1	0.00001	0.0000001	668.595	65	b00e026f-b0f1-4e7d-b40e-4f29fe5105ea	0	0	0	0	1	5	1
global	indv	100000	0.002	2.4	0.5	12	1	0.00001	0.0000001	579.235	65	c4c21c00-f798-4d09-bb28-55f1ba342349	0	0	0	0	1	5	1
global	indv	100000	0.002	2.4	0.5	12	1	0.00001	0.0000001	479.24	65	c57c7c03-e26e-4977-94da-f028683419a0	0	0	0	0	1	5	1
global	indv	100000	0.002	2.4	0.5	12	1	0.00001	0.0000001	632.305	65	cad4eb40-57cf-424c-8449-9334803d695d	0	0	0	0	1	5	1
global	indv	100000	0.002	2.4	0.5	12	1	0.00001	0.0000001	614.33	65	caf796fd-b2cd-4dd0-886a-a40470cfe456	0	0	0	0	1	5	1
global	indv	100000	0.002	2.4	0.5	12	1	0.00001	0.0000001	586.545	65	d22a5e4b-2b53-4f61-a8aa-3a039a89359f	0	0	0	0	1	5	1
global	indv	100000	0.002	2.4	0.5	12	1	0.00001	0.0000001	2296.68	65	df53e858-ca5b-4d4f-aff0-f511c428b552	0	0	0	0	1	5	1
global	indv	100000	0.002	2.4	0.5	12	1	0.00001	0.0000001	535.715	65	e1b9290c-a98e-495a-8ff1-bfc5a0d2298e	0	0	0	0	1	5	1
global	indv	100000	0.002	2.4	0.5	12	1	0.00001	0.0000001	3158.63	65	e4c01c21-8b64-4044-b331-9163d4268164	0	0	0	0	1	5	1
global	indv	100000	0.002	2.4	0.5	12	1	0.00001	0.0000001	4222.38	65	e978ed40-aedb-4df6-b5ee-cdd7352ed14d	0	0	0	0	1	5	1
global	indv	100000	0.002	2.4	0.5	12	1	0.00001	0.0000001	723.505	65	ee7bb06b-9ca1-4b12-82d2-a1f439f01e70	0	0	0	0	1	5	1
global	indv	100000	0.002	2.4	0.5	12	1	0.00001	0.0000001	509.575	65	efa6a14e-e4f8-4ebf-a308-236dfd21bddc	0	0	0	0	1	5	1
global	indv	100000	0.002	2.4	0.5	12	1	0.00001	0.0000001	882.735	65	fb6386f6-58ca-4313-92c9-b58b8b294308	0	0	0	0	1	5	1
global	indv	100000	0.002	2.4	0.5	12	0.25	0.000001	0.0000001	20000	66	059db36f-efad-4f47-b234-b721ca33a784	0.7469106669	0.0502534457	9823975.4	1660590.43942171	5	5	1
global	indv	100000	0.002	2.4	0.5	12	0.25	0.000001	0.0000001	20000	66	06fc8cac-e277-45f9-a6e8-da639aa9f94b	0.8080863329	0.053950726	8846458.2	525431.9907007	5	5	1
global	indv	100000	0.002	2.4	0.5	12	0.25	0.000001	0.0000001	20000	66	0f8d8087-d377-49f3-8b2a-7c24e94184c3	0.6670737464	0.0335524596	7987808.4	786489.900000184	5	5	1
global	indv	100000	0.002	2.4	0.5	12	0.25	0.000001	0.0000001	20000	66	12b42214-c0cb-4ed7-9497-0729907d5c1d	0.6940310279	0.03343468	7963515.4	1099724.69749401	5	5	1
global	indv	100000	0.002	2.4	0.5	12	0.25	0.000001	0.0000001	20000	66	2608b3f6-878d-45b6-9366-7c5b0fad77be	0.6646114448	0.0388378566	6723173.8	563093.840518346	5	5	1
global	indv	100000	0.002	2.4	0.5	12	0.25	0.000001	0.0000001	20000	66	2c5389ff-592d-4144-8f91-d5fe18382f70	0.7340262552	0.0932760649	8624246.2	2801036.99212688	5	5	1
global	indv	100000	0.002	2.4	0.5	12	0.25	0.000001	0.0000001	20000	66	30f023b6-d9f9-4255-8fa1-40ef5da2342e	0.6728054554	0.0515341784	8040047	1398921.3413114	5	5	1
global	indv	100000	0.002	2.4	0.5	12	0.25	0.000001	0.0000001	20000	66	33d81bb5-5260-4975-a585-e2e33c8bddc8	0.7082375045	0.063825195	7642297.6	644994.957897579	5	5	1
global	indv	100000	0.002	2.4	0.5	12	0.25	0.000001	0.0000001	20000	66	37727333-9e62-4a52-844a-d5d4465bf860	0.7176402534	0.066351308	7978470	1744279.45154625	5	5	1
global	indv	100000	0.002	2.4	0.5	12	0.25	0.000001	0.0000001	20000	66	39970aa4-45dc-4603-b09e-9625cf4d9050	0.7047563017	0.0160545475	7954337.2	536328.063746155	5	5	1
global	indv	100000	0.002	2.4	0.5	12	0.25	0.000001	0.0000001	20000	66	453ffd57-f35a-4dca-b903-fafcebf5405e	0.7296844492	0.0519428836	8574952.8	1610817.68915688	5	5	1
global	indv	100000	0.002	2.4	0.5	12	0.25	0.000001	0.0000001	20000	66	473804b2-b2c6-4d0f-ae4b-c1299eebe87e	0.6466187302	0.0798336633	7065167.6	978178.990805517	5	5	1
global	indv	100000	0.002	2.4	0.5	12	0.25	0.000001	0.0000001	20000	66	57bf539e-cb1b-48b2-a776-bcd8cbae25dc	0.7109506004	0.0849129404	7508085.2	789967.602556712	5	5	1
global	indv	100000	0.002	2.4	0.5	12	0.25	0.000001	0.0000001	20000	66	7f34546a-933c-444c-b2e9-fc936b240013	0.7590105625	0.0718261889	8574177.6	628287.765272252	5	5	1
global	indv	100000	0.002	2.4	0.5	12	0.25	0.000001	0.0000001	20000	66	8086cec1-a4ab-48fe-99e0-f6f0b2bb9e2c	0.773758525	0.0834149381	8765226	1365019.80635465	5	5	1
global	indv	100000	0.002	2.4	0.5	12	0.25	0.000001	0.0000001	20000	66	8279c909-8277-4b81-8930-0794a185230d	0.6730104245	0.035644032	7631218.2	1369508.79935023	5	5	1
global	indv	100000	0.002	2.4	0.5	12	0.25	0.000001	0.0000001	20000	66	862e9997-7266-4153-95da-f36fa14ed854	0.6762756751	0.0538218817	7704997.4	1218854.54045788	5	5	1
global	indv	100000	0.002	2.4	0.5	12	0.25	0.000001	0.0000001	20000	66	8b4ca4c0-0d78-4c84-8d75-3039260b8603	0.7150410465	0.0663979694	8041871	1080967.0124946	5	5	1
global	indv	100000	0.002	2.4	0.5	12	0.25	0.000001	0.0000001	20000	66	a0ea1810-3bc0-48d4-9671-c71cf0d19ee6	0.6474479675	0.0463457645	7056974.4	594441.598700242	5	5	1
global	indv	100000	0.002	2.4	0.5	12	0.25	0.000001	0.0000001	20000	66	a9d32992-7e10-45f1-b7e0-7e5654f6de3d	0.7778217372	0.0289521835	9172605.2	1536875.68851118	5	5	1
global	indv	100000	0.002	2.4	0.5	12	0.25	0.000001	0.0000001	20000	66	afead181-b2fe-4514-8156-f05d2f85f450	0.7416580856	0.0473786186	9305914.4	1729120.46235617	5	5	1
global	indv	100000	0.002	2.4	0.5	12	0.25	0.000001	0.0000001	20000	66	b0c4f22c-c13b-4984-808a-1c7803358801	0.7800581911	0.0434005451	8390764	1070852.5175058	5	5	1
global	indv	100000	0.002	2.4	0.5	12	0.25	0.000001	0.0000001	20000	66	b5c69645-3da0-4c83-92eb-f4a551743c75	0.7021353491	0.0746128716	7192974.8	858228.660653267	5	5	1
global	indv	100000	0.002	2.4	0.5	12	0.25	0.000001	0.0000001	20000	66	b76d48dd-f128-435d-956e-2b69b60430ea	0.6082364165	0.0617999907	7243840.2	3682008.09202427	5	5	1
global	indv	100000	0.002	2.4	0.5	12	0.25	0.000001	0.0000001	20000	66	c65455ea-24a2-4fb3-8ea0-0fb412b04b2f	0.5830041156	0.0711107774	6543021	1414520.16010466	5	5	1
global	indv	100000	0.002	2.4	0.5	12	0.25	0.000001	0.0000001	20000	66	d0604a44-395f-4069-80a2-4f73368ce8fa	0.6673454119	0.0842141684	7141683.8	1553620.16678875	5	5	1
global	indv	100000	0.002	2.4	0.5	12	0.25	0.000001	0.0000001	20000	66	d9c5e6fe-55c7-4b6b-a34a-b4b0ab87d5b2	0.6860269947	0.0336233715	7331736.2	878990.632792637	5	5	1
global	indv	100000	0.002	2.4	0.5	12	0.25	0.000001	0.0000001	20000	66	dd5da92e-2583-4261-9a05-38b816108a71	0.6981082635	0.0274240313	7780316.8	1585627.40913879	5	5	1
global	indv	100000	0.002	2.4	0.5	12	0.25	0.000001	0.0000001	20000	66	eb6f6c4e-a05a-4b49-9491-173ba8db70ce	0.7305303251	0.0377851637	8129707.8	891708.54722897	5	5	1
global	indv	100000	0.002	2.4	0.5	12	0.25	0.000001	0.0000001	20000	66	ec7a8676-5986-4b6b-a582-6217f370bc70	0.7984287628	0.0213386112	11377574.2	2099042.19965862	5	5	1
global	indv	100000	0.002	2.4	0.5	12	0.5	0.000001	0.0000001	20000	67	04e7836e-8d44-45cf-9f2d-99668e89e92a	0.6868929824	0.0296056193	7977579.8	820389.910620066	5	5	1
global	indv	100000	0.002	2.4	0.5	12	0.5	0.000001	0.0000001	20000	67	22207283-8083-4442-a3a2-ddd3579ce962	0.7009815237	0.0529219042	8072745.8	2357652.862954	5	5	1
global	indv	100000	0.002	2.4	0.5	12	0.5	0.000001	0.0000001	20000	67	22dc8ed2-30a1-4317-9198-0f9a17141354	0.7462142838	0.0383868605	9389974	1373471.15218213	5	5	1
global	indv	100000	0.002	2.4	0.5	12	0.5	0.000001	0.0000001	20000	67	23025a4c-1e69-4470-bcce-5ded60ae3eb4	0.778339531	0.0277973255	8929743.2	1671522.26363552	5	5	1
global	indv	100000	0.002	2.4	0.5	12	0.5	0.000001	0.0000001	20000	67	2b1101ef-daa2-4122-b98d-b188312e56dd	0.6432394944	0.036060403	7122112.6	386345.967424017	5	5	1
global	indv	100000	0.002	2.4	0.5	12	0.5	0.000001	0.0000001	20000	67	382ab14c-4cee-419a-b39d-9ceb048e1411	0.7326646191	0.0357472171	8853813	764865.968967766	5	5	1
global	indv	100000	0.002	2.4	0.5	12	0.5	0.000001	0.0000001	20000	67	39ac6ddf-834b-4780-8598-9a6d31eb3fc9	0.7013778882	0.1085359085	8357282.6	2438793.9862367	5	5	1
global	indv	100000	0.002	2.4	0.5	12	0.5	0.000001	0.0000001	20000	67	39d5917a-b023-4e5f-bed8-7eb1420871a7	0.7610959646	0.0172580885	10175895.6	1126644.04978227	5	5	1
global	indv	100000	0.002	2.4	0.5	12	0.5	0.000001	0.0000001	20000	67	531cac7e-f8d2-4ad4-83ac-c6dd17d3e5c6	0.8211947383	0.0321731093	10527911.4	1089357.45825913	5	5	1
global	indv	100000	0.002	2.4	0.5	12	0.5	0.000001	0.0000001	20000	67	59b3612b-88d1-47dc-861b-0f1f03146907	0.6964099439	0.0628590432	7423432.4	1250831.22153822	5	5	1
global	indv	100000	0.002	2.4	0.5	12	0.5	0.000001	0.0000001	20000	67	65825a62-61fe-4628-b549-240ac2f61cc3	0.7637994676	0.122741071	11213365.6	5681280.60291597	5	5	1
global	indv	100000	0.002	2.4	0.5	12	0.5	0.000001	0.0000001	20000	67	6898c8bb-c86b-4ad4-a512-489f51588ed0	0.6929470901	0.017552728	7503083.4	866034.140640714	5	5	1
global	indv	100000	0.002	2.4	0.5	12	0.5	0.000001	0.0000001	20000	67	6e79a571-b900-436b-9c49-52c228466b52	0.7354393365	0.0261685246	9819887.2	1809118.66307843	5	5	1
global	indv	100000	0.002	2.4	0.5	12	0.5	0.000001	0.0000001	20000	67	753c9526-3e4d-49c8-807d-6e4cb3584be7	0.713858158	0.0677862198	7974227	951604.445324054	5	5	1
global	indv	100000	0.002	2.4	0.5	12	0.5	0.000001	0.0000001	20000	67	8a8c094f-9f70-4534-9794-05a118cf6655	0.7026964893	0.0391594868	7774222	335867.351295865	5	5	1
global	indv	100000	0.002	2.4	0.5	12	0.5	0.000001	0.0000001	20000	67	8ab1a28e-5803-4403-8cdb-4140e31f2148	0.7468441067	0.1110539105	9319793.2	1918688.22720816	5	5	1
global	indv	100000	0.002	2.4	0.5	12	0.5	0.000001	0.0000001	20000	67	940c7072-eee1-47e6-b36a-8a333b9c35a6	0.6425207934	0.0338881888	7117779.8	800923.659056967	5	5	1
global	indv	100000	0.002	2.4	0.5	12	0.5	0.000001	0.0000001	20000	67	98537a9b-566f-4695-94ca-0749451ca989	0.6676652968	0.0508699523	7454892.2	774182.860443965	5	5	1
global	indv	100000	0.002	2.4	0.5	12	0.5	0.000001	0.0000001	20000	67	9f7b95a4-a82d-4ec7-93d8-e2285d5177c5	0.6436488992	0.0870487085	6696500.2	1650267.91322703	5	5	1
global	indv	100000	0.002	2.4	0.5	12	0.5	0.000001	0.0000001	20000	67	a83b4e57-1cd2-405f-8c26-cf42add7bb71	0.7352369281	0.0284786337	8400631.8	642512.933213566	5	5	1
global	indv	100000	0.002	2.4	0.5	12	0.5	0.000001	0.0000001	20000	67	b95e1998-9a6b-4924-a324-4d00208b7f6b	0.7020379222	0.0204220651	7235650.4	1107844.67473234	5	5	1
global	indv	100000	0.002	2.4	0.5	12	0.5	0.000001	0.0000001	20000	67	cb87a782-f2c5-4a49-ae21-fe93bea9d4af	0.735392352	0.0349336577	8718322.8	1417370.30500314	5	5	1
global	indv	100000	0.002	2.4	0.5	12	0.5	0.000001	0.0000001	20000	67	d1712d51-6e8a-4c5e-956a-e72d1cdd6594	0.7401395454	0.0877528661	9664236.8	1725516.14284095	5	5	1
global	indv	100000	0.002	2.4	0.5	12	0.5	0.000001	0.0000001	20000	67	d2fd0c92-b994-4ffa-a17c-e2d18ee42b62	0.7606704965	0.0660330613	8760989.6	999431.00655613	5	5	1
global	indv	100000	0.002	2.4	0.5	12	0.5	0.000001	0.0000001	20000	67	e10f40fc-0987-4c82-b41b-4c9ced86aefd	0.8035916797	0.0204321863	10057769.2	296950.349423435	5	5	1
global	indv	100000	0.002	2.4	0.5	12	0.5	0.000001	0.0000001	20000	67	e13bcb58-ae00-40b2-b131-99f49a83fec9	0.7147711189	0.1439674989	9676328.6	4116422.8551667	5	5	1
global	indv	100000	0.002	2.4	0.5	12	0.5	0.000001	0.0000001	20000	67	e239f24c-4386-410b-9732-6332726b9afb	0.7763919165	0.0548238594	9261674.4	1202822.23175696	5	5	1
global	indv	100000	0.002	2.4	0.5	12	0.5	0.000001	0.0000001	20000	67	ece8f38e-e205-4182-825a-00c83e50546b	0.7642338681	0.0699059688	8995476.8	1178330.33042764	5	5	1
global	indv	100000	0.002	2.4	0.5	12	0.5	0.000001	0.0000001	20000	67	f1a081b1-6e88-435d-b3e9-8bd037bf8c7a	0.8586078198	0.0501103679	26131916.6	4648756.33919356	5	5	1
global	indv	100000	0.002	2.4	0.5	12	0.5	0.000001	0.0000001	20000	67	f7896e1a-444b-461c-a360-04a196a911a1	0.7326535704	0.0421145455	7567866.4	1015048.88650069	5	5	1
global	indv	100000	0.002	2.4	0.5	12	0.97	0.000001	0.0000001	730.98	68	0b34af72-4b25-4e34-a386-b120b8f5c6bc	0	0	0	0	1	5	1
global	indv	100000	0.002	2.4	0.5	12	0.97	0.000001	0.0000001	600.905	68	12e758de-b31e-4863-aa5b-c10e894e9c56	0	0	0	0	1	5	1
global	indv	100000	0.002	2.4	0.5	12	0.97	0.000001	0.0000001	756.145	68	16d961d1-c453-4f58-ad99-a88f220073fc	0	0	0	0	1	5	1
global	indv	100000	0.002	2.4	0.5	12	0.97	0.000001	0.0000001	826.025	68	17f2eb2b-fead-462a-8f8f-3c44e300909e	0	0	0	0	1	5	1
global	indv	100000	0.002	2.4	0.5	12	0.97	0.000001	0.0000001	729.53	68	1b8589d3-5989-4e96-b369-95297f484135	0	0	0	0	1	5	1
global	indv	100000	0.002	2.4	0.5	12	0.97	0.000001	0.0000001	488.865	68	23d573f0-9d46-4c97-b374-cc9ce80d485e	0	0	0	0	1	5	1
global	indv	100000	0.002	2.4	0.5	12	0.97	0.000001	0.0000001	665.155	68	3105d61d-864e-4552-a302-99f0e40eeadd	0	0	0	0	1	5	1
global	indv	100000	0.002	2.4	0.5	12	0.97	0.000001	0.0000001	20000	68	3ec51777-dcb7-474a-8fc2-3cac057ff44b	0.7122028515	0.0248982607	6698865.4	1076509.96264586	5	5	1
global	indv	100000	0.002	2.4	0.5	12	0.97	0.000001	0.0000001	747.115	68	3fb8212a-55ea-48d6-bb14-1ed53c2fffb3	0	0	0	0	1	5	1
global	indv	100000	0.002	2.4	0.5	12	0.97	0.000001	0.0000001	629.315	68	48d93bc7-2b2f-4dcc-8d41-8fec729ecc15	0	0	0	0	1	5	1
global	indv	100000	0.002	2.4	0.5	12	0.97	0.000001	0.0000001	795.6	68	490f8843-9b29-4a43-a4a3-83f8a3bc66c5	0	0	0	0	1	5	1
global	indv	100000	0.002	2.4	0.5	12	0.97	0.000001	0.0000001	745.33	68	57b1aecc-3931-4ab0-aa36-f10e8efcb6eb	0	0	0	0	1	5	1
global	indv	100000	0.002	2.4	0.5	12	0.97	0.000001	0.0000001	785.94	68	5807092d-bc1b-4728-9b4a-784281d80919	0	0	0	0	1	5	1
global	indv	100000	0.002	2.4	0.5	12	0.97	0.000001	0.0000001	759.46	68	6235983e-eeb5-4fb4-9448-072458a8c79a	0	0	0	0	1	5	1
global	indv	100000	0.002	2.4	0.5	12	0.97	0.000001	0.0000001	692.23	68	63e74819-d9f3-40c1-886b-f71ac92198ba	0	0	0	0	1	5	1
global	indv	100000	0.002	2.4	0.5	12	0.97	0.000001	0.0000001	579.635	68	668ced6c-f955-4e95-8618-47a8bd95d335	0	0	0	0	1	5	1
global	indv	100000	0.002	2.4	0.5	12	0.97	0.000001	0.0000001	765.625	68	6de985a7-4234-48ce-9932-9f7ebced02fa	0	0	0	0	1	5	1
global	indv	100000	0.002	2.4	0.5	12	0.97	0.000001	0.0000001	758.125	68	a3d560ba-267f-4d49-807e-858716fff940	0	0	0	0	1	5	1
global	indv	100000	0.002	2.4	0.5	12	0.97	0.000001	0.0000001	579.56	68	a9b62b39-fac0-4899-9c93-a940d61fbbd3	0	0	0	0	1	5	1
global	indv	100000	0.002	2.4	0.5	12	0.97	0.000001	0.0000001	20000	68	ab9dd3da-d459-447e-876d-03362fc1ba4e	0.5757667254	0.0475130839	6288130.8	821846.093612849	5	5	1
global	indv	100000	0.002	2.4	0.5	12	0.97	0.000001	0.0000001	683.565	68	b2e1d974-ae82-413d-b889-90f53888f6bf	0	0	0	0	1	5	1
global	indv	100000	0.002	2.4	0.5	12	0.97	0.000001	0.0000001	477.805	68	b61576f2-63d8-4541-9219-33a498ab246b	0	0	0	0	1	5	1
global	indv	100000	0.002	2.4	0.5	12	0.97	0.000001	0.0000001	478.19	68	bf1cca0f-e7f6-457c-9708-70b7ee84143e	0	0	0	0	1	5	1
global	indv	100000	0.002	2.4	0.5	12	0.97	0.000001	0.0000001	750.49	68	c176fe02-6ae4-4f77-8cd7-30d57f2c0965	0	0	0	0	1	5	1
global	indv	100000	0.002	2.4	0.5	12	0.97	0.000001	0.0000001	473.62	68	cbb566b5-9f93-41d9-aeb3-ff97bdaa9210	0	0	0	0	1	5	1
global	indv	100000	0.002	2.4	0.5	12	0.97	0.000001	0.0000001	730.32	68	d1c4f258-09ba-4b50-aae9-d44b96ae41ea	0	0	0	0	1	5	1
global	indv	100000	0.002	2.4	0.5	12	0.97	0.000001	0.0000001	603.125	68	d603bb46-bc72-40fb-ab66-9889e7ef1ccb	0	0	0	0	1	5	1
global	indv	100000	0.002	2.4	0.5	12	0.97	0.000001	0.0000001	642.2	68	e786ecaa-fb44-4b16-9b62-3e75785cc86a	0	0	0	0	1	5	1
global	indv	100000	0.002	2.4	0.5	12	0.97	0.000001	0.0000001	498.88	68	f2dcd026-aac3-49c1-9692-288336a1b102	0	0	0	0	1	5	1
global	indv	100000	0.002	2.4	0.5	12	0.97	0.000001	0.0000001	720.37	68	f698871d-3a09-45be-b9dc-e6c5ba1d9d8a	0	0	0	0	1	5	1
global	indv	100000	0.002	2.4	0.5	12	0.9	0.000001	0.0000001	20000	69	01760386-e134-4aa3-a6a6-a5abd9ac387e	0.6791871307	0.0892528241	7971966	1393300.36112588	5	5	1
global	indv	100000	0.002	2.4	0.5	12	0.9	0.000001	0.0000001	20000	69	040d4fab-65cf-47ca-a710-6769c589fad9	0.7495671646	0.1542336864	11110374.2	5043371.90140413	5	5	1
global	indv	100000	0.002	2.4	0.5	12	0.9	0.000001	0.0000001	706.295	69	0ecbb25c-367e-480e-ad6a-2c883f44aa0f	0	0	0	0	1	5	1
global	indv	100000	0.002	2.4	0.5	12	0.9	0.000001	0.0000001	20000	69	135e7361-58d5-4bed-a795-62d3b638259b	0.7695307972	0.0477762468	9773694	1349219.08499009	5	5	1
global	indv	100000	0.002	2.4	0.5	12	0.9	0.000001	0.0000001	20000	69	2d066cf4-7a94-4155-98fc-205aeb22b335	0.5694631761	0.0899480925	6206608.4	1277745.51550115	5	5	1
global	indv	100000	0.002	2.4	0.5	12	0.9	0.000001	0.0000001	20000	69	36bc1278-cd50-4e46-9657-42afc23af106	0.6058529071	0.0414962273	7646466.6	1215807.49555688	5	5	1
global	indv	100000	0.002	2.4	0.5	12	0.9	0.000001	0.0000001	20000	69	37a7fbb4-2cbb-460c-a2d7-09f3d1f0edb9	0.6683358864	0.0374888862	6665130.2	981506.485851062	5	5	1
global	indv	100000	0.002	2.4	0.5	12	0.9	0.000001	0.0000001	551.375	69	56963998-0380-440f-a664-bf5e3e2cf907	0	0	0	0	1	5	1
global	indv	100000	0.002	2.4	0.5	12	0.9	0.000001	0.0000001	684.27	69	662290a9-c78f-4c40-98ab-c718fc6e1fd4	0	0	0	0	1	5	1
global	indv	100000	0.002	2.4	0.5	12	0.9	0.000001	0.0000001	557.96	69	677f13ff-6b5c-4764-96f1-6e3e71fc5e2e	0	0	0	0	1	5	1
global	indv	100000	0.002	2.4	0.5	12	0.9	0.000001	0.0000001	13664.99	69	6f823541-cd98-48a6-bc25-a9beccc65d31	0	0	0	0	1	5	1
global	indv	100000	0.002	2.4	0.5	12	0.9	0.000001	0.0000001	835.13	69	74c56a26-aff2-4cf0-ba82-921f11ec0673	0	0	0	0	1	5	1
global	indv	100000	0.002	2.4	0.5	12	0.9	0.000001	0.0000001	573.99	69	79ab4c67-6f0b-4a42-b222-1fb4100246b8	0	0	0	0	1	5	1
global	indv	100000	0.002	2.4	0.5	12	0.9	0.000001	0.0000001	20000	69	7ac7f34f-aa43-4ad5-bfbe-4d0bafcf4199	0.753526283	0.0637072328	9382044.4	2398923.03990526	5	5	1
global	indv	100000	0.002	2.4	0.5	12	0.9	0.000001	0.0000001	888.71	69	890681b2-f38b-4426-8798-b9fbc346ba6f	0	0	0	0	1	5	1
global	indv	100000	0.002	2.4	0.5	12	0.9	0.000001	0.0000001	2125.025	69	8a727913-f3b3-4e99-b2ec-0049ee04b840	0	0	0	0	1	5	1
global	indv	100000	0.002	2.4	0.5	12	0.9	0.000001	0.0000001	20000	69	8a8be008-e6bc-440a-9ef0-46b213067153	0.6471123555	0.0866733321	8350539.4	3971538.2045439	5	5	1
global	indv	100000	0.002	2.4	0.5	12	0.9	0.000001	0.0000001	762.865	69	b0f0e1a9-4bb4-47f5-af51-22551e1e42c5	0	0	0	0	1	5	1
global	indv	100000	0.002	2.4	0.5	12	0.9	0.000001	0.0000001	555.375	69	b72c2480-5b91-4917-8246-76663daa2961	0	0	0	0	1	5	1
global	indv	100000	0.002	2.4	0.5	12	0.9	0.000001	0.0000001	20000	69	b7e588b8-bb2e-4ae2-81f1-207c0aef9bc3	0.7630658338	0.0478376781	9611333.2	2476236.86517984	5	5	1
global	indv	100000	0.002	2.4	0.5	12	0.9	0.000001	0.0000001	763.95	69	b7f59720-9279-4d77-bebd-35a8433f3e28	0	0	0	0	1	5	1
global	indv	100000	0.002	2.4	0.5	12	0.9	0.000001	0.0000001	850.895	69	b93e0b4f-038a-43f6-b020-dffa5375bba7	0	0	0	0	1	5	1
global	indv	100000	0.002	2.4	0.5	12	0.9	0.000001	0.0000001	618.92	69	bd60153a-f764-4bea-8bdd-03f58a9bd40c	0	0	0	0	1	5	1
global	indv	100000	0.002	2.4	0.5	12	0.9	0.000001	0.0000001	585.46	69	c2852b4c-aac0-4a4b-aaaa-c44af164908e	0	0	0	0	1	5	1
global	indv	100000	0.002	2.4	0.5	12	0.9	0.000001	0.0000001	20000	69	cee53ae4-5e97-4266-a4b1-67b67113834b	0.7277357083	0.0583377715	7876240.2	1365747.47719287	5	5	1
[truncated: 5,058 more rows]
