# Supplementary material for: Defectors Can Create Conditions That Rescue Cooperation
Source: PLoS Comput Biol. 2015 Dec 21;11(12):e1004645. doi: 10.1371/journal.pcbi.1004645 (PMC4687000; doi:10.1371/journal.pcbi.1004645)
Supplement: S2 Data — (CSV) [file pcbi.1004645.s013.csv]

range	type	n	mutant-freq	coop-release	coop-freq	km	size	occ	mig	u	u2	hrs	sim.hrs	condition	run.id	coop.freq.mean	coop.freq.sd	coop.size.mean	coop.size.sd	timepoints.used	last	complete
global	indv	100000	0	2.4	0.5	NA	12	0.5	0	0.0000001	0.0001	20000	668.345	20	06edfab9-fd4a-4eca-aa63-38fa24757b2c	0	0	0	0	1	5	1
global	indv	100000	0	2.4	0.5	NA	12	0.5	0	0.0000001	0.0001	20000	817.675	20	2682f3dd-585b-457e-88af-9dbbb9f8143f	0	0	0	0	1	5	1
global	indv	100000	0	2.4	0.5	NA	12	0.5	0	0.0000001	0.0001	20000	456.42	20	42daea47-4829-4b64-a5c9-857fdc82eb7b	0	0	0	0	1	5	1
global	indv	100000	0	2.4	0.5	NA	12	0.5	0	0.0000001	0.0001	20000	952.265	20	6760b3ab-fda3-46d0-a44c-47ce0e7e011d	0	0	0	0	1	5	1
global	indv	100000	0	2.4	0.5	NA	12	0.5	0	0.0000001	0.0001	20000	691.82	20	6c9aee0b-f6ee-4069-aad3-aeeef5609521	0	0	0	0	1	5	1
global	indv	100000	0	2.4	0.5	NA	12	0.5	0	0.0000001	0.0001	20000	459.295	20	76bffc8c-c241-42ea-8cad-71f0e2c2415f	0	0	0	0	1	5	1
global	indv	100000	0	2.4	0.5	NA	12	0.5	0	0.0000001	0.0001	20000	438.01	20	82bce7d6-5533-4cb1-a3e9-3ec9aec068a0	0	0	0	0	1	5	1
global	indv	100000	0	2.4	0.5	NA	12	0.5	0	0.0000001	0.0001	20000	575.44	20	8df350c5-5457-44a0-a047-e18c9124ac49	0	0	0	0	1	5	1
global	indv	100000	0	2.4	0.5	NA	12	0.5	0	0.0000001	0.0001	20000	781.8	20	92262282-425d-4d58-801a-2dc15b8a1860	0	0	0	0	1	5	1
global	indv	100000	0	2.4	0.5	NA	12	0.5	0	0.0000001	0.0001	20000	437.905	20	a59752fb-23a8-42d3-bd19-bb3f0ddee96f	0	0	0	0	1	5	1
global	indv	100000	0	2.4	0.5	NA	12	0.5	0	0.0000001	0.0001	20000	457.67	20	b6f04a79-10e6-420a-b682-3ecf18470a10	0	0	0	0	1	5	1
global	indv	100000	0	2.4	0.5	NA	12	0.5	0	0.0000001	0.0001	20000	922.12	20	cbaf56be-35f4-4137-87c6-be8dcd5322c1	0	0	0	0	1	5	1
global	indv	100000	0	2.4	0.5	NA	12	0.5	0	0.0000001	0.0001	20000	643.67	20	de198256-48f0-40b8-906a-f531112ff8f0	0	0	0	0	1	5	1
global	indv	100000	0	2.4	0.5	NA	12	0.5	0	0.0000001	0.0001	20000	538.73	20	eb6159a8-a868-45c3-98eb-ac8dfa547fc4	0	0	0	0	1	5	1
global	indv	100000	0	2.4	0.5	NA	12	0.5	0	0.0000001	0.0001	20000	508.81	20	f1f03846-8434-4468-b82b-4919663aa4e3	0	0	0	0	1	5	1
global	indv	100000	0	2.4	0.5	NA	12	0.5	0	0.0000001	0.001	20000	530.695	21	03257ee8-c3c8-4eee-b587-e158e65354da	0	0	0	0	1	5	1
global	indv	100000	0	2.4	0.5	NA	12	0.5	0	0.0000001	0.001	20000	705.625	21	19230e62-1263-45d1-a8ca-1be784097fb0	0	0	0	0	1	5	1
global	indv	100000	0	2.4	0.5	NA	12	0.5	0	0.0000001	0.001	20000	552.39	21	36cdc5f9-d9a3-4772-a087-e2e1c646d15f	0	0	0	0	1	5	1
global	indv	100000	0	2.4	0.5	NA	12	0.5	0	0.0000001	0.001	20000	472.175	21	3c34cfef-820e-43a2-9df4-a977d8323e0f	0	0	0	0	1	5	1
global	indv	100000	0	2.4	0.5	NA	12	0.5	0	0.0000001	0.001	20000	760.23	21	4038d7aa-5c7a-434b-8132-575cce4b1f11	0	0	0	0	1	5	1
global	indv	100000	0	2.4	0.5	NA	12	0.5	0	0.0000001	0.001	20000	475.515	21	59c472a2-3c01-44a6-b365-d80aec1c0848	0	0	0	0	1	5	1
global	indv	100000	0	2.4	0.5	NA	12	0.5	0	0.0000001	0.001	20000	829.255	21	5e8ba088-cec3-43e7-979f-320facd00254	0	0	0	0	1	5	1
global	indv	100000	0	2.4	0.5	NA	12	0.5	0	0.0000001	0.001	20000	723.865	21	619d0c37-c872-438b-91d8-93c2190f8755	0	0	0	0	1	5	1
global	indv	100000	0	2.4	0.5	NA	12	0.5	0	0.0000001	0.001	20000	575.32	21	6f98e583-c0ef-43cf-ac1e-157f755e0923	0	0	0	0	1	5	1
global	indv	100000	0	2.4	0.5	NA	12	0.5	0	0.0000001	0.001	20000	680.055	21	791a0275-7835-47be-8cdf-bb29c8e4dcf9	0	0	0	0	1	5	1
global	indv	100000	0	2.4	0.5	NA	12	0.5	0	0.0000001	0.001	20000	634.235	21	7a190553-72cb-4584-ae3c-bbac8322c5c8	0	0	0	0	1	5	1
global	indv	100000	0	2.4	0.5	NA	12	0.5	0	0.0000001	0.001	20000	928.315	21	94163f7b-e1b7-4c36-b65e-87fda6f65a50	0	0	0	0	1	5	1
global	indv	100000	0	2.4	0.5	NA	12	0.5	0	0.0000001	0.001	20000	460.995	21	c5cfa759-2fdb-461f-a4c5-c15c67ecb72b	0	0	0	0	1	5	1
global	indv	100000	0	2.4	0.5	NA	12	0.5	0	0.0000001	0.001	20000	505.785	21	cb44b051-7871-431c-8703-e4f933aae70e	0	0	0	0	1	5	1
global	indv	100000	0	2.4	0.5	NA	12	0.5	0	0.0000001	0.001	20000	829.815	21	f06842c6-4fbf-4916-82d6-b9e50de4c95a	0	0	0	0	1	5	1
global	indv	100000	0	2.4	0.5	NA	12	0.5	0	0.0000001	0.00001	20000	525.32	22	15f44d7c-523b-41fb-855a-f587940f6c74	0	0	0	0	1	5	1
global	indv	100000	0	2.4	0.5	NA	12	0.5	0	0.0000001	0.00001	20000	597.34	22	254e9f03-e13c-4b1f-9382-262e09268740	0	0	0	0	1	5	1
global	indv	100000	0	2.4	0.5	NA	12	0.5	0	0.0000001	0.00001	20000	475.45	22	26b9f71c-d7ef-407c-a17f-0ab394e70ef5	0	0	0	0	1	5	1
global	indv	100000	0	2.4	0.5	NA	12	0.5	0	0.0000001	0.00001	20000	749.21	22	2855e272-e253-4108-b238-2e57e4db0bf1	0	0	0	0	1	5	1
global	indv	100000	0	2.4	0.5	NA	12	0.5	0	0.0000001	0.00001	20000	488.43	22	4bba0155-cea5-4898-91fb-aea293331807	0	0	0	0	1	5	1
global	indv	100000	0	2.4	0.5	NA	12	0.5	0	0.0000001	0.00001	20000	509.87	22	616282cc-fb65-449c-8c66-b3ff640a5889	0	0	0	0	1	5	1
global	indv	100000	0	2.4	0.5	NA	12	0.5	0	0.0000001	0.00001	20000	478.3	22	6e6d6ba7-ee22-4d72-88cb-23ffca03de78	0	0	0	0	1	5	1
global	indv	100000	0	2.4	0.5	NA	12	0.5	0	0.0000001	0.00001	20000	475.275	22	7c73f8c6-7911-417e-a184-ef10842b335f	0	0	0	0	1	5	1
global	indv	100000	0	2.4	0.5	NA	12	0.5	0	0.0000001	0.00001	20000	491.825	22	920bc81e-0dab-4a7b-8559-ce307cf5c145	0	0	0	0	1	5	1
global	indv	100000	0	2.4	0.5	NA	12	0.5	0	0.0000001	0.00001	20000	607.48	22	9460b098-3cf2-4b99-a4ca-b4ad14e8198e	0	0	0	0	1	5	1
global	indv	100000	0	2.4	0.5	NA	12	0.5	0	0.0000001	0.00001	20000	523.1	22	a594c1d1-d6da-45c4-8914-9fc2751e8c21	0	0	0	0	1	5	1
global	indv	100000	0	2.4	0.5	NA	12	0.5	0	0.0000001	0.00001	20000	629.815	22	bcbfbe68-fa29-44d1-bc84-d4f045fdcbed	0	0	0	0	1	5	1
global	indv	100000	0	2.4	0.5	NA	12	0.5	0	0.0000001	0.00001	20000	484.485	22	ebe058ff-3b5e-4d0d-b81d-5754fb443ff4	0	0	0	0	1	5	1
global	indv	100000	0	2.4	0.5	NA	12	0.5	0	0.0000001	0.00001	20000	625.53	22	f191cce2-b4f4-4130-b2a9-32f09724f66c	0	0	0	0	1	5	1
global	indv	100000	0	2.4	0.5	NA	12	0.5	0	0.0000001	0.00001	20000	670.745	22	f9f51c4b-51e2-4f5a-b5dd-8d0b2e4902b3	0	0	0	0	1	5	1
global	indv	100000	0	2.4	0.5	NA	12	0.5	0	0.0000001	0.000001	20000	700.9	23	0d86a225-4a18-4928-817c-32e21c302965	0	0	0	0	1	5	1
global	indv	100000	0	2.4	0.5	NA	12	0.5	0	0.0000001	0.000001	20000	897.71	23	2b9fc837-1aa5-4fa5-b9b0-2c9ae0f0b764	0	0	0	0	1	5	1
global	indv	100000	0	2.4	0.5	NA	12	0.5	0	0.0000001	0.000001	20000	714.415	23	3654a62f-8c51-4673-8a95-28062cb90894	0	0	0	0	1	5	1
global	indv	100000	0	2.4	0.5	NA	12	0.5	0	0.0000001	0.000001	20000	949.125	23	39492e8b-6eaa-43b2-86f8-14caeffeb3e6	0	0	0	0	1	5	1
global	indv	100000	0	2.4	0.5	NA	12	0.5	0	0.0000001	0.000001	20000	916.32	23	4333318d-13c2-4034-8568-f96700f185d8	0	0	0	0	1	5	1
global	indv	100000	0	2.4	0.5	NA	12	0.5	0	0.0000001	0.000001	20000	669.04	23	4f0c585b-5d39-4dfe-aa1c-67437b730b1d	0	0	0	0	1	5	1
global	indv	100000	0	2.4	0.5	NA	12	0.5	0	0.0000001	0.000001	20000	762.555	23	5b98f4b1-dd20-4a66-8229-27dc40a94b98	0	0	0	0	1	5	1
global	indv	100000	0	2.4	0.5	NA	12	0.5	0	0.0000001	0.000001	20000	682.155	23	72592d97-26a5-4257-93b5-caeec098f236	0	0	0	0	1	5	1
global	indv	100000	0	2.4	0.5	NA	12	0.5	0	0.0000001	0.000001	20000	639.52	23	92824c27-3299-499e-a174-45a48118e048	0	0	0	0	1	5	1
global	indv	100000	0	2.4	0.5	NA	12	0.5	0	0.0000001	0.000001	20000	856.155	23	9687425d-8d6e-402a-a261-5f8dfcc675c1	0	0	0	0	1	5	1
global	indv	100000	0	2.4	0.5	NA	12	0.5	0	0.0000001	0.000001	20000	667.055	23	98ae5e31-d7c7-48ff-9325-6db6f618065e	0	0	0	0	1	5	1
global	indv	100000	0	2.4	0.5	NA	12	0.5	0	0.0000001	0.000001	20000	783.66	23	ad6443c9-800b-45a8-99bf-687b1bb81aa1	0	0	0	0	1	5	1
global	indv	100000	0	2.4	0.5	NA	12	0.5	0	0.0000001	0.000001	20000	1279.88	23	c0210b01-85e4-4f11-8fa2-5a88dee7e8c2	0	0	0	0	1	5	1
global	indv	100000	0	2.4	0.5	NA	12	0.5	0	0.0000001	0.000001	20000	742.39	23	d7058c47-8fc6-4f92-8375-352797243024	0	0	0	0	1	5	1
global	indv	100000	0	2.4	0.5	NA	12	0.5	0	0.0000001	0.000001	20000	665.835	23	f8b49e3c-737d-43e1-8a45-ee34f2187ff4	0	0	0	0	1	5	1
global	indv	100000	0	2.4	0.5	NA	12	0.5	0	0.0000001	0.0000001	20000	1517.455	24	08292763-7fbb-4259-a621-3febee470ba3	0	0	0	0	1	5	1
global	indv	100000	0	2.4	0.5	NA	12	0.5	0	0.0000001	0.0000001	20000	1389.75	24	0dc046f4-453e-44a7-9183-ebf33aa03d24	0	0	0	0	1	5	1
global	indv	100000	0	2.4	0.5	NA	12	0.5	0	0.0000001	0.0000001	20000	1553.87	24	10f3e449-3edc-49ee-865d-e217546cd199	0	0	0	0	1	5	1
global	indv	100000	0	2.4	0.5	NA	12	0.5	0	0.0000001	0.0000001	20000	1456.93	24	2d5c2d16-1084-4052-b108-adb52507504c	0	0	0	0	1	5	1
global	indv	100000	0	2.4	0.5	NA	12	0.5	0	0.0000001	0.0000001	20000	1490.065	24	34c0fdae-16e4-4551-a4c9-0fd17edd5c3a	0	0	0	0	1	5	1
global	indv	100000	0	2.4	0.5	NA	12	0.5	0	0.0000001	0.0000001	20000	1407.44	24	3fbc0445-b0cf-430e-bccc-e18bb1416d03	0	0	0	0	1	5	1
global	indv	100000	0	2.4	0.5	NA	12	0.5	0	0.0000001	0.0000001	20000	1441.895	24	58283c9a-4e60-4afd-a935-6769f8ae00f8	0	0	0	0	1	5	1
global	indv	100000	0	2.4	0.5	NA	12	0.5	0	0.0000001	0.0000001	20000	1481.93	24	692a315f-915b-4ad1-8e6c-a03e007f530d	0	0	0	0	1	5	1
global	indv	100000	0	2.4	0.5	NA	12	0.5	0	0.0000001	0.0000001	20000	1437.74	24	827690cd-a91d-4587-b3b4-fc1703bec9e5	0	0	0	0	1	5	1
global	indv	100000	0	2.4	0.5	NA	12	0.5	0	0.0000001	0.0000001	20000	1474.47	24	940d1812-9de4-4eef-a221-3b4f1b1aa896	0	0	0	0	1	5	1
global	indv	100000	0	2.4	0.5	NA	12	0.5	0	0.0000001	0.0000001	20000	1537.915	24	a12e99f6-2407-463a-80ad-c075d4e532cd	0	0	0	0	1	5	1
global	indv	100000	0	2.4	0.5	NA	12	0.5	0	0.0000001	0.0000001	20000	1401.78	24	a626ec6b-93ef-46a0-bfc4-94d8ac071e1e	0	0	0	0	1	5	1
global	indv	100000	0	2.4	0.5	NA	12	0.5	0	0.0000001	0.0000001	20000	1453.96	24	cc65a61d-6844-4f4c-95a6-48d1f36c6db1	0	0	0	0	1	5	1
global	indv	100000	0	2.4	0.5	NA	12	0.5	0	0.0000001	0.0000001	20000	1352.59	24	de526feb-fb80-4db5-9858-1f31e6d03399	0	0	0	0	1	5	1
global	indv	100000	0	2.4	0.5	NA	12	0.5	0	0.0000001	0.0000001	20000	1360.665	24	f8754e55-97f1-4a02-9637-47c16110ad09	0	0	0	0	1	5	1
global	indv	100000	0	2.4	0.5	NA	12	0.5	0	0.0000001	0.00000001	20000	263.14	25	09382565-3e68-4245-bbfd-b8d891693fa0	0	0	0	0	1	5	1
global	indv	100000	0	2.4	0.5	NA	12	0.5	0	0.0000001	0.00000001	20000	1425.05	25	11a7921a-91ac-44d6-8cbe-77aef235a029	0	0	0	0	1	5	1
global	indv	100000	0	2.4	0.5	NA	12	0.5	0	0.0000001	0.00000001	20000	1328.49	25	27d63c93-6a96-4065-8ef9-938337ad9d4f	0	0	0	0	1	5	1
global	indv	100000	0	2.4	0.5	NA	12	0.5	0	0.0000001	0.00000001	20000	1361.975	25	2ede8373-a520-4b76-a4f9-cbb6a22113a6	0	0	0	0	1	5	1
global	indv	100000	0	2.4	0.5	NA	12	0.5	0	0.0000001	0.00000001	20000	1535.95	25	32c61c60-4c3a-4865-9c95-cc10689359ac	0	0	0	0	1	5	1
global	indv	100000	0	2.4	0.5	NA	12	0.5	0	0.0000001	0.00000001	20000	1416.735	25	46e6a1e7-9dbd-461f-afda-d87fde844b08	0	0	0	0	1	5	1
global	indv	100000	0	2.4	0.5	NA	12	0.5	0	0.0000001	0.00000001	20000	1352.81	25	4ac1c458-f1e0-4ba6-9334-83e044db3b6e	0	0	0	0	1	5	1
global	indv	100000	0	2.4	0.5	NA	12	0.5	0	0.0000001	0.00000001	20000	1527.04	25	560dd755-aa5d-42cf-8699-2265c9c89183	0	0	0	0	1	5	1
global	indv	100000	0	2.4	0.5	NA	12	0.5	0	0.0000001	0.00000001	20000	1605.325	25	60399889-46d5-49c0-ad77-ad4571c69437	0	0	0	0	1	5	1
global	indv	100000	0	2.4	0.5	NA	12	0.5	0	0.0000001	0.00000001	20000	1370.55	25	69e93218-4514-4ebd-a754-6a3b18b1d6eb	0	0	0	0	1	5	1
global	indv	100000	0	2.4	0.5	NA	12	0.5	0	0.0000001	0.00000001	20000	1433.415	25	6b12e88b-b84b-451d-b355-a58283358821	0	0	0	0	1	5	1
global	indv	100000	0	2.4	0.5	NA	12	0.5	0	0.0000001	0.00000001	20000	1478.39	25	7b21e6ce-b19f-47e9-a954-dc02e003b74c	0	0	0	0	1	5	1
global	indv	100000	0	2.4	0.5	NA	12	0.5	0	0.0000001	0.00000001	20000	1420.745	25	907e5406-821a-4bc5-ad16-27800e00a479	0	0	0	0	1	5	1
global	indv	100000	0	2.4	0.5	NA	12	0.5	0	0.0000001	0.00000001	20000	1448.195	25	93aa1568-e376-4322-9f46-31fb07327e0c	0	0	0	0	1	5	1
global	indv	100000	0	2.4	0.5	NA	12	0.5	0	0.0000001	0.00000001	20000	1238.655	25	a01e526a-0e69-47d5-8371-88c0bb3164cf	0	0	0	0	1	5	1
global	indv	100000	0	2.4	0.5	NA	12	0.5	0	0.0000001	0.00000001	20000	1447.405	25	af204c3a-6010-4156-abb0-a16733c96683	0	0	0	0	1	5	1
global	indv	100000	0	2.4	0.5	NA	12	0.5	0	0.0000001	0.00000001	20000	1432.025	25	b8490cc3-7261-4cf5-b3ff-4764cdc15853	0	0	0	0	1	5	1
global	indv	100000	0	2.4	0.5	NA	12	0.5	0	0.0000001	0.00000001	20000	236.595	25	b8defebf-6ab5-4cb8-b92c-659e267b5f68	0	0	0	0	1	5	1
global	indv	100000	0	2.4	0.5	NA	12	0.5	0	0.0000001	0.00000001	20000	1298.26	25	bb5c915c-e218-4a74-b81f-a8a2c0f4cdba	0	0	0	0	1	5	1
global	indv	100000	0	2.4	0.5	NA	12	0.5	0	0.0000001	0.00000001	20000	248.83	25	bcc64015-471b-4ad2-920d-edbc046e49aa	0	0	0	0	1	5	1
global	indv	100000	0	2.4	0.5	NA	12	0.5	0	0.0000001	0.00000001	20000	1456.77	25	bd61c951-4564-4e9d-b2d8-0020cc0b7a05	0	0	0	0	1	5	1
global	indv	100000	0	2.4	0.5	NA	12	0.5	0	0.0000001	0.00000001	20000	1432.4	25	c298aa0b-824a-480e-b0d6-06837b858cf8	0	0	0	0	1	5	1
global	indv	100000	0	2.4	0.5	NA	12	0.5	0	0.0000001	0.00000001	20000	1392.46	25	c950f2f7-9397-4f5a-b208-90328029bf57	0	0	0	0	1	5	1
global	indv	100000	0	2.4	0.5	NA	12	0.5	0	0.0000001	0.00000001	20000	1343.545	25	cb7d9d74-ffad-4ec3-9dea-e45ebe2825d7	0	0	0	0	1	5	1
global	indv	100000	0	2.4	0.5	NA	12	0.5	0	0.0000001	0.00000001	20000	1366.205	25	d72171a1-4c3b-4ced-b0ea-8604473a2100	0	0	0	0	1	5	1
global	indv	100000	0	2.4	0.5	NA	12	0.5	0	0.0000001	0.00000001	20000	1444.98	25	d76c8085-73d0-4028-bde0-e9ff7ccd1671	0	0	0	0	1	5	1
global	indv	100000	0	2.4	0.5	NA	12	0.5	0	0.0000001	0.00000001	20000	1348.14	25	dc6d6ceb-b555-4265-9d5a-356503dbaa9d	0	0	0	0	1	5	1
global	indv	100000	0	2.4	0.5	NA	12	0.5	0	0.0000001	0.00000001	20000	1405.56	25	e7007e31-0831-4ad6-8f22-b3e49ac2d848	0	0	0	0	1	5	1
global	indv	100000	0	2.4	0.5	NA	12	0.5	0	0.0000001	0.00000001	20000	311.545	25	f5aac6db-d979-42aa-b508-42610192c47c	0	0	0	0	1	5	1
global	indv	100000	0	2.4	0.5	NA	12	0.5	0	0.0000001	0.000000001	20000	376.42	26	2080cba4-d08b-4c25-a218-c5ac5025aebc	0	0	0	0	1	5	1
global	indv	100000	0	2.4	0.5	NA	12	0.5	0	0.0000001	0.000000001	20000	321.47	26	37969bed-6a71-450f-b4b0-18ef5c7dbcbf	0	0	0	0	1	5	1
global	indv	100000	0	2.4	0.5	NA	12	0.5	0	0.0000001	0.000000001	20000	259.95	26	3c020baa-bfb7-411d-9579-bc86ec2fbb5c	0	0	0	0	1	5	1
global	indv	100000	0	2.4	0.5	NA	12	0.5	0	0.0000001	0.000000001	20000	1231.335	26	49f518cc-2fae-4cf0-becc-8d64307f1ad0	0	0	0	0	1	5	1
global	indv	100000	0	2.4	0.5	NA	12	0.5	0	0.0000001	0.000000001	20000	358.97	26	50016a35-945b-4fe9-88f6-87b25b740606	0	0	0	0	1	5	1
global	indv	100000	0	2.4	0.5	NA	12	0.5	0	0.0000001	0.000000001	20000	357.52	26	5053275a-1fdb-4d5e-9579-55d2ffe944b0	0	0	0	0	1	5	1
global	indv	100000	0	2.4	0.5	NA	12	0.5	0	0.0000001	0.000000001	20000	232.605	26	52e766a6-46a7-4c8b-99ad-5d8b9b4fc3e3	0	0	0	0	1	5	1
global	indv	100000	0	2.4	0.5	NA	12	0.5	0	0.0000001	0.000000001	20000	380.21	26	5960cd65-8813-4ee8-869b-ff546502b86b	0	0	0	0	1	5	1
global	indv	100000	0	2.4	0.5	NA	12	0.5	0	0.0000001	0.000000001	20000	407.415	26	633bbfaf-329e-4215-95b5-40ba7ce69e7f	0	0	0	0	1	5	1
global	indv	100000	0	2.4	0.5	NA	12	0.5	0	0.0000001	0.000000001	20000	331.56	26	65cecb3c-f05f-43e7-a6cc-d7adbae2f8e6	0	0	0	0	1	5	1
global	indv	100000	0	2.4	0.5	NA	12	0.5	0	0.0000001	0.000000001	20000	238.94	26	6ce0f9a6-6e5f-486f-9f12-c564068d5181	0	0	0	0	1	5	1
global	indv	100000	0	2.4	0.5	NA	12	0.5	0	0.0000001	0.000000001	20000	225.94	26	6efa2ce6-7820-4302-8141-3db8a372234e	0	0	0	0	1	5	1
global	indv	100000	0	2.4	0.5	NA	12	0.5	0	0.0000001	0.000000001	20000	357.585	26	7a829b6d-29d4-40c8-8a50-88be2e5232af	0	0	0	0	1	5	1
global	indv	100000	0	2.4	0.5	NA	12	0.5	0	0.0000001	0.000000001	20000	314.045	26	7e2c897e-542c-4cbd-8c83-a5edb863fa1b	0	0	0	0	1	5	1
global	indv	100000	0	2.4	0.5	NA	12	0.5	0	0.0000001	0.000000001	20000	246.25	26	812374ff-9e91-4c01-b9d6-e22e4e3e3df1	0	0	0	0	1	5	1
global	indv	100000	0	2.4	0.5	NA	12	0.5	0	0.0000001	0.000000001	20000	286.265	26	81991513-81ca-4da6-9c32-2573e02b403f	0	0	0	0	1	5	1
global	indv	100000	0	2.4	0.5	NA	12	0.5	0	0.0000001	0.000000001	20000	1301.695	26	8229ba29-c8dd-457f-b5e0-cfd925354214	0	0	0	0	1	5	1
global	indv	100000	0	2.4	0.5	NA	12	0.5	0	0.0000001	0.000000001	20000	282.985	26	8e23acf9-1856-4655-938f-f6752b2bd821	0	0	0	0	1	5	1
global	indv	100000	0	2.4	0.5	NA	12	0.5	0	0.0000001	0.000000001	20000	234.205	26	a43075cd-f501-49aa-9e4c-0028ce763386	0	0	0	0	1	5	1
global	indv	100000	0	2.4	0.5	NA	12	0.5	0	0.0000001	0.000000001	20000	446.09	26	a5f83c1d-6448-415d-8f88-b8cf0523a422	0	0	0	0	1	5	1
global	indv	100000	0	2.4	0.5	NA	12	0.5	0	0.0000001	0.000000001	20000	242.2	26	a8bfe582-c2e7-4e1e-a106-490d5c33ed4d	0	0	0	0	1	5	1
global	indv	100000	0	2.4	0.5	NA	12	0.5	0	0.0000001	0.000000001	20000	406.985	26	abe8373f-e0b6-426e-b7db-6d231d6019e9	0	0	0	0	1	5	1
global	indv	100000	0	2.4	0.5	NA	12	0.5	0	0.0000001	0.000000001	20000	1281.44	26	b0e7ff1d-7c32-48da-992e-7fea5d204235	0	0	0	0	1	5	1
global	indv	100000	0	2.4	0.5	NA	12	0.5	0	0.0000001	0.000000001	20000	346.715	26	b9b59fbd-cc25-4984-b8b5-3cb18a1a9bed	0	0	0	0	1	5	1
global	indv	100000	0	2.4	0.5	NA	12	0.5	0	0.0000001	0.000000001	20000	244.29	26	e3307a36-9d54-4f51-b89a-9c2cbbbd5fc3	0	0	0	0	1	5	1
global	indv	100000	0	2.4	0.5	NA	12	0.5	0	0.0000001	0.000000001	20000	227.16	26	e7bc5afd-2210-407f-b95c-fb63579c446f	0	0	0	0	1	5	1
global	indv	100000	0	2.4	0.5	NA	12	0.5	0	0.0000001	0.000000001	20000	264.92	26	f2b9b83b-fa15-4042-bc67-ba1d492ef3d3	0	0	0	0	1	5	1
global	indv	100000	0	2.4	0.5	NA	12	0.5	0	0.0000001	0.000000001	20000	268.6	26	f8b09773-ccdf-45ce-8376-e74c9db158d6	0	0	0	0	1	5	1
global	indv	100000	0	2.4	0.5	NA	12	0.5	0	0.0000001	0.000000001	20000	238.285	26	f987d9ae-12e2-45c6-bd00-2b3836791deb	0	0	0	0	1	5	1
global	indv	100000	0	2.4	0.5	NA	12	0.5	0	0.0000001	1E-10	20000	366.985	27	04ee7e9f-be49-4460-a34e-f6357a668a24	0	0	0	0	1	5	1
global	indv	100000	0	2.4	0.5	NA	12	0.5	0	0.0000001	1E-10	20000	297.895	27	157b740e-0138-42a2-a483-dad850e7428a	0	0	0	0	1	5	1
global	indv	100000	0	2.4	0.5	NA	12	0.5	0	0.0000001	1E-10	20000	243.79	27	251fa382-90d1-4b85-83fc-a64dcb909a98	0	0	0	0	1	5	1
global	indv	100000	0	2.4	0.5	NA	12	0.5	0	0.0000001	1E-10	20000	219.49	27	38e51486-8086-461c-88dd-7de30d70073d	0	0	0	0	1	5	1
global	indv	100000	0	2.4	0.5	NA	12	0.5	0	0.0000001	1E-10	20000	344.895	27	40b50df5-ac88-4113-913c-44e0a473fb4b	0	0	0	0	1	5	1
global	indv	100000	0	2.4	0.5	NA	12	0.5	0	0.0000001	1E-10	20000	288.985	27	41fc9f46-b683-43ba-ac11-4411ced7bd84	0	0	0	0	1	5	1
global	indv	100000	0	2.4	0.5	NA	12	0.5	0	0.0000001	1E-10	20000	274.59	27	5196bc05-8d06-45e3-a6eb-c51888364fa6	0	0	0	0	1	5	1
global	indv	100000	0	2.4	0.5	NA	12	0.5	0	0.0000001	1E-10	20000	312.44	27	5bd74c3f-8135-4980-9c5d-098954781c8d	0	0	0	0	1	5	1
global	indv	100000	0	2.4	0.5	NA	12	0.5	0	0.0000001	1E-10	20000	337.46	27	63bfad9b-1b02-4e6a-aabb-4f2baa35151b	0	0	0	0	1	5	1
global	indv	100000	0	2.4	0.5	NA	12	0.5	0	0.0000001	1E-10	20000	258.355	27	6d813216-dfb9-443f-866f-e4251274f4d4	0	0	0	0	1	5	1
global	indv	100000	0	2.4	0.5	NA	12	0.5	0	0.0000001	1E-10	20000	1336.89	27	6ed0167a-766e-46f6-98f0-45b91ae9a560	0	0	0	0	1	5	1
global	indv	100000	0	2.4	0.5	NA	12	0.5	0	0.0000001	1E-10	20000	458.795	27	7c1a0a6e-9e8b-498f-ad9b-c64dbdd1a2c0	0	0	0	0	1	5	1
global	indv	100000	0	2.4	0.5	NA	12	0.5	0	0.0000001	1E-10	20000	233.205	27	89fb61c6-c238-401b-9ba5-1d876c9ae264	0	0	0	0	1	5	1
global	indv	100000	0	2.4	0.5	NA	12	0.5	0	0.0000001	1E-10	20000	242.52	27	95f703c4-c130-42de-8809-d5b6c34286cb	0	0	0	0	1	5	1
global	indv	100000	0	2.4	0.5	NA	12	0.5	0	0.0000001	1E-10	20000	410.735	27	9afc47da-1777-4544-ad0c-6b6ba1bfdfa0	0	0	0	0	1	5	1
global	indv	100000	0	2.4	0.5	NA	12	0.5	0	0.0000001	1E-10	20000	235.955	27	9bf7dfbd-20f7-4f2d-a580-5e38215cc9b3	0	0	0	0	1	5	1
global	indv	100000	0	2.4	0.5	NA	12	0.5	0	0.0000001	1E-10	20000	945.22	27	ae653f1e-0b07-42e9-9152-5dbb9a113412	0	0	0	0	1	5	1
global	indv	100000	0	2.4	0.5	NA	12	0.5	0	0.0000001	1E-10	20000	424.23	27	bd107cf4-aaaf-4524-9e02-2b9a06a621d7	0	0	0	0	1	5	1
global	indv	100000	0	2.4	0.5	NA	12	0.5	0	0.0000001	1E-10	20000	280.63	27	bf551ada-cb74-49f2-8850-2a20ea58feaf	0	0	0	0	1	5	1
global	indv	100000	0	2.4	0.5	NA	12	0.5	0	0.0000001	1E-10	20000	937.99	27	c4adf212-acb5-4c4d-a37f-51ef1e99fd68	0	0	0	0	1	5	1
global	indv	100000	0	2.4	0.5	NA	12	0.5	0	0.0000001	1E-10	20000	220.925	27	d236d9cd-765f-41d3-ad4c-d4fa4c197173	0	0	0	0	1	5	1
global	indv	100000	0	2.4	0.5	NA	12	0.5	0	0.0000001	1E-10	20000	409.56	27	e5eb0600-728f-4d09-b09e-112ac6b37b9e	0	0	0	0	1	5	1
global	indv	100000	0	2.4	0.5	NA	12	0.5	0	0.0000001	1E-10	20000	465.11	27	ea5fc4ad-2edd-4f48-84ad-5a92a05a0f56	0	0	0	0	1	5	1
global	indv	100000	0	2.4	0.5	NA	12	0.5	0	0.0000001	1E-10	20000	301.02	27	ec409040-8c3c-4920-aa9b-6d42217434c7	0	0	0	0	1	5	1
global	indv	100000	0	2.4	0.5	NA	12	0.5	0	0.0000001	1E-10	20000	594.98	27	ee444e23-ea41-4146-95e7-c1ad25510089	0	0	0	0	1	5	1
global	indv	100000	0	2.4	0.5	NA	12	0.5	0	0.0000001	1E-10	20000	1042.94	27	f5fad2b1-ecd8-4898-87e9-d6884ac341b0	0	0	0	0	1	5	1
global	indv	100000	0	2.4	0.5	NA	12	0.5	0	0.0000001	1E-10	20000	457.675	27	f8fa3d80-325f-455e-aa1f-86e343834f4c	0	0	0	0	1	5	1
global	indv	100000	0	2.4	0.5	NA	12	0.5	0	0.0000001	1E-10	20000	235.72	27	f9377bf4-0948-49d5-bf9d-87409361868e	0	0	0	0	1	5	1
global	indv	100000	0	2.4	0.5	NA	12	0.5	0	0.0000001	1E-10	20000	354.905	27	ff7addd2-a737-44af-a3b2-77ce7fc17193	0	0	0	0	1	5	1
global	indv	100000	0	2.4	0.5	NA	12	1	0	0.0000001	0.00001	20000	702.53	31	05af21dc-60f3-4261-8569-1d38b6afeb0d	0	0	0	0	1	5	1
global	indv	100000	0	2.4	0.5	NA	12	1	0	0.0000001	0.00001	20000	594.37	31	2ee314e2-8a40-415e-9968-1300961b1f50	0	0	0	0	1	5	1
global	indv	100000	0	2.4	0.5	NA	12	1	0	0.0000001	0.00001	20000	520.91	31	3971e064-75f7-410c-adff-872d603a5364	0	0	0	0	1	5	1
global	indv	100000	0	2.4	0.5	NA	12	1	0	0.0000001	0.00001	20000	516.075	31	46595958-d759-473a-b2b3-c5242b391534	0	0	0	0	1	5	1
global	indv	100000	0	2.4	0.5	NA	12	1	0	0.0000001	0.00001	20000	528.035	31	486b83bb-8991-4a5e-b52b-1899feb44d85	0	0	0	0	1	5	1
global	indv	100000	0	2.4	0.5	NA	12	1	0	0.0000001	0.00001	20000	737.685	31	50dec2e1-b37f-45ac-9ef8-f5450fe33655	0	0	0	0	1	5	1
global	indv	100000	0	2.4	0.5	NA	12	1	0	0.0000001	0.00001	20000	552.045	31	6dda48dd-ad5e-4201-9e93-469da49816df	0	0	0	0	1	5	1
global	indv	100000	0	2.4	0.5	NA	12	1	0	0.0000001	0.00001	20000	721.02	31	817bf547-873a-4aec-9cda-3005e6d0240c	0	0	0	0	1	5	1
global	indv	100000	0	2.4	0.5	NA	12	1	0	0.0000001	0.00001	20000	591.11	31	86e078b6-10dd-4950-ad1a-e57c71774101	0	0	0	0	1	5	1
global	indv	100000	0	2.4	0.5	NA	12	1	0	0.0000001	0.00001	20000	645	31	8ca297ca-fc88-4cca-a24b-c05b0543421c	0	0	0	0	1	5	1
global	indv	100000	0	2.4	0.5	NA	12	1	0	0.0000001	0.00001	20000	519.855	31	b2cc4e97-3115-4b9c-8cdd-e3105b9f0959	0	0	0	0	1	5	1
global	indv	100000	0	2.4	0.5	NA	12	1	0	0.0000001	0.00001	20000	704.6	31	d3af0133-d057-475f-bf3b-52718bd1c195	0	0	0	0	1	5	1
global	indv	100000	0	2.4	0.5	NA	12	1	0	0.0000001	0.00001	20000	741.54	31	f529db4d-2db4-4c4e-b603-7d954a7417b7	0	0	0	0	1	5	1
global	indv	100000	0	2.4	0.5	NA	12	1	0	0.0000001	0.00001	20000	606.435	31	f8e8526b-6529-44fc-a961-384622b813e2	0	0	0	0	1	5	1
global	indv	100000	0	2.4	0.5	NA	12	1	0	0.0000001	0.00001	20000	564.38	31	fbec9b20-56ed-489d-96dd-47f2d213c82f	0	0	0	0	1	5	1
global	indv	100000	0	2.4	0.5	NA	12	1	0	0.0000001	0.000001	20000	735.7	32	0aba2dfc-e38b-4ea6-8e0f-1406bb471cc2	0	0	0	0	1	5	1
global	indv	100000	0	2.4	0.5	NA	12	1	0	0.0000001	0.000001	20000	727.1	32	20c06936-407d-4c75-bc30-73404647a24f	0	0	0	0	1	5	1
global	indv	100000	0	2.4	0.5	NA	12	1	0	0.0000001	0.000001	20000	796.745	32	2804f5b4-cba1-467b-89fc-fc16d9b9afc7	0	0	0	0	1	5	1
global	indv	100000	0	2.4	0.5	NA	12	1	0	0.0000001	0.000001	20000	835.285	32	50a7b5ea-298e-4ad4-8ec0-d3cc09755408	0	0	0	0	1	5	1
global	indv	100000	0	2.4	0.5	NA	12	1	0	0.0000001	0.000001	20000	801.72	32	54e3ff5b-a286-4951-aded-05d008cdece2	0	0	0	0	1	5	1
global	indv	100000	0	2.4	0.5	NA	12	1	0	0.0000001	0.000001	20000	895.065	32	60afc444-f154-4714-a34e-931e0efed180	0	0	0	0	1	5	1
global	indv	100000	0	2.4	0.5	NA	12	1	0	0.0000001	0.000001	20000	653.32	32	7f9eb2d8-5a5d-40c5-b076-e8475998680c	0	0	0	0	1	5	1
global	indv	100000	0	2.4	0.5	NA	12	1	0	0.0000001	0.000001	20000	677.68	32	9737af9c-26c7-4960-a218-8ae251275f07	0	0	0	0	1	5	1
global	indv	100000	0	2.4	0.5	NA	12	1	0	0.0000001	0.000001	20000	718.24	32	98454257-36c8-4894-9a07-54fffd9ef53f	0	0	0	0	1	5	1
global	indv	100000	0	2.4	0.5	NA	12	1	0	0.0000001	0.000001	20000	719.935	32	afd7e6fb-1433-4ade-b6ee-8d67ab1c4ae9	0	0	0	0	1	5	1
global	indv	100000	0	2.4	0.5	NA	12	1	0	0.0000001	0.000001	20000	959.45	32	b5270403-289d-4e18-b904-f5ed6d9b5efe	0	0	0	0	1	5	1
global	indv	100000	0	2.4	0.5	NA	12	1	0	0.0000001	0.000001	20000	845.33	32	b9aa4533-a514-4afa-8bca-b9db5cbe8ac7	0	0	0	0	1	5	1
global	indv	100000	0	2.4	0.5	NA	12	1	0	0.0000001	0.000001	20000	671.345	32	bab0c4f3-22e2-44dc-9734-35c6b8edfd9f	0	0	0	0	1	5	1
global	indv	100000	0	2.4	0.5	NA	12	1	0	0.0000001	0.000001	20000	813.73	32	d9e74b87-1329-490e-b2e3-3f2b4c15ba5f	0	0	0	0	1	5	1
global	indv	100000	0	2.4	0.5	NA	12	1	0	0.0000001	0.000001	20000	847.39	32	fdfceaf2-ce2c-4790-81d4-c0170b913d5b	0	0	0	0	1	5	1
global	indv	100000	0	2.4	0.5	NA	12	1	0	0.0000001	0.0000001	20000	1542.96	33	086a4157-5491-490f-863f-ad19b26f8e90	0	0	0	0	1	5	1
global	indv	100000	0	2.4	0.5	NA	12	1	0	0.0000001	0.0000001	20000	1503.63	33	1170da1a-7b2a-4c8c-bf34-547d59353566	0	0	0	0	1	5	1
global	indv	100000	0	2.4	0.5	NA	12	1	0	0.0000001	0.0000001	20000	1519.235	33	1b3faa44-e96c-4cef-97f6-40c6677ca9f4	0	0	0	0	1	5	1
global	indv	100000	0	2.4	0.5	NA	12	1	0	0.0000001	0.0000001	20000	1554.33	33	2b6db0fc-d319-4ed0-acf4-d42cabde914a	0	0	0	0	1	5	1
global	indv	100000	0	2.4	0.5	NA	12	1	0	0.0000001	0.0000001	20000	1486.34	33	3dcf1c64-6f1c-4aa5-8edc-4a2d1d4b3167	0	0	0	0	1	5	1
global	indv	100000	0	2.4	0.5	NA	12	1	0	0.0000001	0.0000001	20000	1415.01	33	4c23d20a-553f-4a40-83f8-fd5968fa42db	0	0	0	0	1	5	1
global	indv	100000	0	2.4	0.5	NA	12	1	0	0.0000001	0.0000001	20000	1485.665	33	53b22800-9798-4907-a258-c3e8dd9685b9	0	0	0	0	1	5	1
global	indv	100000	0	2.4	0.5	NA	12	1	0	0.0000001	0.0000001	20000	1479.68	33	7b49c579-5461-47bc-9202-6b5fd9685af5	0	0	0	0	1	5	1
global	indv	100000	0	2.4	0.5	NA	12	1	0	0.0000001	0.0000001	20000	1504.975	33	973cc226-76a9-49ed-8c31-f1eadefd3b10	0	0	0	0	1	5	1
global	indv	100000	0	2.4	0.5	NA	12	1	0	0.0000001	0.0000001	20000	1469.53	33	99094899-c8cb-403e-8cbe-164067d3f2cc	0	0	0	0	1	5	1
global	indv	100000	0	2.4	0.5	NA	12	1	0	0.0000001	0.0000001	20000	1599.765	33	ab476717-7664-4ca8-b9bf-b4cd6b7833bc	0	0	0	0	1	5	1
global	indv	100000	0	2.4	0.5	NA	12	1	0	0.0000001	0.0000001	20000	1605.43	33	c14c7cee-c48e-44be-92d1-629122f10acf	0	0	0	0	1	5	1
global	indv	100000	0	2.4	0.5	NA	12	1	0	0.0000001	0.0000001	20000	1612.775	33	c6c18412-91c6-4afe-900f-2e07b6159f75	0	0	0	0	1	5	1
global	indv	100000	0	2.4	0.5	NA	12	1	0	0.0000001	0.0000001	20000	1541.805	33	e6f94003-ed56-4c4e-b0dc-699898345ab8	0	0	0	0	1	5	1
global	indv	100000	0	2.4	0.5	NA	12	1	0	0.0000001	0.0000001	20000	1511.915	33	f52ccfa6-8bbe-4e5a-abea-3e1dad0594b7	0	0	0	0	1	5	1
global	indv	100000	0	2.4	0.5	NA	12	1	0	0.0000001	0.00000001	20000	247.385	34	03d77037-aa32-47e5-b5f0-9c20e83496e4	0	0	0	0	1	5	1
global	indv	100000	0	2.4	0.5	NA	12	1	0	0.0000001	0.00000001	20000	1503.685	34	1bbff3a3-e378-46c8-8ac0-8c70c1dda1f3	0	0	0	0	1	5	1
global	indv	100000	0	2.4	0.5	NA	12	1	0	0.0000001	0.00000001	20000	1456.67	34	214b36dc-7391-44f1-9f7e-cc7a8cef4406	0	0	0	0	1	5	1
global	indv	100000	0	2.4	0.5	NA	12	1	0	0.0000001	0.00000001	20000	1450.195	34	4158e100-0a3b-4c10-8a1b-b77ab1bfe590	0	0	0	0	1	5	1
global	indv	100000	0	2.4	0.5	NA	12	1	0	0.0000001	0.00000001	20000	1456.955	34	4a1fe9fa-3d46-4c74-b7e4-043cbfe4015c	0	0	0	0	1	5	1
global	indv	100000	0	2.4	0.5	NA	12	1	0	0.0000001	0.00000001	20000	1778.77	34	4f862b10-4714-4659-bf73-dfd51ac677b1	0	0	0	0	1	5	1
global	indv	100000	0	2.4	0.5	NA	12	1	0	0.0000001	0.00000001	20000	1461.675	34	649332bd-4588-44da-a508-5613047403df	0	0	0	0	1	5	1
global	indv	100000	0	2.4	0.5	NA	12	1	0	0.0000001	0.00000001	20000	1510.415	34	677f7c07-44b9-4d9d-ac81-44e792f13a6c	0	0	0	0	1	5	1
global	indv	100000	0	2.4	0.5	NA	12	1	0	0.0000001	0.00000001	20000	1383.86	34	7a511a0d-66e9-4260-9a44-973ff5d49fd7	0	0	0	0	1	5	1
global	indv	100000	0	2.4	0.5	NA	12	1	0	0.0000001	0.00000001	20000	1525.835	34	8a7bf9fe-1d5f-4c75-8b79-e030f7afd4f7	0	0	0	0	1	5	1
global	indv	100000	0	2.4	0.5	NA	12	1	0	0.0000001	0.00000001	20000	1545.455	34	9d8678f3-9b5b-44a1-87fe-46e7c908f021	0	0	0	0	1	5	1
global	indv	100000	0	2.4	0.5	NA	12	1	0	0.0000001	0.00000001	20000	1456.87	34	b5393114-3a8c-4e66-9b8b-4bf2416d5021	0	0	0	0	1	5	1
global	indv	100000	0	2.4	0.5	NA	12	1	0	0.0000001	0.00000001	20000	1413.555	34	b81601e8-810f-4523-af26-4d9c0e840745	0	0	0	0	1	5	1
global	indv	100000	0	2.4	0.5	NA	12	1	0	0.0000001	0.00000001	20000	1409.995	34	bb094d2c-4c9d-4480-92c2-7b038f8e58c7	0	0	0	0	1	5	1
global	indv	100000	0	2.4	0.5	NA	12	1	0	0.0000001	0.00000001	20000	1380.34	34	c6c841f0-eea1-4a1a-965e-3285c25fbac4	0	0	0	0	1	5	1
global	indv	100000	0	2.4	0.5	NA	12	1	0	0.0000001	0.000000001	20000	364.98	35	17d6563f-111d-4231-9e70-2836b5f5e7df	0	0	0	0	1	5	1
global	indv	100000	0	2.4	0.5	NA	12	1	0	0.0000001	0.000000001	20000	310.11	35	1f837726-e864-41d6-a48b-2a63d2edc2b1	0	0	0	0	1	5	1
global	indv	100000	0	2.4	0.5	NA	12	1	0	0.0000001	0.000000001	20000	271.685	35	27dffbad-7bad-4252-ac0e-c9eef6f7f7eb	0	0	0	0	1	5	1
global	indv	100000	0	2.4	0.5	NA	12	1	0	0.0000001	0.000000001	20000	1430.43	35	2e1f08b1-aac6-422c-b130-e6fe1067ad16	0	0	0	0	1	5	1
global	indv	100000	0	2.4	0.5	NA	12	1	0	0.0000001	0.000000001	20000	279.615	35	5e1ec16f-6ba9-4267-94c2-503cbd6e31fd	0	0	0	0	1	5	1
global	indv	100000	0	2.4	0.5	NA	12	1	0	0.0000001	0.000000001	20000	1405.985	35	71b3d874-3835-4934-b64c-7024fcc6c6df	0	0	0	0	1	5	1
global	indv	100000	0	2.4	0.5	NA	12	1	0	0.0000001	0.000000001	20000	971.83	35	95b796fe-0dec-4642-a310-64bd46d8c041	0	0	0	0	1	5	1
global	indv	100000	0	2.4	0.5	NA	12	1	0	0.0000001	0.000000001	20000	408.39	35	9fd20fc6-3ca1-42fe-87ff-a5a109a7140a	0	0	0	0	1	5	1
global	indv	100000	0	2.4	0.5	NA	12	1	0	0.0000001	0.000000001	20000	507.79	35	bd6e6bd5-a81f-4e3f-8828-4371bf206bb2	0	0	0	0	1	5	1
global	indv	100000	0	2.4	0.5	NA	12	1	0	0.0000001	0.000000001	20000	392.9	35	c0826ada-f993-4114-bbc1-fdca075674ae	0	0	0	0	1	5	1
global	indv	100000	0	2.4	0.5	NA	12	1	0	0.0000001	0.000000001	20000	1371.395	35	cd1cf692-dff4-481c-83d7-63d5740b4b79	0	0	0	0	1	5	1
global	indv	100000	0	2.4	0.5	NA	12	1	0	0.0000001	0.000000001	20000	1271.275	35	cff14f44-ec47-49ce-b88c-1c6c79ea70d9	0	0	0	0	1	5	1
global	indv	100000	0	2.4	0.5	NA	12	1	0	0.0000001	0.000000001	20000	1342.805	35	db841ebf-91a5-4348-b7a2-061062de7e62	0	0	0	0	1	5	1
global	indv	100000	0	2.4	0.5	NA	12	1	0	0.0000001	0.000000001	20000	520.295	35	f1d9e61c-424b-4757-ac42-1befacd9a220	0	0	0	0	1	5	1
global	indv	100000	0	2.4	0.5	NA	12	1	0	0.0000001	0.000000001	20000	1325.72	35	faf85fb0-c277-487e-a9c4-e27cff9396bd	0	0	0	0	1	5	1
global	indv	100000	0	2.4	0.5	NA	12	1	0	0.0000001	1E-10	20000	415.85	36	12ee0089-c5f0-47ab-a53a-bc9681913d05	0	0	0	0	1	5	1
global	indv	100000	0	2.4	0.5	NA	12	1	0	0.0000001	1E-10	20000	407.105	36	2ac4b2b4-7e4e-4d59-84db-0293754cad20	0	0	0	0	1	5	1
global	indv	100000	0	2.4	0.5	NA	12	1	0	0.0000001	1E-10	20000	1723.275	36	3aed4736-108e-4791-9db9-d310f5e69b12	0	0	0	0	1	5	1
global	indv	100000	0	2.4	0.5	NA	12	1	0	0.0000001	1E-10	20000	267.305	36	4d063843-6f6b-4772-bcd9-8290941ebc25	0	0	0	0	1	5	1
global	indv	100000	0	2.4	0.5	NA	12	1	0	0.0000001	1E-10	20000	259.845	36	52abbdfa-3bb4-4429-b788-a1e4a1ec7d5f	0	0	0	0	1	5	1
global	indv	100000	0	2.4	0.5	NA	12	1	0	0.0000001	1E-10	20000	1039.795	36	58aaa33b-2246-456d-9bce-42583ccd40f9	0	0	0	0	1	5	1
global	indv	100000	0	2.4	0.5	NA	12	1	0	0.0000001	1E-10	20000	453.145	36	8294f43a-3206-41b2-9bdf-7f39fb2bb2d9	0	0	0	0	1	5	1
global	indv	100000	0	2.4	0.5	NA	12	1	0	0.0000001	1E-10	20000	387.125	36	870f412e-5a5f-484b-bbb8-b4afee239785	0	0	0	0	1	5	1
global	indv	100000	0	2.4	0.5	NA	12	1	0	0.0000001	1E-10	20000	237.485	36	a5f48ed5-5b2c-444c-8472-21f7805d6644	0	0	0	0	1	5	1
global	indv	100000	0	2.4	0.5	NA	12	1	0	0.0000001	1E-10	20000	246.515	36	a825122b-37f1-4640-b3b7-20b861d00bed	0	0	0	0	1	5	1
global	indv	100000	0	2.4	0.5	NA	12	1	0	0.0000001	1E-10	20000	267.195	36	abeec926-34a2-438b-a47a-33c10230d488	0	0	0	0	1	5	1
global	indv	100000	0	2.4	0.5	NA	12	1	0	0.0000001	1E-10	20000	276.505	36	b191d73f-1b88-4e54-86f7-82e523e7a474	0	0	0	0	1	5	1
global	indv	100000	0	2.4	0.5	NA	12	1	0	0.0000001	1E-10	20000	304.965	36	b2830659-924d-4ffc-bbfe-3e7078cdb6b1	0	0	0	0	1	5	1
global	indv	100000	0	2.4	0.5	NA	12	1	0	0.0000001	1E-10	20000	325.725	36	dfec0dc8-a932-4157-951e-8ffea99e9066	0	0	0	0	1	5	1
global	indv	100000	0	2.4	0.5	NA	12	1	0	0.0000001	1E-10	20000	342.125	36	f6c43872-3835-47ed-b3da-1530dd743f33	0	0	0	0	1	5	1
global	indv	100000	0	2.4	0.5	NA	12	0.5	0.000001	0.0000001	0.0001	20000	20000	62	04a4de34-c10e-4fdd-bca9-ad9e12740f69	0.683584993	0.0466726805	7307763.8	1464679.6885675	5	5	1
global	indv	100000	0	2.4	0.5	NA	12	0.5	0.000001	0.0000001	0.0001	20000	20000	62	1959e34b-9585-4cdc-a11d-22d02c11e4c9	0.7458849707	0.0413519541	8459063.2	1214915.13381417	5	5	1
global	indv	100000	0	2.4	0.5	NA	12	0.5	0.000001	0.0000001	0.0001	20000	20000	62	1bfc5e61-ed58-42ee-bedc-4a8e79121ded	0.6910646125	0.0636745581	8701051.8	2061215.14071511	5	5	1
global	indv	100000	0	2.4	0.5	NA	12	0.5	0.000001	0.0000001	0.0001	20000	20000	62	2d4c5636-226f-4042-8b0b-c4da5607805b	0.6176796956	0.0489927847	6957079	1172781.63077531	5	5	1
global	indv	100000	0	2.4	0.5	NA	12	0.5	0.000001	0.0000001	0.0001	20000	20000	62	2e4283a5-7fa0-4f02-a3ae-f355c9004a1a	0.7326331371	0.0227724571	8329492.6	1145474.37706035	5	5	1
global	indv	100000	0	2.4	0.5	NA	12	0.5	0.000001	0.0000001	0.0001	20000	20000	62	5d47e876-cb81-4881-b4d1-4d649569b25c	0.6281645098	0.0400028883	6769720.6	1278460.84460741	5	5	1
global	indv	100000	0	2.4	0.5	NA	12	0.5	0.000001	0.0000001	0.0001	20000	20000	62	79ca227f-f330-4108-8945-39dce9e2c327	0.8066516672	0.019814644	7444989.4	491210.179670882	5	5	1
global	indv	100000	0	2.4	0.5	NA	12	0.5	0.000001	0.0000001	0.0001	20000	20000	62	8e6d15e9-34e5-47c3-bdea-7fa6076d9b54	0.6557721659	0.0396010508	6842039.8	559232.560965203	5	5	1
global	indv	100000	0	2.4	0.5	NA	12	0.5	0.000001	0.0000001	0.0001	20000	20000	62	92f90ac6-5700-43d4-9ec5-916340562167	0.712784868	0.0144725108	7997720.4	1755522.50779285	5	5	1
global	indv	100000	0	2.4	0.5	NA	12	0.5	0.000001	0.0000001	0.0001	20000	20000	62	a2f5c230-fe6b-4f1a-b165-9505a4649bc0	0.7310584337	0.0652267814	9215615.8	2347666.49515986	5	5	1
global	indv	100000	0	2.4	0.5	NA	12	0.5	0.000001	0.0000001	0.0001	20000	20000	62	b66a02e0-0558-4088-936b-1e839a4e7dfd	0.6850634482	0.0124706559	7951813.6	1861335.37785921	5	5	1
global	indv	100000	0	2.4	0.5	NA	12	0.5	0.000001	0.0000001	0.0001	20000	20000	62	d1643d24-e290-4a3e-8a5c-4b99e63f28ec	0.7059236295	0.0452473033	7577819.4	1421534.34962466	5	5	1
global	indv	100000	0	2.4	0.5	NA	12	0.5	0.000001	0.0000001	0.0001	20000	20000	62	decd1423-4efc-4b35-bc1d-7df29ebdea54	0.6711784634	0.1083949481	7294744.4	2269018.9433941	5	5	1
global	indv	100000	0	2.4	0.5	NA	12	0.5	0.000001	0.0000001	0.0001	20000	20000	62	e6c4837c-2efc-483d-8261-379d873326c4	0.7197464208	0.0659083472	8180301.8	1334614.73204993	5	5	1
global	indv	100000	0	2.4	0.5	NA	12	0.5	0.000001	0.0000001	0.0001	20000	20000	62	fe562fda-943d-404c-b5e4-59f7ec8d0402	0.6354480327	0.0415460947	7648979.4	1306287.95122756	5	5	1
global	indv	100000	0	2.4	0.5	NA	12	0.5	0.000001	0.0000001	0.001	10000	10000	63	012d6440-1781-46e2-8657-008264557552	0.6623383875	0.105923829	7729070.6	1397992.01986753	5	5	1
global	indv	100000	0	2.4	0.5	NA	12	0.5	0.000001	0.0000001	0.001	10000	10000	63	0351332a-895b-4dd8-a1d4-2001f42b488d	0.6859547513	0.063454395	8563977	2700903.93184088	5	5	1
global	indv	100000	0	2.4	0.5	NA	12	0.5	0.000001	0.0000001	0.001	10000	10000	63	14ef9794-c74a-4ca2-bdb8-fdd41864dbd9	0.735482493	0.0704796426	7710721.4	422424.597178952	5	5	1
global	indv	100000	0	2.4	0.5	NA	12	0.5	0.000001	0.0000001	0.001	10000	10000	63	15cf2a19-930a-4ae4-ae04-13cee7fdda35	0.5523171305	0.0687176283	5580845.8	1782836.85313413	5	5	1
global	indv	100000	0	2.4	0.5	NA	12	0.5	0.000001	0.0000001	0.001	10000	10000	63	18924f19-51e4-4411-8d4a-9afb4b92003a	0.6136057199	0.109976148	7000789	1659703.33336262	5	5	1
global	indv	100000	0	2.4	0.5	NA	12	0.5	0.000001	0.0000001	0.001	10000	10000	63	23a82f42-97c0-4f03-a2ce-ddfa98d8514f	0.6800784387	0.090954288	7756317	2050105.82047574	5	5	1
global	indv	100000	0	2.4	0.5	NA	12	0.5	0.000001	0.0000001	0.001	10000	10000	63	3bb95ce3-17e3-4c4b-b935-aa7e84b18384	0.7947133847	0.0204093785	9788295.8	885215.238386236	5	5	1
global	indv	100000	0	2.4	0.5	NA	12	0.5	0.000001	0.0000001	0.001	10000	10000	63	3ee2ccc4-77b4-43f7-aa4f-ce5cc48452db	0.7818052336	0.067041575	10605080.8	1780503.64539411	5	5	1
global	indv	100000	0	2.4	0.5	NA	12	0.5	0.000001	0.0000001	0.001	10000	10000	63	3f194a02-ffe9-49da-bd53-ef95cef4fab2	0.5634057594	0.0077755813	6113927.2	665165.875219257	5	5	1
global	indv	100000	0	2.4	0.5	NA	12	0.5	0.000001	0.0000001	0.001	10000	10000	63	41118862-951c-46f2-a712-42baf00519d3	0.6260557121	0.0578031497	6190984	908564.338046019	5	5	1
global	indv	100000	0	2.4	0.5	NA	12	0.5	0.000001	0.0000001	0.001	10000	10000	63	46024886-4faa-4d1a-b26d-51dd641f2745	0.725689418	0.1019785	7432710	1235182.03449067	5	5	1
global	indv	100000	0	2.4	0.5	NA	12	0.5	0.000001	0.0000001	0.001	10000	10000	63	49f2623a-dc59-46cf-88f8-53a0a9d9457b	0.6769710385	0.2321920231	12313302.4	7442425.52393131	5	5	1
global	indv	100000	0	2.4	0.5	NA	12	0.5	0.000001	0.0000001	0.001	10000	10000	63	4ebdb7bd-7534-4413-9e9c-89bed585c937	0.7724546238	0.0487060304	10415244.8	764177.707748793	5	5	1
global	indv	100000	0	2.4	0.5	NA	12	0.5	0.000001	0.0000001	0.001	10000	2144.17	63	56f541c9-1773-41c1-93c4-44f4a139e286	0	0	0	0	1	5	1
global	indv	100000	0	2.4	0.5	NA	12	0.5	0.000001	0.0000001	0.001	10000	10000	63	5f6e536a-7fce-40a8-a778-7936383c3882	0.8459126312	0.0252041326	29440483.4	4723838.74521605	5	5	1
global	indv	100000	0	2.4	0.5	NA	12	0.5	0.000001	0.0000001	0.001	10000	10000	63	601d0f24-78da-430b-bb18-0fd5890360f9	0.512785803	0.133578814	6401095.8	1883207.25534809	5	5	1
global	indv	100000	0	2.4	0.5	NA	12	0.5	0.000001	0.0000001	0.001	10000	10000	63	63da049a-2eee-4ae3-98cb-d756b4ac7af3	0.6647077529	0.0647340414	7714036	1522411.9514054	5	5	1
global	indv	100000	0	2.4	0.5	NA	12	0.5	0.000001	0.0000001	0.001	10000	6925.295	63	65a60e36-f7ca-45dc-b526-24f3b5b39aaf	0	0	0	0	1	5	1
global	indv	100000	0	2.4	0.5	NA	12	0.5	0.000001	0.0000001	0.001	10000	10000	63	6d40b0e0-70a3-442b-aa48-eb7dda93334d	0.7422027482	0.019841739	8315137	1375264.10920376	5	5	1
global	indv	100000	0	2.4	0.5	NA	12	0.5	0.000001	0.0000001	0.001	10000	10000	63	6ea6e965-1483-444b-82ef-f219fef84ea6	0.7914294566	0.0395068469	10023211.4	1521349.92905587	5	5	1
global	indv	100000	0	2.4	0.5	NA	12	0.5	0.000001	0.0000001	0.001	10000	10000	63	701695f1-5e0a-414e-b9f1-4a91a502ee2f	0.6437028304	0.040307611	6701247.6	388803.440711756	5	5	1
global	indv	100000	0	2.4	0.5	NA	12	0.5	0.000001	0.0000001	0.001	10000	10000	63	703937ce-246b-4721-9c8a-7ddf05f2cb85	0.7589820519	0.023223383	9546996.4	1547295.711352	5	5	1
global	indv	100000	0	2.4	0.5	NA	12	0.5	0.000001	0.0000001	0.001	10000	10000	63	7552406b-92ce-4f29-9dba-adb0e22c4f0f	0.7210838861	0.0434420299	8179185.2	1677065.13824708	5	5	1
global	indv	100000	0	2.4	0.5	NA	12	0.5	0.000001	0.0000001	0.001	10000	10000	63	7590d1e3-f1ad-4be6-8563-903ddfa33da3	0.6429491902	0.0725366858	6634676.4	1981215.45490901	5	5	1
global	indv	100000	0	2.4	0.5	NA	12	0.5	0.000001	0.0000001	0.001	10000	10000	63	796b7c8b-777b-427b-8561-7b3228b5c209	0.7238547074	0.0306536194	8702941	1452723.60769349	5	5	1
global	indv	100000	0	2.4	0.5	NA	12	0.5	0.000001	0.0000001	0.001	10000	10000	63	80e50bfb-a143-4db5-b38b-f2617c6823b1	0.7154081066	0.0561886724	8735584.6	2037211.03700213	5	5	1
global	indv	100000	0	2.4	0.5	NA	12	0.5	0.000001	0.0000001	0.001	10000	10000	63	8b3f2eb5-6764-4fd7-ab72-74a050d72b19	0.4933563629	0.3112989528	18566465.8	16029702.5058153	5	5	1
global	indv	100000	0	2.4	0.5	NA	12	0.5	0.000001	0.0000001	0.001	10000	10000	63	8cab6df0-0596-4010-b5ba-4321c9e0594d	0.7187243609	0.0464925057	7716007.6	1613949.60053367	5	5	1
global	indv	100000	0	2.4	0.5	NA	12	0.5	0.000001	0.0000001	0.001	10000	10000	63	8d0cc5ab-4d00-4cf2-acff-0ecffbae38ca	0.7709714717	0.0508998742	14999729.2	4120813.24148362	5	5	1
global	indv	100000	0	2.4	0.5	NA	12	0.5	0.000001	0.0000001	0.001	10000	10000	63	9310ef3b-6191-4847-8105-beb0653001fb	0.6200644729	0.0637198368	6825314.8	782330.28157339	5	5	1
global	indv	100000	0	2.4	0.5	NA	12	0.5	0.000001	0.0000001	0.001	10000	10000	63	944b180d-9c92-46d5-af9b-a7ab7c3f622c	0.7097328356	0.0316112252	7608346.6	1166599.60853512	5	5	1
global	indv	100000	0	2.4	0.5	NA	12	0.5	0.000001	0.0000001	0.001	10000	10000	63	95184d3d-295a-4afe-bd60-90795d9941e7	0.7659187178	0.0599638561	9653212.2	2122294.28003109	5	5	1
global	indv	100000	0	2.4	0.5	NA	12	0.5	0.000001	0.0000001	0.001	10000	10000	63	986e7898-c5be-4e74-9d01-65516d800512	0.7550737938	0.0898246838	8625791	618576.422046217	5	5	1
global	indv	100000	0	2.4	0.5	NA	12	0.5	0.000001	0.0000001	0.001	10000	10000	63	9afdd12b-f39e-4a70-a080-75b48fb39835	0.7221304683	0.0387313316	7914973.4	887444.108888723	5	5	1
global	indv	100000	0	2.4	0.5	NA	12	0.5	0.000001	0.0000001	0.001	10000	10000	63	9c9ab283-9e79-425c-9082-41f0c328d6c8	0.6130821857	0.0624504808	6629770.8	2164386.65663964	5	5	1
global	indv	100000	0	2.4	0.5	NA	12	0.5	0.000001	0.0000001	0.001	10000	10000	63	9fecf916-a652-4408-872a-a782c954a562	0.6816143003	0.0762692228	7378107.8	1415563.22433606	5	5	1
global	indv	100000	0	2.4	0.5	NA	12	0.5	0.000001	0.0000001	0.001	10000	10000	63	a24ae2a5-d4b4-4b7d-b78d-2f636de936b3	0.5905525656	0.1169135532	6257218.6	2005595.97701028	5	5	1
global	indv	100000	0	2.4	0.5	NA	12	0.5	0.000001	0.0000001	0.001	10000	10000	63	a46fe80a-adfd-42e9-85f9-3311fba53ed8	0.6851635942	0.0725848007	7559260.8	1230920.08508969	5	5	1
global	indv	100000	0	2.4	0.5	NA	12	0.5	0.000001	0.0000001	0.001	10000	10000	63	c57f39fc-2cac-4716-a540-b1f749daea0a	0.7323515858	0.0444734804	8560183.2	1766396.18396446	5	5	1
global	indv	100000	0	2.4	0.5	NA	12	0.5	0.000001	0.0000001	0.001	10000	10000	63	d0ca53bf-8741-4bad-8a75-596909e24389	0.7185191183	0.0389015792	7519008	1634726.73490357	5	5	1
global	indv	100000	0	2.4	0.5	NA	12	0.5	0.000001	0.0000001	0.001	10000	10000	63	d21d90ac-b4eb-4c18-bc6a-566b38a80a05	0.7449556759	0.0181088186	8680348.2	1956119.07757342	5	5	1
global	indv	100000	0	2.4	0.5	NA	12	0.5	0.000001	0.0000001	0.001	10000	10000	63	db306b20-e6c2-4445-afcc-5fc777f96ab5	0.6682183829	0.046935159	7037712	1047614.29856054	5	5	1
global	indv	100000	0	2.4	0.5	NA	12	0.5	0.000001	0.0000001	0.001	10000	10000	63	e141bf09-3de2-4323-8a39-c40e40758b30	0.5465007845	0.2391224749	10082653.2	7233462.43986002	5	5	1
global	indv	100000	0	2.4	0.5	NA	12	0.5	0.000001	0.0000001	0.001	10000	10000	63	efee090e-78b9-4508-85f3-a893be46ffab	0.6542326712	0.0638088898	7692819.4	2110946.69165147	5	5	1
global	indv	100000	0	2.4	0.5	NA	12	0.5	0.000001	0.0000001	0.001	10000	10000	63	f0671d06-138f-4129-9dbd-6fbfa5afa755	0.6559032908	0.0633722832	6772151.2	1312358.24252972	5	5	1
global	indv	100000	0	2.4	0.5	NA	12	0.5	0.000001	0.0000001	0.001	20000	20000	64	03a1e8d9-3f9c-485f-bc49-749d1cb4b897	0.7191665575	0.0839878055	8548009.6	1653433.82028048	5	5	1
global	indv	100000	0	2.4	0.5	NA	12	0.5	0.000001	0.0000001	0.001	20000	20000	64	0ea7eb62-a565-44ca-aca9-5f90ba0b24a4	0.7644897124	0.0816763397	8146380.4	1564636.17394981	5	5	1
global	indv	100000	0	2.4	0.5	NA	12	0.5	0.000001	0.0000001	0.001	20000	20000	64	12d12d7b-9d6c-4a09-b4db-201e810ed7df	0.6892512634	0.1188049534	9053069.8	3769250.89580048	5	5	1
global	indv	100000	0	2.4	0.5	NA	12	0.5	0.000001	0.0000001	0.001	20000	20000	64	2d16a5e0-411f-4321-92fc-dc48aa6b9428	0.7078618058	0.0483761294	8590439.8	883579.650094829	5	5	1
global	indv	100000	0	2.4	0.5	NA	12	0.5	0.000001	0.0000001	0.001	20000	20000	64	4e6fdd41-0723-461a-8c17-ea6df603b1bb	0.6637597865	0.0605998078	7011536.6	1866699.47114869	5	5	1
global	indv	100000	0	2.4	0.5	NA	12	0.5	0.000001	0.0000001	0.001	20000	20000	64	5a2d00a1-63ec-4db6-a4d3-c597264fe63d	0.6123755018	0.0390934423	7439505.2	2023260.16403086	5	5	1
global	indv	100000	0	2.4	0.5	NA	12	0.5	0.000001	0.0000001	0.001	20000	20000	64	8898039c-e4be-4c5b-8bc0-5810c8c9a4af	0.7108548443	0.0418045876	9667330.4	2344506.88734002	5	5	1
global	indv	100000	0	2.4	0.5	NA	12	0.5	0.000001	0.0000001	0.001	20000	20000	64	898021c0-9426-48cf-bf04-6a5150dd6089	0.6063348199	0.0915423317	6524365.4	1231282.25461764	5	5	1
global	indv	100000	0	2.4	0.5	NA	12	0.5	0.000001	0.0000001	0.001	20000	20000	64	a5a380bc-7be5-4d55-ae30-c173f278f4dd	0.6863632311	0.0568319438	7673801	1520327.77663272	5	5	1
global	indv	100000	0	2.4	0.5	NA	12	0.5	0.000001	0.0000001	0.001	20000	20000	64	c2c3a127-587d-48de-963a-9845b918faa8	0.798744886	0.0718361925	9325280.8	719817.563981805	5	5	1
global	indv	100000	0	2.4	0.5	NA	12	0.5	0.000001	0.0000001	0.001	20000	20000	64	c89a9d06-a2ac-4309-9588-4a7448f1e48b	0.711314041	0.0790575953	7822609.4	1866231.05146102	5	5	1
global	indv	100000	0	2.4	0.5	NA	12	0.5	0.000001	0.0000001	0.001	20000	20000	64	cf2ae507-779a-406e-80eb-4a52aa1f7b77	0.7882636071	0.0703315345	8857261.6	1672402.22753822	5	5	1
global	indv	100000	0	2.4	0.5	NA	12	0.5	0.000001	0.0000001	0.001	20000	20000	64	ea1c072d-050a-4b9c-b56c-f6fec43c877d	0.6598365012	0.0617007296	8068633.4	3004905.56003293	5	5	1
global	indv	100000	0	2.4	0.5	NA	12	0.5	0.000001	0.0000001	0.001	20000	20000	64	ecb98f53-94f0-4937-aa79-79e6a0a83d76	0.7614125677	0.0328890433	8495887.2	687357.08128723	5	5	1
global	indv	100000	0	2.4	0.5	NA	12	0.5	0.000001	0.0000001	0.001	20000	20000	64	f86845ba-948c-41c4-9165-5f006809e0c7	0.5555871648	0.0699547175	5862092.4	1637814.64832938	5	5	1
global	indv	100000	0	2.4	0.5	NA	12	0.5	0.000001	0.0000001	0.00001	10000	10000	65	024efa7c-11d6-4573-ad7b-8852c7117c69	0.6787701288	0.0220758896	7456078.2	1630991.93968815	5	5	1
global	indv	100000	0	2.4	0.5	NA	12	0.5	0.000001	0.0000001	0.00001	10000	10000	65	043508c5-bb30-407e-843e-9f5617e8bd07	0.6971129941	0.0747626245	6995896.4	1285700.98438101	5	5	1
global	indv	100000	0	2.4	0.5	NA	12	0.5	0.000001	0.0000001	0.00001	10000	10000	65	059ad7ea-35fe-4168-b474-0bf98fc71c2d	0.7056898723	0.049256725	7701407	1259237.56259135	5	5	1
global	indv	100000	0	2.4	0.5	NA	12	0.5	0.000001	0.0000001	0.00001	10000	10000	65	0b1ccbda-09a0-45cb-84ac-9d303a6b1fc0	0.5738436974	0.183619201	5743132.6	3261372.98478682	5	5	1
global	indv	100000	0	2.4	0.5	NA	12	0.5	0.000001	0.0000001	0.00001	10000	10000	65	149d86c7-2d20-4b3b-a826-f0718c9d0e53	0.7355944067	0.03366917	8053587	1467521.3995898	5	5	1
global	indv	100000	0	2.4	0.5	NA	12	0.5	0.000001	0.0000001	0.00001	10000	10000	65	15fd2988-04be-4ecf-b634-05c541995117	0.6910620037	0.1372776569	8210023.8	2133439.1095613	5	5	1
global	indv	100000	0	2.4	0.5	NA	12	0.5	0.000001	0.0000001	0.00001	10000	10000	65	1badac4e-1ea4-4f8f-a620-632fc35f1377	0.8655285392	0.0631738985	11761612	1474053.86379874	5	5	1
global	indv	100000	0	2.4	0.5	NA	12	0.5	0.000001	0.0000001	0.00001	10000	10000	65	201bc114-01ac-41c6-9e69-ece10f4bc899	0.7521256787	0.080708281	9431136	2455728.62874087	5	5	1
global	indv	100000	0	2.4	0.5	NA	12	0.5	0.000001	0.0000001	0.00001	10000	10000	65	2240b943-3ebe-40f2-9c25-dd71a9c0db30	0.7363934807	0.1608518372	12001829.8	6689657.39259102	5	5	1
global	indv	100000	0	2.4	0.5	NA	12	0.5	0.000001	0.0000001	0.00001	10000	10000	65	2b5f4886-c52a-4db1-a19b-2e4087e52ea3	0.7194654053	0.0518289011	8395736.6	756153.063618934	5	5	1
global	indv	100000	0	2.4	0.5	NA	12	0.5	0.000001	0.0000001	0.00001	10000	10000	65	2eae4ea8-471e-4f11-bd68-58475e4be9e1	0.6347737864	0.0593168691	8386652.6	3835483.04649594	5	5	1
global	indv	100000	0	2.4	0.5	NA	12	0.5	0.000001	0.0000001	0.00001	10000	10000	65	3097a214-5f5a-4a73-9580-cd2fa6580bca	0.6301997987	0.0311332586	7283790.8	2011973.81326937	5	5	1
global	indv	100000	0	2.4	0.5	NA	12	0.5	0.000001	0.0000001	0.00001	10000	10000	65	35ee6be9-82ec-40a0-a875-d637f3d2416e	0.6683737217	0.0656736293	7020814	1195199.53035612	5	5	1
global	indv	100000	0	2.4	0.5	NA	12	0.5	0.000001	0.0000001	0.00001	10000	10000	65	376a4015-a45d-4b1c-849b-6cdfb5e5cb27	0.7503580695	0.0961348563	8905833.8	1227827.81524923	5	5	1
global	indv	100000	0	2.4	0.5	NA	12	0.5	0.000001	0.0000001	0.00001	10000	10000	65	4affdc4c-e5f6-473a-ba23-494b0e6913bb	0.7327233717	0.0634308903	8145650.4	2403026.03112415	5	5	1
global	indv	100000	0	2.4	0.5	NA	12	0.5	0.000001	0.0000001	0.00001	10000	10000	65	4f791c84-677e-4048-85f4-be5d93c3f924	0.7513012627	0.0390891288	9074999.8	860027.230638484	5	5	1
global	indv	100000	0	2.4	0.5	NA	12	0.5	0.000001	0.0000001	0.00001	10000	10000	65	5775770d-36ce-4e92-9c27-0b9abc30f45f	0.6681305193	0.0826463112	7605996	1750574.32850493	5	5	1
global	indv	100000	0	2.4	0.5	NA	12	0.5	0.000001	0.0000001	0.00001	10000	10000	65	5fc711cc-72e1-461e-a06a-c01822653f45	0.7039333887	0.0664649344	7647025.6	754926.241897379	5	5	1
global	indv	100000	0	2.4	0.5	NA	12	0.5	0.000001	0.0000001	0.00001	10000	10000	65	61cb97da-c6e9-468c-abc8-c855ac28dfd9	0.6833259542	0.0964158169	7414472.8	1966911.23984007	5	5	1
global	indv	100000	0	2.4	0.5	NA	12	0.5	0.000001	0.0000001	0.00001	10000	10000	65	6419d6f1-d4ae-4f7f-a508-6ec4fbac2c10	0.7687431344	0.052791388	9348095.2	1480893.94545919	5	5	1
global	indv	100000	0	2.4	0.5	NA	12	0.5	0.000001	0.0000001	0.00001	10000	10000	65	6a46a8a8-7991-44dd-a305-cb45a8e19d1d	0.7053811003	0.0408059602	9061186	1866670.14506795	5	5	1
global	indv	100000	0	2.4	0.5	NA	12	0.5	0.000001	0.0000001	0.00001	10000	10000	65	6ae83648-2d28-4666-8b83-11ee6ddf7d31	0.7377447765	0.0809733697	7872184	616093.957288578	5	5	1
global	indv	100000	0	2.4	0.5	NA	12	0.5	0.000001	0.0000001	0.00001	10000	10000	65	70f3b428-2fd0-4861-ac9e-6c4867506e21	0.7866681089	0.0508323599	10887567.6	2081026.92172958	5	5	1
global	indv	100000	0	2.4	0.5	NA	12	0.5	0.000001	0.0000001	0.00001	10000	10000	65	73f56a0f-4db6-4a92-9afa-c3799672b030	0.7875968342	0.0448467844	10024196.4	715756.671428775	5	5	1
global	indv	100000	0	2.4	0.5	NA	12	0.5	0.000001	0.0000001	0.00001	10000	10000	65	7a2ce804-fa92-47b7-b53f-7e6199c45f42	0.7171248515	0.072442105	8212764.6	470270.568636078	5	5	1
global	indv	100000	0	2.4	0.5	NA	12	0.5	0.000001	0.0000001	0.00001	10000	10000	65	7c2c49a1-b996-4364-a170-7a072f4ebb59	0.7473018009	0.0705392979	8927598.2	1251111.38651868	5	5	1
global	indv	100000	0	2.4	0.5	NA	12	0.5	0.000001	0.0000001	0.00001	10000	10000	65	7f4c6fce-c7b6-4d95-a238-7b37ea637434	0.764754723	0.0604987329	8874882.8	1171310.51421376	5	5	1
global	indv	100000	0	2.4	0.5	NA	12	0.5	0.000001	0.0000001	0.00001	10000	10000	65	b10c8747-9a8d-4598-9be0-1c9b274a48e8	0.756674075	0.0316151316	9446331.6	857353.447015465	5	5	1
global	indv	100000	0	2.4	0.5	NA	12	0.5	0.000001	0.0000001	0.00001	10000	10000	65	b27f3c4a-46c9-49ed-905e-0afa6f74ea16	0.7227078662	0.0170086397	7910738.2	1181698.09618075	5	5	1
global	indv	100000	0	2.4	0.5	NA	12	0.5	0.000001	0.0000001	0.00001	10000	10000	65	b4b6be1d-ea37-40e3-bd80-7e005ecbbb52	0.7094651194	0.078857742	8708799.4	1772812.15302279	5	5	1
global	indv	100000	0	2.4	0.5	NA	12	0.5	0.000001	0.0000001	0.00001	10000	10000	65	bafab92c-7877-4a65-b835-9efe044e2451	0.7384041269	0.0296919617	9727197	2053382.23520415	5	5	1
global	indv	100000	0	2.4	0.5	NA	12	0.5	0.000001	0.0000001	0.00001	10000	10000	65	bb7ce973-a491-4c00-b085-c9ed65d868e2	0.5911981734	0.0793169732	5876137.4	797986.153292336	5	5	1
global	indv	100000	0	2.4	0.5	NA	12	0.5	0.000001	0.0000001	0.00001	10000	10000	65	c1ece73c-333a-4e73-8258-43ee8cf355b5	0.6504416593	0.1017720079	7403600.8	1706351.98189037	5	5	1
global	indv	100000	0	2.4	0.5	NA	12	0.5	0.000001	0.0000001	0.00001	10000	10000	65	c8e97e95-3d61-45da-978c-039b533b1444	0.8035180064	0.0735329288	10004398.4	3290149.60348444	5	5	1
global	indv	100000	0	2.4	0.5	NA	12	0.5	0.000001	0.0000001	0.00001	10000	10000	65	ccfd6fa4-1bec-4c38-836f-541d87d1ba9d	0.6696474967	0.0298662578	8205772.6	1626789.20615712	5	5	1
global	indv	100000	0	2.4	0.5	NA	12	0.5	0.000001	0.0000001	0.00001	10000	10000	65	d7de3ed5-6eae-4d8c-aa44-22604494c9df	0.6796299188	0.0511862565	8096482.2	538852.492426916	5	5	1
global	indv	100000	0	2.4	0.5	NA	12	0.5	0.000001	0.0000001	0.00001	10000	10000	65	de7da7ba-6221-43c4-8e57-47cf51a03883	0.6077346077	0.0577270453	6530842.2	1205083.15217652	5	5	1
global	indv	100000	0	2.4	0.5	NA	12	0.5	0.000001	0.0000001	0.00001	10000	10000	65	e153c40c-b38d-4cfd-8d77-2a1d939744cf	0.746125354	0.0455095789	8816287.8	619483.380168266	5	5	1
global	indv	100000	0	2.4	0.5	NA	12	0.5	0.000001	0.0000001	0.00001	10000	10000	65	e593aeed-6ef1-4908-a629-52de29fe9f6e	0.7238483833	0.1367019139	7442662.8	1664550.96980288	5	5	1
global	indv	100000	0	2.4	0.5	NA	12	0.5	0.000001	0.0000001	0.00001	10000	10000	65	f4e68fcf-9615-4131-a7ca-9b9501ecc26f	0.643255751	0.0473298937	8597583.6	2951218.58795351	5	5	1
global	indv	100000	0	2.4	0.5	NA	12	0.5	0.000001	0.0000001	0.00001	10000	10000	65	f6e80250-2369-4abb-a6b9-89ff4489a84b	0.7912432297	0.0156364036	10684021.2	2723669.94230793	5	5	1
global	indv	100000	0	2.4	0.5	NA	12	0.5	0.000001	0.0000001	0.00001	10000	10000	65	f71454b7-c05c-43dc-882b-bb90246be5b6	0.6916149483	0.0956223178	8610532	2518767.13525695	5	5	1
global	indv	100000	0	2.4	0.5	NA	12	0.5	0.000001	0.0000001	0.00001	10000	10000	65	f78ecedb-4bcb-40a3-a9ec-e5bbf11930ab	0.7555039229	0.0291030158	9892350.8	1149969.36961847	5	5	1
global	indv	100000	0	2.4	0.5	NA	12	0.5	0.000001	0.0000001	0.00001	10000	10000	65	fa708db9-82bf-4a42-859d-f24a8a7c362a	0.6965944545	0.0635543349	7727337.6	1270523.38145833	5	5	1
global	indv	100000	0	2.4	0.5	NA	12	0.5	0.000001	0.0000001	0.00001	10000	10000	65	fb8f87c7-2719-4d5a-a25b-028dcf373996	0.7391914642	0.0743076656	8738258.8	1312742.80017553	5	5	1
global	indv	100000	0	2.4	0.5	NA	12	0.5	0.000001	0.0000001	0.00001	20000	20000	66	1b8da206-36fb-46b9-a58f-4df7d65b9ced	0.7741583575	0.0212660916	9768529	2082644.31629803	5	5	1
global	indv	100000	0	2.4	0.5	NA	12	0.5	0.000001	0.0000001	0.00001	20000	20000	66	48c093da-edd7-4459-846a-75bb5f85661c	0.7128546111	0.0311497679	8059990.8	3584545.43109091	5	5	1
global	indv	100000	0	2.4	0.5	NA	12	0.5	0.000001	0.0000001	0.00001	20000	20000	66	5b5569f4-3227-448d-94a3-7f750ab163f5	0.6607640921	0.035853043	6581016.6	858797.840161641	5	5	1
global	indv	100000	0	2.4	0.5	NA	12	0.5	0.000001	0.0000001	0.00001	20000	20000	66	6eccba93-3b5a-4786-adb7-358b810abdc2	0.6551828028	0.0392551065	7595910.6	1263914.7068441	5	5	1
global	indv	100000	0	2.4	0.5	NA	12	0.5	0.000001	0.0000001	0.00001	20000	20000	66	90dd82d7-cbbe-4042-b17b-d1a5b648a1b8	0.6873024946	0.0291460848	8090488	2039400.65411348	5	5	1
global	indv	100000	0	2.4	0.5	NA	12	0.5	0.000001	0.0000001	0.00001	20000	20000	66	ab6c6579-75d0-4a2a-925a-a510021a5fdc	0.7308015294	0.0798086007	9389326	1692884.04573851	5	5	1
global	indv	100000	0	2.4	0.5	NA	12	0.5	0.000001	0.0000001	0.00001	20000	20000	66	ad1d7e96-4bb4-4d32-902a-528886c227e0	0.7590800543	0.0285034304	8467606.2	761128.756729241	5	5	1
global	indv	100000	0	2.4	0.5	NA	12	0.5	0.000001	0.0000001	0.00001	20000	20000	66	b8873264-5991-4741-b085-dae220d10579	0.5807042512	0.1228100442	6282608.6	1842659.09115843	5	5	1
global	indv	100000	0	2.4	0.5	NA	12	0.5	0.000001	0.0000001	0.00001	20000	20000	66	c0126f2c-90d7-4c5e-9515-89b090d1e82a	0.7344481891	0.0709343085	9463220.2	1832190.47494882	5	5	1
global	indv	100000	0	2.4	0.5	NA	12	0.5	0.000001	0.0000001	0.00001	20000	20000	66	c2e91937-6e0d-40c1-a342-731bfe5f65a5	0.6649393611	0.0698713743	6631608.2	631010.444858641	5	5	1
global	indv	100000	0	2.4	0.5	NA	12	0.5	0.000001	0.0000001	0.00001	20000	20000	66	e080d134-31b5-444e-9085-ba470e07a892	0.6790134172	0.0564272498	8084011.8	1669036.65441452	5	5	1
global	indv	100000	0	2.4	0.5	NA	12	0.5	0.000001	0.0000001	0.00001	20000	20000	66	efdcdc2c-f425-4449-8924-3303ea8dbcb1	0.6496403628	0.1527321695	7594104.4	3034940.37900645	5	5	1
global	indv	100000	0	2.4	0.5	NA	12	0.5	0.000001	0.0000001	0.00001	20000	20000	66	f023f0d7-0c1e-4abd-a1f3-851bfc9c23fb	0.6310796126	0.0545509592	6842426	1822002.34333864	5	5	1
global	indv	100000	0	2.4	0.5	NA	12	0.5	0.000001	0.0000001	0.00001	20000	20000	66	f3227206-b11b-479f-8fd3-c802dae24769	0.751983085	0.0415314468	8848364.8	870001.799660322	5	5	1
global	indv	100000	0	2.4	0.5	NA	12	0.5	0.000001	0.0000001	0.00001	20000	20000	66	fb242fa4-95a6-4781-aa78-de8c7aed19d2	0.7886180979	0.0559325166	10215035.2	2198958.72375306	5	5	1
global	indv	100000	0	2.4	0.5	NA	12	0.5	0.000001	0.0000001	0.000001	10000	10000	67	03f2c6ae-e0d2-4bac-87be-172be45b797d	0.7772447886	0.0316192206	11635426.6	3453452.64055312	5	5	1
global	indv	100000	0	2.4	0.5	NA	12	0.5	0.000001	0.0000001	0.000001	10000	10000	67	06e83cdc-d5cc-4cbd-9d5f-1a651160436a	0.6963474287	0.065505737	8165511.4	2065779.59831968	5	5	1
global	indv	100000	0	2.4	0.5	NA	12	0.5	0.000001	0.0000001	0.000001	10000	10000	67	06f1229d-ed66-446c-b722-af6414037ec7	0.8314692677	0.1310946346	23634816.6	11810208.926072	5	5	1
global	indv	100000	0	2.4	0.5	NA	12	0.5	0.000001	0.0000001	0.000001	10000	10000	67	0a54fa46-343f-4cb2-9070-280dcc93307f	0.7658820679	0.0979307615	9115062.8	1428319.46864425	5	5	1
global	indv	100000	0	2.4	0.5	NA	12	0.5	0.000001	0.0000001	0.000001	10000	10000	67	0c5d402b-f308-41c8-8f7e-4e9f1447babf	0.7193096746	0.0820866416	8442631.2	1740237.68258267	5	5	1
global	indv	100000	0	2.4	0.5	NA	12	0.5	0.000001	0.0000001	0.000001	10000	10000	67	0c83034f-d309-4f44-b2ff-131b8ca515ef	0.7807918146	0.0316447504	9508873.2	1766316.16124187	5	5	1
global	indv	100000	0	2.4	0.5	NA	12	0.5	0.000001	0.0000001	0.000001	10000	10000	67	0dd7b30f-8769-42a2-af95-01b3e9d095af	0.7092021713	0.0818552383	8054341.4	889529.40660121	5	5	1
global	indv	100000	0	2.4	0.5	NA	12	0.5	0.000001	0.0000001	0.000001	10000	10000	67	0e577d2d-a4c8-4506-ab28-5ac12a10fe68	0.7731007201	0.0736293139	7210572	511382.941662117	5	5	1
global	indv	100000	0	2.4	0.5	NA	12	0.5	0.000001	0.0000001	0.000001	10000	10000	67	102aad09-ca90-40cf-9b45-04ee6aed90eb	0.615455933	0.0638942664	7502646.8	2249533.47708279	5	5	1
global	indv	100000	0	2.4	0.5	NA	12	0.5	0.000001	0.0000001	0.000001	10000	10000	67	14c08b59-0551-4868-b39e-7d67d646ef6e	0.7128896081	0.0661217879	8463989.8	2978961.57601818	5	5	1
global	indv	100000	0	2.4	0.5	NA	12	0.5	0.000001	0.0000001	0.000001	10000	10000	67	171e9704-64d3-4530-a816-9cf4c0a353e7	0.6995502084	0.1109460671	7145874.6	1510719.34703945	5	5	1
global	indv	100000	0	2.4	0.5	NA	12	0.5	0.000001	0.0000001	0.000001	10000	10000	67	174e85da-e0af-4375-83fb-afd47a347135	0.7261722885	0.1026687297	8608304.4	2576525.77508887	5	5	1
global	indv	100000	0	2.4	0.5	NA	12	0.5	0.000001	0.0000001	0.000001	10000	10000	67	19099f23-dd8b-4fff-a431-dd7add986643	0.8154699663	0.0559607599	9983035.6	786814.279335854	5	5	1
global	indv	100000	0	2.4	0.5	NA	12	0.5	0.000001	0.0000001	0.000001	10000	10000	67	19da6a9c-36be-4bd2-92a8-6b9f17f86efa	0.6182196076	0.0544771745	6111357.4	1236550.56328555	5	5	1
global	indv	100000	0	2.4	0.5	NA	12	0.5	0.000001	0.0000001	0.000001	10000	10000	67	1a042a9a-bd1c-4a05-b6ce-628e72d56094	0.5424656835	0.0715728374	5487782.8	1487158.5324012	5	5	1
global	indv	100000	0	2.4	0.5	NA	12	0.5	0.000001	0.0000001	0.000001	10000	10000	67	1a4fc1c7-b50d-44f9-96bc-902b85915702	0.7431291898	0.0612316275	9196571	1683376.16645419	5	5	1
global	indv	100000	0	2.4	0.5	NA	12	0.5	0.000001	0.0000001	0.000001	10000	10000	67	1f129edb-a3ff-4663-b0ff-a0373f255b1c	0.7022847527	0.0684674166	9011961	2493200.58780506	5	5	1
global	indv	100000	0	2.4	0.5	NA	12	0.5	0.000001	0.0000001	0.000001	10000	10000	67	1f1755bc-d19d-44f6-a58e-a5c4eaa51e19	0.6672239489	0.0573425385	8366346	808137.285276147	5	5	1
global	indv	100000	0	2.4	0.5	NA	12	0.5	0.000001	0.0000001	0.000001	10000	10000	67	25698fc1-83e3-4790-8d15-7efd137d9a92	0.7296755392	0.0687811832	8995973.4	1540674.93271384	5	5	1
global	indv	100000	0	2.4	0.5	NA	12	0.5	0.000001	0.0000001	0.000001	10000	10000	67	27b6f3bc-296b-4ddc-b111-e3006cef8579	0.6997568618	0.0505790835	8297976.2	1794471.68716246	5	5	1
global	indv	100000	0	2.4	0.5	NA	12	0.5	0.000001	0.0000001	0.000001	10000	10000	67	301ec476-08ef-4811-862a-ee5eb6f92bb3	0.6713384301	0.0559320819	7244588.2	1405700.19965877	5	5	1
global	indv	100000	0	2.4	0.5	NA	12	0.5	0.000001	0.0000001	0.000001	10000	10000	67	37d08670-7723-4523-8fb4-1bbc9b0990e3	0.5085288863	0.1862785696	6905173	4625734.62284738	5	5	1
global	indv	100000	0	2.4	0.5	NA	12	0.5	0.000001	0.0000001	0.000001	10000	10000	67	3a9127e8-33d5-426d-b8cd-c8acc648c7a5	0.7212771262	0.0320181339	8474415.2	1219319.092261	5	5	1
global	indv	100000	0	2.4	0.5	NA	12	0.5	0.000001	0.0000001	0.000001	10000	10000	67	3b80f319-962b-4998-8c1e-8688d783a428	0.7347595884	0.0725184945	9749108.6	2555261.4248756	5	5	1
global	indv	100000	0	2.4	0.5	NA	12	0.5	0.000001	0.0000001	0.000001	10000	10000	67	3bc62317-2d7f-4b7e-9026-9d494f531a7c	0.7186714156	0.0552371917	9786572	3080451.0330045	5	5	1
global	indv	100000	0	2.4	0.5	NA	12	0.5	0.000001	0.0000001	0.000001	10000	10000	67	40e0c8fc-f821-48ea-a83a-13e47aec06d7	0.7002323916	0.0461173844	8099937.8	846579.536037341	5	5	1
global	indv	100000	0	2.4	0.5	NA	12	0.5	0.000001	0.0000001	0.000001	10000	10000	67	45ea6c7e-5bbf-4092-b4a4-08b5be136e7d	0.660517182	0.0702454711	7206215.2	771530.609391617	5	5	1
global	indv	100000	0	2.4	0.5	NA	12	0.5	0.000001	0.0000001	0.000001	10000	10000	67	46efbbab-7cbf-4ea6-bd78-35442b71f2a0	0.7448721227	0.0395212047	8696783	1761264.89968715	5	5	1
global	indv	100000	0	2.4	0.5	NA	12	0.5	0.000001	0.0000001	0.000001	10000	10000	67	488da524-ab51-4675-b0fd-c773ae856d4b	0.7686963527	0.0295795357	8756640.2	1257966.1382715	5	5	1
global	indv	100000	0	2.4	0.5	NA	12	0.5	0.000001	0.0000001	0.000001	10000	10000	67	4aae3d3d-dc7c-40db-95c0-c9b02ced9b7d	0.7172036309	0.0862964173	8881670.4	1822678.66833194	5	5	1
global	indv	100000	0	2.4	0.5	NA	12	0.5	0.000001	0.0000001	0.000001	10000	10000	67	4dc8e702-0daf-4226-8ad8-6bbd8469f269	0.7299650933	0.0349967969	7840657	1234328.96595174	5	5	1
global	indv	100000	0	2.4	0.5	NA	12	0.5	0.000001	0.0000001	0.000001	10000	10000	67	4f162b8f-9473-4451-8193-7fb6ef367925	0.7159653137	0.0836159494	7567273	1203513.00282195	5	5	1
global	indv	100000	0	2.4	0.5	NA	12	0.5	0.000001	0.0000001	0.000001	10000	10000	67	4fb8dc39-a79f-4bac-8ebf-84d66a32583c	0.7193586023	0.0397272705	8707717.2	1128450.96845264	5	5	1
global	indv	100000	0	2.4	0.5	NA	12	0.5	0.000001	0.0000001	0.000001	10000	10000	67	687e91d3-cdfd-4e3d-9859-d5190be1cf86	0.7093735979	0.080776617	7069030.6	1183529.90089089	5	5	1
global	indv	100000	0	2.4	0.5	NA	12	0.5	0.000001	0.0000001	0.000001	10000	10000	67	69954ada-3de0-40ec-9590-5e333e2e0055	0.6693875072	0.0623833411	7960860.6	1837247.24293229	5	5	1
global	indv	100000	0	2.4	0.5	NA	12	0.5	0.000001	0.0000001	0.000001	10000	10000	67	6f2a216d-99d5-4f0e-b6f4-cc2c8f28c057	0.6364425384	0.0610216884	7049039.2	1951455.06227218	5	5	1
global	indv	100000	0	2.4	0.5	NA	12	0.5	0.000001	0.0000001	0.000001	10000	10000	67	71da0328-18f9-4f53-96b8-dde798320581	0.72918828	0.0575985204	8533220.8	1762676.30378104	5	5	1
global	indv	100000	0	2.4	0.5	NA	12	0.5	0.000001	0.0000001	0.000001	10000	10000	67	73585a72-1d66-49a4-afa7-ec52dae98abd	0.7293954276	0.0342639077	8559208.6	1308082.42101761	5	5	1
global	indv	100000	0	2.4	0.5	NA	12	0.5	0.000001	0.0000001	0.000001	10000	10000	67	741d3637-004c-4d05-ac46-3bb0111d3f99	0.6907151546	0.1381982358	8159711.4	2987072.0507151	5	5	1
global	indv	100000	0	2.4	0.5	NA	12	0.5	0.000001	0.0000001	0.000001	10000	10000	67	77a6a607-8c9e-48ed-9988-afec07307cf9	0.7962924223	0.0460836665	8656135.8	440979.310043226	5	5	1
global	indv	100000	0	2.4	0.5	NA	12	0.5	0.000001	0.0000001	0.000001	10000	10000	67	799d2821-3053-4691-a0ee-51469b8b097e	0.6010144076	0.0574827109	5819730.4	778652.203672025	5	5	1
global	indv	100000	0	2.4	0.5	NA	12	0.5	0.000001	0.0000001	0.000001	10000	10000	67	7b306d7c-9d90-4b88-a3a6-9d2d9c5c26bc	0.7523640302	0.0519033284	10281939.2	2201519.51403972	5	5	1
global	indv	100000	0	2.4	0.5	NA	12	0.5	0.000001	0.0000001	0.000001	10000	10000	67	7da46daf-89e2-4cfb-a9de-3f3e71304dd9	0.6227695977	0.0732375463	6857482	1974798.84495662	5	5	1
global	indv	100000	0	2.4	0.5	NA	12	0.5	0.000001	0.0000001	0.000001	10000	10000	67	7f13046c-b9f1-459a-b9b8-24b0000a6fc0	0.59620435	0.1337381353	6461333.4	1827134.61432889	5	5	1
global	indv	100000	0	2.4	0.5	NA	12	0.5	0.000001	0.0000001	0.000001	10000	10000	67	7f76ea7e-53f7-4d22-abbf-725e2003a1d8	0.7483899751	0.0617639456	9472586.2	1029154.14391684	5	5	1
global	indv	100000	0	2.4	0.5	NA	12	0.5	0.000001	0.0000001	0.000001	10000	10000	67	80336fbe-9bee-4b98-b32a-5b9dbad36ffc	0.7852295145	0.0224182289	9255239.6	915797.415042377	5	5	1
global	indv	100000	0	2.4	0.5	NA	12	0.5	0.000001	0.0000001	0.000001	10000	10000	67	8587e895-ff17-427f-b281-544c81469175	0.7239488936	0.0418116442	9146020	1545646.82458866	5	5	1
global	indv	100000	0	2.4	0.5	NA	12	0.5	0.000001	0.0000001	0.000001	10000	10000	67	916cf5be-171f-44a8-a243-0554d64718d4	0.7816562034	0.025002166	9054548.4	1693039.58331673	5	5	1
global	indv	100000	0	2.4	0.5	NA	12	0.5	0.000001	0.0000001	0.000001	10000	10000	67	91b11e53-5c54-449d-abd7-dcdbe2a95e40	0.7210976807	0.0599369709	8293660.8	989429.346613339	5	5	1
global	indv	100000	0	2.4	0.5	NA	12	0.5	0.000001	0.0000001	0.000001	10000	10000	67	92ccc261-2e02-432b-8694-e5601cae8b3d	0.7338064027	0.0190049128	9342107	2113558.79700412	5	5	1
global	indv	100000	0	2.4	0.5	NA	12	0.5	0.000001	0.0000001	0.000001	10000	10000	67	9cda1e0c-a772-4ea6-966c-98a686515e10	0.674901613	0.0547752543	7688883	2008606.95702818	5	5	1
global	indv	100000	0	2.4	0.5	NA	12	0.5	0.000001	0.0000001	0.000001	10000	10000	67	9d822116-824e-4e39-bb64-5294c3fc3932	0.758601591	0.0437887367	9482513.4	2458742.06457577	5	5	1
global	indv	100000	0	2.4	0.5	NA	12	0.5	0.000001	0.0000001	0.000001	10000	10000	67	9decfd9a-daab-4b98-994d-89b16441fdb3	0.7175720129	0.0798730494	9249229.8	2714323.93185701	5	5	1
global	indv	100000	0	2.4	0.5	NA	12	0.5	0.000001	0.0000001	0.000001	10000	10000	67	9f348fe6-20fe-48f2-b1a0-ec912db3efda	0.6961704097	0.0448453777	9395940.2	1330857.87667324	5	5	1
global	indv	100000	0	2.4	0.5	NA	12	0.5	0.000001	0.0000001	0.000001	10000	10000	67	a219641e-efcc-4500-abbf-f9f5e7332620	0.6919206087	0.0633971135	8195596.2	2123042.21699398	5	5	1
global	indv	100000	0	2.4	0.5	NA	12	0.5	0.000001	0.0000001	0.000001	10000	10000	67	a46b4d86-84b2-4a0a-a7a8-8b0051d4694d	0.7008450977	0.0262548544	7903288.2	1118674.17997699	5	5	1
global	indv	100000	0	2.4	0.5	NA	12	0.5	0.000001	0.0000001	0.000001	10000	10000	67	a6e7e369-92ff-4577-a4d0-4a3a125b5bda	0.7633776234	0.0683951527	9264186.2	747158.21995659	5	5	1
global	indv	100000	0	2.4	0.5	NA	12	0.5	0.000001	0.0000001	0.000001	10000	10000	67	a8704a30-9d77-45c5-8964-8f93c51dc661	0.7287066784	0.030593869	8124914	1166528.87180965	5	5	1
global	indv	100000	0	2.4	0.5	NA	12	0.5	0.000001	0.0000001	0.000001	10000	10000	67	ab6a809a-d9e6-4d37-99b1-f84a5e2414de	0.7843733432	0.0189623433	15983987.6	3199384.97322896	5	5	1
global	indv	100000	0	2.4	0.5	NA	12	0.5	0.000001	0.0000001	0.000001	10000	10000	67	b18d3153-8054-4d73-ad1f-7a51034e3f30	0.7876496773	0.0154092127	9622239.4	717481.238617638	5	5	1
global	indv	100000	0	2.4	0.5	NA	12	0.5	0.000001	0.0000001	0.000001	10000	10000	67	b3674c3b-0640-4315-9c96-89d1e97c97c4	0.809540328	0.0792646767	9877707.8	1333835.07760356	5	5	1
global	indv	100000	0	2.4	0.5	NA	12	0.5	0.000001	0.0000001	0.000001	10000	10000	67	b3ca7b90-975d-4cad-8a65-8bb5d4425340	0.6849680383	0.1062700913	7954875.8	1349677.92780452	5	5	1
global	indv	100000	0	2.4	0.5	NA	12	0.5	0.000001	0.0000001	0.000001	10000	10000	67	b5fadd74-b4e8-440d-a0e0-79b47e436ff0	0.6565975206	0.0387377987	6690136	1055131.78291979	5	5	1
global	indv	100000	0	2.4	0.5	NA	12	0.5	0.000001	0.0000001	0.000001	10000	10000	67	b8cdc3f4-6b4c-40e7-b0e8-e52f5136215a	0.7069632091	0.0228613558	8247532	987717.398042831	5	5	1
global	indv	100000	0	2.4	0.5	NA	12	0.5	0.000001	0.0000001	0.000001	10000	10000	67	b8ebccc3-ae96-42d7-99e6-f87758264841	0.7524376847	0.0769805874	9230294.6	1502594.81655578	5	5	1
global	indv	100000	0	2.4	0.5	NA	12	0.5	0.000001	0.0000001	0.000001	10000	10000	67	bcb8ece1-d5a1-4e49-bf44-4eccb072aa9b	0.7215784742	0.057016459	9578477.8	1621303.99620219	5	5	1
global	indv	100000	0	2.4	0.5	NA	12	0.5	0.000001	0.0000001	0.000001	10000	10000	67	bce52915-23c0-40c2-aef7-cc7a0274b265	0.7915138126	0.0596335458	9473508.4	1604113.34908924	5	5	1
global	indv	100000	0	2.4	0.5	NA	12	0.5	0.000001	0.0000001	0.000001	10000	10000	67	c141381a-84e2-4bb6-9780-b5cf78625e0f	0.7771710731	0.0805862097	9814022	1200659.42448473	5	5	1
global	indv	100000	0	2.4	0.5	NA	12	0.5	0.000001	0.0000001	0.000001	10000	10000	67	c3124503-f916-42c3-8fb6-99cc907b6677	0.8394101697	0.047481511	11344032.4	2187800.10444917	5	5	1
global	indv	100000	0	2.4	0.5	NA	12	0.5	0.000001	0.0000001	0.000001	10000	10000	67	c76017b2-89ca-48f3-bf42-fd7caed3826c	0.622121288	0.0327957884	6666421.6	679388.813526393	5	5	1
global	indv	100000	0	2.4	0.5	NA	12	0.5	0.000001	0.0000001	0.000001	10000	10000	67	ca808e68-2968-46d3-9b70-bf66db01ba2f	0.8016033163	0.0595607499	14913151.2	3217003.81414962	5	5	1
global	indv	100000	0	2.4	0.5	NA	12	0.5	0.000001	0.0000001	0.000001	10000	10000	67	d2902724-3205-443e-8a6b-60065db1c18a	0.6332854876	0.0683560415	6969643.4	1710122.11870887	5	5	1
global	indv	100000	0	2.4	0.5	NA	12	0.5	0.000001	0.0000001	0.000001	10000	10000	67	d7a0b2ac-c47c-4bc1-9f11-94c983f6e2a1	0.685408738	0.0228280038	7784553.4	650680.919723562	5	5	1
global	indv	100000	0	2.4	0.5	NA	12	0.5	0.000001	0.0000001	0.000001	10000	10000	67	d874c27c-73bf-4b69-be15-3813cb6eb3d9	0.4769322808	0.2609549961	8533548.4	10780189.3617614	5	5	1
global	indv	100000	0	2.4	0.5	NA	12	0.5	0.000001	0.0000001	0.000001	10000	10000	67	da37c517-4896-4eb1-8233-b80c72110fb5	0.7392117378	0.0467553572	7828709.4	1005280.79969892	5	5	1
global	indv	100000	0	2.4	0.5	NA	12	0.5	0.000001	0.0000001	0.000001	10000	10000	67	db27be35-54a2-4a8f-81fc-2b5ceddb4c6a	0.7237323491	0.0233740533	7935498.8	1017285.77070566	5	5	1
global	indv	100000	0	2.4	0.5	NA	12	0.5	0.000001	0.0000001	0.000001	10000	10000	67	dbc1248e-19f5-4ae5-86e6-39f42e673d50	0.7519436723	0.0656377824	10401683.6	1801394.78026453	5	5	1
global	indv	100000	0	2.4	0.5	NA	12	0.5	0.000001	0.0000001	0.000001	10000	10000	67	dc5d8a24-263e-45f6-b47d-7f7368ef46fa	0.8144230387	0.0456669994	8915415.8	1073972.700165	5	5	1
global	indv	100000	0	2.4	0.5	NA	12	0.5	0.000001	0.0000001	0.000001	10000	10000	67	dee11865-caed-4027-a594-849701f84dd3	0.708835537	0.08464921	8548121.6	2314425.03582538	5	5	1
global	indv	100000	0	2.4	0.5	NA	12	0.5	0.000001	0.0000001	0.000001	10000	10000	67	e4442994-24fa-4ae2-8a45-4054c1d22e8d	0.7086476337	0.0833045219	8138989.6	1382507.34475311	5	5	1
global	indv	100000	0	2.4	0.5	NA	12	0.5	0.000001	0.0000001	0.000001	10000	10000	67	e90c7df4-56f0-4fb3-b0bb-cdeb4a56d41f	0.6709163044	0.0411590993	7164429.8	1152142.10943907	5	5	1
global	indv	100000	0	2.4	0.5	NA	12	0.5	0.000001	0.0000001	0.000001	10000	10000	67	e91cbe1f-1772-48de-904a-969ee3bf4e84	0.6583171913	0.0523516003	7521437	1631854.53936725	5	5	1
global	indv	100000	0	2.4	0.5	NA	12	0.5	0.000001	0.0000001	0.000001	10000	10000	67	eab42b26-4223-4b7a-83ba-06754f2d4c86	0.7135306777	0.022223394	7858384	585086.636549238	5	5	1
global	indv	100000	0	2.4	0.5	NA	12	0.5	0.000001	0.0000001	0.000001	10000	10000	67	eaf3042f-b2fe-44fc-ac9b-398c91854977	0.6339184324	0.046990306	7075247.2	715201.147325142	5	5	1
global	indv	100000	0	2.4	0.5	NA	12	0.5	0.000001	0.0000001	0.000001	10000	10000	67	ebeac129-aa62-45c9-a465-5aef8ace8dc2	0.8679127269	0.0285343192	13108898	1332723.81906474	5	5	1
global	indv	100000	0	2.4	0.5	NA	12	0.5	0.000001	0.0000001	0.000001	10000	10000	67	ecbf3dc0-e360-4db6-9380-451c3fefdb73	0.6945568257	0.0443756833	7229570.2	949614.658515074	5	5	1
global	indv	100000	0	2.4	0.5	NA	12	0.5	0.000001	0.0000001	0.000001	10000	10000	67	f00fd3a4-4600-496e-900c-6f4419182f37	0.6436360578	0.0270607715	6614133.8	824015.837184395	5	5	1
global	indv	100000	0	2.4	0.5	NA	12	0.5	0.000001	0.0000001	0.000001	10000	10000	67	f069dd70-60d6-49d4-9cb3-27e2d271779f	0.717469664	0.0266134838	7728053.4	1288198.50625333	5	5	1
global	indv	100000	0	2.4	0.5	NA	12	0.5	0.000001	0.0000001	0.000001	10000	10000	67	f2a61eda-5b91-4af8-8038-aa81608b30a9	0.5798573956	0.0899568647	6721777.8	3631434.62751427	5	5	1
global	indv	100000	0	2.4	0.5	NA	12	0.5	0.000001	0.0000001	0.000001	10000	10000	67	f9ef2df2-3e5f-4b03-a426-1dafbbe3015b	0.6427000363	0.0252824247	7565339.4	877047.770385	5	5	1
global	indv	100000	0	2.4	0.5	NA	12	0.5	0.000001	0.0000001	0.000001	20000	20000	68	17aabc29-3792-4623-86ec-be2b2822f4d1	0.7261410815	0.050609217	8686833.2	1251448.13073363	5	5	1
global	indv	100000	0	2.4	0.5	NA	12	0.5	0.000001	0.0000001	0.000001	20000	20000	68	26d8b14b-5748-49a9-8f82-b41e53a38e9a	0.7452583345	0.0666511288	9486903.6	557357.794941723	5	5	1
global	indv	100000	0	2.4	0.5	NA	12	0.5	0.000001	0.0000001	0.000001	20000	20000	68	2c0d36f2-d622-41e5-bcf9-c714f6602d21	0.6315229057	0.0802215441	6663083.4	2356311.15583602	5	5	1
global	indv	100000	0	2.4	0.5	NA	12	0.5	0.000001	0.0000001	0.000001	20000	20000	68	33f4a9ef-1589-4c31-b773-0e5764e7d41b	0.7359719865	0.0282482553	9170701.2	1934298.86092602	5	5	1
global	indv	100000	0	2.4	0.5	NA	12	0.5	0.000001	0.0000001	0.000001	20000	20000	68	70561843-4d63-4ce6-997e-c8f8bf50cc4d	0.623238832	0.0804726886	7668369.8	1229714.24622255	5	5	1
global	indv	100000	0	2.4	0.5	NA	12	0.5	0.000001	0.0000001	0.000001	20000	20000	68	71599fb4-a3f1-4860-92ed-2c2dac0cd325	0.7094710679	0.0792948632	8586198	2140334.36424674	5	5	1
global	indv	100000	0	2.4	0.5	NA	12	0.5	0.000001	0.0000001	0.000001	20000	20000	68	756de3bf-177c-4090-af92-6ec955b6832b	0.7450864784	0.0171088509	7815523.8	780984.987309743	5	5	1
global	indv	100000	0	2.4	0.5	NA	12	0.5	0.000001	0.0000001	0.000001	20000	20000	68	7fcc1720-1ab1-46eb-9d7d-2baf35ef8f06	0.7550870623	0.0485704753	9100772	1222817.80173254	5	5	1
global	indv	100000	0	2.4	0.5	NA	12	0.5	0.000001	0.0000001	0.000001	20000	20000	68	94100899-4f8c-4e20-97d8-382fe837feac	0.5226291981	0.0509109253	4871950.8	435387.376379013	5	5	1
global	indv	100000	0	2.4	0.5	NA	12	0.5	0.000001	0.0000001	0.000001	20000	20000	68	b3c9b2e5-d5bb-4f56-8316-c567df2b4485	0.7341227968	0.0565562026	9412988.6	2443783.59265163	5	5	1
global	indv	100000	0	2.4	0.5	NA	12	0.5	0.000001	0.0000001	0.000001	20000	20000	68	b8299651-fa73-4cb9-972e-d1190378dbd0	0.6306974199	0.0651993612	6799218.4	1983250.2416645	5	5	1
global	indv	100000	0	2.4	0.5	NA	12	0.5	0.000001	0.0000001	0.000001	20000	20000	68	c21973ff-ccab-4db2-8de7-04ff270faeb2	0.7397708237	0.0287471786	8323099.2	1705509.4496533	5	5	1
global	indv	100000	0	2.4	0.5	NA	12	0.5	0.000001	0.0000001	0.000001	20000	20000	68	c3f5299b-40d2-4117-84f6-82f8a7ffd927	0.7312151379	0.0821677614	8488776.8	2288832.25427666	5	5	1
global	indv	100000	0	2.4	0.5	NA	12	0.5	0.000001	0.0000001	0.000001	20000	20000	68	d7a12cc5-490c-4039-a6ab-c3eefc598412	0.764860675	0.0623095414	9771405.2	1043462.70011376	5	5	1
global	indv	100000	0	2.4	0.5	NA	12	0.5	0.000001	0.0000001	0.000001	20000	20000	68	e6507f1d-4195-4733-bf11-3b158901865f	0.6763554114	0.0181968628	6718269.6	1472124.72441682	5	5	1
global	indv	100000	0	2.4	0.5	NA	12	0.5	0.000001	0.0000001	0.0000001	10000	10000	69	066c1c14-9f3b-4c52-86bd-8b15364865e4	0.5832596523	0.0717428632	6181762.4	1873817.11253788	5	5	1
global	indv	100000	0	2.4	0.5	NA	12	0.5	0.000001	0.0000001	0.0000001	10000	10000	69	0c134024-ad6d-4609-b478-a8f6e94cbef1	0.7211079913	0.0374990009	8754525	1318429.23026778	5	5	1
global	indv	100000	0	2.4	0.5	NA	12	0.5	0.000001	0.0000001	0.0000001	10000	10000	69	0c16ddda-502c-42b5-8d39-861a34e7f16c	0.7326481495	0.0430284584	8003424.8	1267647.19011391	5	5	1
global	indv	100000	0	2.4	0.5	NA	12	0.5	0.000001	0.0000001	0.0000001	10000	10000	69	14d080b6-7022-4679-bd1d-5a6e1bc5d8ff	0.7121425089	0.0414241547	6518295.2	581688.189326292	5	5	1
global	indv	100000	0	2.4	0.5	NA	12	0.5	0.000001	0.0000001	0.0000001	10000	10000	69	1864a8fe-710a-41a8-96db-dcc1bc3ba783	0.6353889682	0.0678445738	6983165	1501395.66462442	5	5	1
global	indv	100000	0	2.4	0.5	NA	12	0.5	0.000001	0.0000001	0.0000001	10000	10000	69	1bca19fc-08f3-42af-9bf0-92d27e69a50f	0.7259226912	0.0929344359	9158545.6	2563366.36302632	5	5	1
global	indv	100000	0	2.4	0.5	NA	12	0.5	0.000001	0.0000001	0.0000001	10000	10000	69	1de8704c-9186-4608-a10e-aca4d1cd7865	0.7881726084	0.0235086186	12675263.8	3057337.53658133	5	5	1
global	indv	100000	0	2.4	0.5	NA	12	0.5	0.000001	0.0000001	0.0000001	10000	10000	69	2bcf26fb-9ee2-4741-82d4-032ac87d6853	0.7113644562	0.0529025968	8647747.6	1825017.76997823	5	5	1
global	indv	100000	0	2.4	0.5	NA	12	0.5	0.000001	0.0000001	0.0000001	10000	10000	69	2f857f7a-0eb9-4e8a-b4eb-f3d3a6bacb7e	0.7423138627	0.0556755756	8758608.4	1053736.10739919	5	5	1
global	indv	100000	0	2.4	0.5	NA	12	0.5	0.000001	0.0000001	0.0000001	10000	10000	69	307f46e6-9f0e-4b5c-bb9d-3504dd1d75e7	0.6496148087	0.3063300438	16428234.6	15867476.2595417	5	5	1
global	indv	100000	0	2.4	0.5	NA	12	0.5	0.000001	0.0000001	0.0000001	10000	10000	69	319ed1ee-8f19-4904-aa9e-29d858bab160	0.9222348605	0.0135026503	40146778.4	3303044.2922581	5	5	1
global	indv	100000	0	2.4	0.5	NA	12	0.5	0.000001	0.0000001	0.0000001	10000	10000	69	372e4426-dbb3-46a5-9687-97927aaa3c61	0.6881533691	0.0289873608	7693729	809296.577060598	5	5	1
global	indv	100000	0	2.4	0.5	NA	12	0.5	0.000001	0.0000001	0.0000001	10000	10000	69	3753cc0c-095c-4970-815d-331579dde648	0.7367980849	0.0591009272	9225588.8	1026057.99421168	5	5	1
global	indv	100000	0	2.4	0.5	NA	12	0.5	0.000001	0.0000001	0.0000001	10000	10000	69	53727581-5df2-43d3-9d3b-5323c8bff285	0.7107922234	0.0948006238	8561956	1267181.32043386	5	5	1
global	indv	100000	0	2.4	0.5	NA	12	0.5	0.000001	0.0000001	0.0000001	10000	10000	69	5443b2f1-c3ac-4843-9afa-d07e5a5bbf6e	0.4760548289	0.2383060072	8424980.2	6764459.72578481	5	5	1
global	indv	100000	0	2.4	0.5	NA	12	0.5	0.000001	0.0000001	0.0000001	10000	10000	69	5d3d075e-417d-4284-a514-c40286f2ccfb	0.8281218754	0.0289237915	9415765.8	592850.27934648	5	5	1
global	indv	100000	0	2.4	0.5	NA	12	0.5	0.000001	0.0000001	0.0000001	10000	10000	69	6311ca33-c75b-4a64-9d24-aba399d034d5	0.7085827002	0.0554215613	8663595.6	1447236.70073171	5	5	1
global	indv	100000	0	2.4	0.5	NA	12	0.5	0.000001	0.0000001	0.0000001	10000	10000	69	6922f972-40d6-4693-b660-dc0d1cbe6395	0.7369974155	0.0683751187	10209906.4	2417456.10107553	5	5	1
global	indv	100000	0	2.4	0.5	NA	12	0.5	0.000001	0.0000001	0.0000001	10000	10000	69	702bf039-221d-4be4-aa97-5fac52f31075	0.7118144543	0.1498956707	9958097.2	3616617.35329502	5	5	1
global	indv	100000	0	2.4	0.5	NA	12	0.5	0.000001	0.0000001	0.0000001	10000	10000	69	71d78f53-82de-40f0-91eb-184e9f238120	0.7182130897	0.0647595408	8263992	1000647.07425795	5	5	1
global	indv	100000	0	2.4	0.5	NA	12	0.5	0.000001	0.0000001	0.0000001	10000	10000	69	78548ee2-901c-4b16-80fe-b5ca6911bb34	0.7536891078	0.094201487	8979642.4	921083.036315565	5	5	1
global	indv	100000	0	2.4	0.5	NA	12	0.5	0.000001	0.0000001	0.0000001	10000	10000	69	7a65bb42-f38f-4e06-b8d1-2492c069beb0	0.681089118	0.0850946792	8034828	1169284.76380713	5	5	1
global	indv	100000	0	2.4	0.5	NA	12	0.5	0.000001	0.0000001	0.0000001	10000	10000	69	804764e1-d33d-439a-8ab3-20a8f92c5d71	0.783419601	0.2574733544	28044852.8	20440145.8860089	5	5	1
global	indv	100000	0	2.4	0.5	NA	12	0.5	0.000001	0.0000001	0.0000001	10000	10000	69	81a11c6d-15a3-4807-b2ae-69323a181972	0.6900396017	0.1782176455	13572119.2	6686601.67636586	5	5	1
global	indv	100000	0	2.4	0.5	NA	12	0.5	0.000001	0.0000001	0.0000001	10000	10000	69	820d0148-0ea4-4d7e-95ad-370215d67471	0.7240304473	0.034217935	8122311.8	1309403.80196092	5	5	1
global	indv	100000	0	2.4	0.5	NA	12	0.5	0.000001	0.0000001	0.0000001	10000	10000	69	871ec62a-d7e9-487c-8336-259626a51a12	0.7810860334	0.0746610508	9085836.2	1318855.27466633	5	5	1
global	indv	100000	0	2.4	0.5	NA	12	0.5	0.000001	0.0000001	0.0000001	10000	10000	69	8ba10e7c-883d-494d-99ea-889fba154088	0.730639562	0.0851767933	8385446	2087964.1669345	5	5	1
global	indv	100000	0	2.4	0.5	NA	12	0.5	0.000001	0.0000001	0.0000001	10000	10000	69	8d82d726-57b8-424a-a12b-fd0f89cc03c6	0.7213784388	0.090000675	8087145.4	959364.493445687	5	5	1
global	indv	100000	0	2.4	0.5	NA	12	0.5	0.000001	0.0000001	0.0000001	10000	10000	69	96c3f47c-27e8-4325-9d4b-a39dd6df25b6	0.78204974	0.0457652682	10904678.4	1912957.69414428	5	5	1
global	indv	100000	0	2.4	0.5	NA	12	0.5	0.000001	0.0000001	0.0000001	10000	10000	69	980fcb64-a9da-4ce2-881d-1a78317af690	0.7202170969	0.0719347568	7875034.2	1269086.04020185	5	5	1
global	indv	100000	0	2.4	0.5	NA	12	0.5	0.000001	0.0000001	0.0000001	10000	10000	69	982349dd-f7ea-45b8-874d-43c3430b6803	0.8521370237	0.0895008886	23913695	9621802.05431467	5	5	1
global	indv	100000	0	2.4	0.5	NA	12	0.5	0.000001	0.0000001	0.0000001	10000	10000	69	9a99c979-7b87-4b70-bb55-f936b9314f77	0.7034702187	0.0548348256	7970233.6	1348682.5242852	5	5	1
global	indv	100000	0	2.4	0.5	NA	12	0.5	0.000001	0.0000001	0.0000001	10000	10000	69	a29be83e-51db-454d-b76f-0fd31c09c437	0.6680930924	0.0731032887	8480121.4	2579597.55230071	5	5	1
global	indv	100000	0	2.4	0.5	NA	12	0.5	0.000001	0.0000001	0.0000001	10000	10000	69	b242b960-ef06-4c62-88fb-0ae83f83a3e1	0.7703197386	0.0468713869	8241302.2	1435642.73509523	5	5	1
global	indv	100000	0	2.4	0.5	NA	12	0.5	0.000001	0.0000001	0.0000001	10000	10000	69	b24a7845-97d5-4a9f-be07-9498429ce778	0.7296126676	0.0950757361	8700169	1109961.12245767	5	5	1
global	indv	100000	0	2.4	0.5	NA	12	0.5	0.000001	0.0000001	0.0000001	10000	10000	69	b324717e-b415-4fce-a475-26bfb95df682	0.7187106292	0.0334453707	7403646.8	631951.143715398	5	5	1
global	indv	100000	0	2.4	0.5	NA	12	0.5	0.000001	0.0000001	0.0000001	10000	10000	69	b5c27722-08b7-465d-9e7d-daf9601ea9ec	0.7658331305	0.0508089234	7984026.8	1511612.47898203	5	5	1
global	indv	100000	0	2.4	0.5	NA	12	0.5	0.000001	0.0000001	0.0000001	10000	10000	69	cd595cd5-78fe-417f-b0fc-36659bb5ee73	0.7528322935	0.0322098925	7639385.4	760857.408810153	5	5	1
global	indv	100000	0	2.4	0.5	NA	12	0.5	0.000001	0.0000001	0.0000001	10000	10000	69	d269a470-cdad-414a-b95d-4717ba93ab61	0.7488430492	0.0523380037	9598743.4	1558918.42663906	5	5	1
global	indv	100000	0	2.4	0.5	NA	12	0.5	0.000001	0.0000001	0.0000001	10000	10000	69	d8ef2fb4-0b38-4615-b8fb-3369d43a48c2	0.6037711104	0.0602171235	7172312.6	1355071.50813169	5	5	1
global	indv	100000	0	2.4	0.5	NA	12	0.5	0.000001	0.0000001	0.0000001	10000	10000	69	dbf7f02b-c583-407e-ad34-4752dc2faeb9	0.7926277819	0.1962207129	31439096.6	10303756.7171137	5	5	1
global	indv	100000	0	2.4	0.5	NA	12	0.5	0.000001	0.0000001	0.0000001	10000	10000	69	e48a8378-43a8-45db-a242-615565153820	0.6606092712	0.0506667562	7242824.2	1670132.23466608	5	5	1
global	indv	100000	0	2.4	0.5	NA	12	0.5	0.000001	0.0000001	0.0000001	10000	10000	69	e5ce541c-35ce-40b1-9a65-9c53ee6d1471	0.6960686794	0.0333967987	7669340.2	1340133.13894952	5	5	1
global	indv	100000	0	2.4	0.5	NA	12	0.5	0.000001	0.0000001	0.0000001	10000	10000	69	ea82f327-5498-4d44-a3f9-9090b90c4bb2	0.6914848875	0.0353906041	8291699	910764.339153384	5	5	1
global	indv	100000	0	2.4	0.5	NA	12	0.5	0.000001	0.0000001	0.0000001	10000	10000	69	f37b483d-1076-4fd5-8f34-187a2f332d54	0.6869237493	0.0588581577	6995976.8	900175.028285722	5	5	1
global	indv	100000	0	2.4	0.5	NA	12	0.5	0.000001	0.0000001	0.0000001	20000	20000	70	04ec0965-fc9f-45c9-a97f-6863d8c34c68	0.7338633537	0.0233814458	8397313	1117751.63087937	5	5	1
global	indv	100000	0	2.4	0.5	NA	12	0.5	0.000001	0.0000001	0.0000001	20000	20000	70	0793de60-c4ff-455e-97a2-af3ea38b70d0	0.6854923508	0.0586132969	8097833.2	898416.846931701	5	5	1
global	indv	100000	0	2.4	0.5	NA	12	0.5	0.000001	0.0000001	0.0000001	20000	20000	70	22f65148-e0b9-4239-b35b-3be9d526a119	0.7765262544	0.0410771193	10131440.4	638739.672971939	5	5	1
global	indv	100000	0	2.4	0.5	NA	12	0.5	0.000001	0.0000001	0.0000001	20000	20000	70	2a13f682-eb23-4124-9ebf-4cc3b710dcc6	0.9489002316	0.0083088955	57743830	3125276.03507746	5	5	1
global	indv	100000	0	2.4	0.5	NA	12	0.5	0.000001	0.0000001	0.0000001	20000	20000	70	31206332-c256-4926-b37a-a7b6de6e4831	0.7037598879	0.0619081919	7303821.2	960256.406091988	5	5	1
global	indv	100000	0	2.4	0.5	NA	12	0.5	0.000001	0.0000001	0.0000001	20000	20000	70	32b5db45-ac66-464f-a8e5-2d7f10b934eb	0.7352194446	0.0470367937	8985707.8	1744049.69149354	5	5	1
global	indv	100000	0	2.4	0.5	NA	12	0.5	0.000001	0.0000001	0.0000001	20000	20000	70	659b7348-194b-4371-88bf-32aeffc62696	0.790826505	0.0559620034	8952178	1257457.69981519	5	5	1
global	indv	100000	0	2.4	0.5	NA	12	0.5	0.000001	0.0000001	0.0000001	20000	20000	70	68510ba9-2eb5-494b-87ff-030a8d2afbba	0.741314357	0.0407123151	9566344.8	863035.833471994	5	5	1
global	indv	100000	0	2.4	0.5	NA	12	0.5	0.000001	0.0000001	0.0000001	20000	20000	70	719d2eb0-27e4-4949-aec7-77665b87e6e5	0.7257420432	0.0771395792	7543432.2	1433774.31800482	5	5	1
global	indv	100000	0	2.4	0.5	NA	12	0.5	0.000001	0.0000001	0.0000001	20000	20000	70	9693c298-ed15-4847-9834-570b65fc5bb7	0.73175408	0.0855350518	8540228.2	2208483.58657195	5	5	1
global	indv	100000	0	2.4	0.5	NA	12	0.5	0.000001	0.0000001	0.0000001	20000	20000	70	9a999d13-a000-4524-a8e2-b5931d261151	0.8083580977	0.0337123382	10264089.8	768644.41661421	5	5	1
global	indv	100000	0	2.4	0.5	NA	12	0.5	0.000001	0.0000001	0.0000001	20000	20000	70	b5e96019-7441-4b95-8f1d-7da375e40656	0.7190153332	0.106902459	6994451.6	1258747.30496387	5	5	1
global	indv	100000	0	2.4	0.5	NA	12	0.5	0.000001	0.0000001	0.0000001	20000	20000	70	bf2dc8c7-8424-44f2-8b97-b7510a44b526	0.5668121809	0.0959997333	6396523	1668262.53294558	5	5	1
global	indv	100000	0	2.4	0.5	NA	12	0.5	0.000001	0.0000001	0.0000001	20000	2885.265	70	d21e490b-e7fe-432d-ab26-080d64331e65	0	0	0	0	1	5	1
global	indv	100000	0	2.4	0.5	NA	12	0.5	0.000001	0.0000001	0.0000001	20000	20000	70	e1c0d41d-5404-4d82-861a-7401666d7929	0.7000002356	0.0524371841	7966967.4	2316566.66880479	5	5	1
global	indv	100000	0	2.4	0.5	NA	12	0.5	0.000001	0.0000001	0.00000001	20000	20000	71	0f62a234-05f7-4ed8-ac99-cbe5372e44f6	0.6884116914	0.0551231485	7672290.8	791317.113985095	5	5	1
global	indv	100000	0	2.4	0.5	NA	12	0.5	0.000001	0.0000001	0.00000001	20000	7700	80	192993cf-d279-43fc-a6cf-9976e220c2ee	0.7657379093	0.1059727356	9943282.4	2385400.75483268	5	5	0
global	indv	100000	0	2.4	0.5	NA	12	0.5	0.000001	0.0000001	0.00000001	20000	1636.765	71	1c6b7b2d-4c05-44b6-ac18-d818566ab767	0	0	0	0	1	5	1
global	indv	100000	0	2.4	0.5	NA	12	0.5	0.000001	0.0000001	0.00000001	20000	500	80	1fa328b6-9a4f-48d2-8c84-e591e2f8517f	0.8826630376	0.1596696661	66843574.4	49380610.6089414	5	5	0
global	indv	100000	0	2.4	0.5	NA	12	0.5	0.000001	0.0000001	0.00000001	20000	20000	71	352f5907-4737-4c28-9907-30e1518bf702	0.7038401186	0.0972391419	8022890.6	2341481.90337483	5	5	1
global	indv	100000	0	2.4	0.5	NA	12	0.5	0.000001	0.0000001	0.00000001	20000	20000	71	39738327-bd86-4866-b36a-d624a2468a8a	0.6746727373	0.0699361834	8518555.2	2530304.48588529	5	5	1
global	indv	100000	0	2.4	0.5	NA	12	0.5	0.000001	0.0000001	0.00000001	20000	3019.995	71	4098bd50-0c58-403d-a661-f302e05927b6	0	0	0	0	1	5	1
global	indv	100000	0	2.4	0.5	NA	12	0.5	0.000001	0.0000001	0.00000001	20000	20000	71	47920aa0-8bd8-4369-af83-6d756cc497d4	0.708281169	0.046090246	7815602.6	981059.071008367	5	5	1
global	indv	100000	0	2.4	0.5	NA	12	0.5	0.000001	0.0000001	0.00000001	20000	1880.96	71	5e6c0759-e75a-488f-9861-b1d7bd10be90	0	0	0	0	1	5	1
global	indv	100000	0	2.4	0.5	NA	12	0.5	0.000001	0.0000001	0.00000001	20000	20000	71	5f796e4c-3338-4733-b3a9-4ef074032134	0.7353181893	0.0214504998	8811396.6	555784.930288956	5	5	1
global	indv	100000	0	2.4	0.5	NA	12	0.5	0.000001	0.0000001	0.00000001	20000	20000	71	5fd8d497-3a1c-42c8-84a3-c9390f204346	0.6640020292	0.1340294363	7505533.4	1747660.31459944	5	5	1
global	indv	100000	0	2.4	0.5	NA	12	0.5	0.000001	0.0000001	0.00000001	20000	1803.57	71	65f37ca2-6c83-4d21-9acc-d41fd499a985	0	0	0	0	1	5	1
global	indv	100000	0	2.4	0.5	NA	12	0.5	0.000001	0.0000001	0.00000001	20000	1820.915	71	6770866d-e2cf-4546-8a2d-739169aff9cd	0	0	0	0	1	5	1
global	indv	100000	0	2.4	0.5	NA	12	0.5	0.000001	0.0000001	0.00000001	20000	20000	71	6af9e7ab-c614-45be-be55-06a9915dee46	0.7124998613	0.0356059666	7199646.6	513169.120197523	5	5	1
global	indv	100000	0	2.4	0.5	NA	12	0.5	0.000001	0.0000001	0.00000001	20000	1820.205	71	7d732fc4-ba3d-45b7-815d-b794b08794fe	0	0	0	0	1	5	1
global	indv	100000	0	2.4	0.5	NA	12	0.5	0.000001	0.0000001	0.00000001	20000	20000	71	7f20709c-2925-4df1-b74f-0016292d487c	0.6719531468	0.1026208034	7767376.4	2657448.7487098	5	5	1
global	indv	100000	0	2.4	0.5	NA	12	0.5	0.000001	0.0000001	0.00000001	20000	20000	71	87e56ecd-bec2-4986-ac01-07050e1e17a4	0.7340505993	0.0293055675	8924755.6	833739.30707404	5	5	1
global	indv	100000	0	2.4	0.5	NA	12	0.5	0.000001	0.0000001	0.00000001	20000	8391.275	71	89c84cd5-20db-418e-b9bc-7686956e475f	0	0	0	0	1	5	1
global	indv	100000	0	2.4	0.5	NA	12	0.5	0.000001	0.0000001	0.00000001	20000	20000	71	9419085b-ff70-4d99-ad6e-73ca998be4dc	0.7867022293	0.0388047086	10594835.4	2464727.82946623	5	5	1
global	indv	100000	0	2.4	0.5	NA	12	0.5	0.000001	0.0000001	0.00000001	20000	20000	71	976371a0-f686-4119-9b1c-a0409a8c48cf	0.6726585334	0.0317634323	7475532.8	813708.583134466	5	5	1
global	indv	100000	0	2.4	0.5	NA	12	0.5	0.000001	0.0000001	0.00000001	20000	20000	71	a9fdaebc-45d2-45d3-8ee9-90339de5d7a5	0.6220937792	0.0999246161	7791163.6	2350025.84029608	5	5	1
global	indv	100000	0	2.4	0.5	NA	12	0.5	0.000001	0.0000001	0.00000001	20000	3374.305	71	aa41f7c0-fb2c-4ee7-af7d-5faa71b57e8e	0	0	0	0	1	5	1
global	indv	100000	0	2.4	0.5	NA	12	0.5	0.000001	0.0000001	0.00000001	20000	1760.6	71	b945eee2-f097-495e-ab23-667d1df26128	0	0	0	0	1	5	1
global	indv	100000	0	2.4	0.5	NA	12	0.5	0.000001	0.0000001	0.00000001	20000	20000	71	c0e02228-c75e-4176-95fc-6594640635df	0.7799867464	0.0684293043	9900739.2	3216906.45018124	5	5	1
global	indv	100000	0	2.4	0.5	NA	12	0.5	0.000001	0.0000001	0.00000001	20000	1792.8	71	c36c328b-be80-4971-8d70-49b402cb6b7e	0	0	0	0	1	5	1
global	indv	100000	0	2.4	0.5	NA	12	0.5	0.000001	0.0000001	0.00000001	20000	20000	71	c48b1583-4e3a-4d78-861b-13dfca6f5d96	0.7757980961	0.0829414252	9968796	1939856.51647912	5	5	1
global	indv	100000	0	2.4	0.5	NA	12	0.5	0.000001	0.0000001	0.00000001	20000	20000	71	e546a7e4-4b8e-4745-976b-5014f6cfbe8e	0.6974740947	0.0517430691	7231930.4	1591779.1267925	5	5	1
global	indv	100000	0	2.4	0.5	NA	12	0.5	0.000001	0.0000001	0.00000001	20000	3503.985	71	f18f3688-25cb-46f8-b397-af7ed35bb4b2	0	0	0	0	1	5	1
global	indv	100000	0	2.4	0.5	NA	12	0.5	0.000001	0.0000001	0.00000001	20000	20000	71	f5c2c17e-20f2-4abf-a0ae-119befc6eaee	0.7670816888	0.0325054142	9755665	1532001.68554183	5	5	1
global	indv	100000	0	2.4	0.5	NA	12	0.5	0.000001	0.0000001	0.000000001	20000	20000	72	0cd6d161-0e5e-4a2b-b629-aae203953f0a	0.6645326971	0.0273876562	7458342.8	711201.785922041	5	5	1
global	indv	100000	0	2.4	0.5	NA	12	0.5	0.000001	0.0000001	0.000000001	20000	1880.575	72	0f4aeca3-5db4-4929-9ab2-813d5ca4cbca	0	0	0	0	1	5	1
global	indv	100000	0	2.4	0.5	NA	12	0.5	0.000001	0.0000001	0.000000001	20000	1813.01	72	1a8140b3-16c3-4257-aade-942aab2489f7	0	0	0	0	1	5	1
global	indv	100000	0	2.4	0.5	NA	12	0.5	0.000001	0.0000001	0.000000001	20000	20000	72	1e337d3f-e3f1-4d43-af6c-6aac35546c0d	0.805830454	0.0475676654	10134906.2	2016096.37207022	5	5	1
global	indv	100000	0	2.4	0.5	NA	12	0.5	0.000001	0.0000001	0.000000001	20000	1705.755	72	212a5918-1ac8-4539-ba33-ee0a8ae109c3	0	0	0	0	1	5	1
global	indv	100000	0	2.4	0.5	NA	12	0.5	0.000001	0.0000001	0.000000001	20000	4300	81	28af84b8-689f-487e-a165-216282b02b06	0.7013868564	0.1976879468	15528717.8	9211694.53054943	5	5	0
global	indv	100000	0	2.4	0.5	NA	12	0.5	0.000001	0.0000001	0.000000001	20000	8545.215	72	2c09f5b6-8dec-402f-9126-98b4d1068af3	0	0	0	0	1	5	1
global	indv	100000	0	2.4	0.5	NA	12	0.5	0.000001	0.0000001	0.000000001	20000	20000	72	433b85f0-d9d2-4b0f-897f-b45a89ebe2eb	0.7430067556	0.040789821	8684695.8	1584879.27996841	5	5	1
global	indv	100000	0	2.4	0.5	NA	12	0.5	0.000001	0.0000001	0.000000001	20000	2030.77	72	452a7187-95ad-468c-954c-5c180b64016c	0	0	0	0	1	5	1
global	indv	100000	0	2.4	0.5	NA	12	0.5	0.000001	0.0000001	0.000000001	20000	700	81	57aafcbf-52e9-45a7-a67e-e7139c863bce	0.9917737888	0.0088935103	123602455.6	5122862.00444305	5	5	0
global	indv	100000	0	2.4	0.5	NA	12	0.5	0.000001	0.0000001	0.000000001	20000	2078.785	72	62d3597f-4015-4af4-be2c-13db4f134648	0	0	0	0	1	5	1
global	indv	100000	0	2.4	0.5	NA	12	0.5	0.000001	0.0000001	0.000000001	20000	2133.03	72	6c259af6-40a5-43a2-b91a-6fa8f6d817da	0	0	0	0	1	5	1
global	indv	100000	0	2.4	0.5	NA	12	0.5	0.000001	0.0000001	0.000000001	20000	1876.355	72	7b651696-62dd-4e19-8de2-f896c91645dd	0	0	0	0	1	5	1
global	indv	100000	0	2.4	0.5	NA	12	0.5	0.000001	0.0000001	0.000000001	20000	1891.655	72	7dd1b634-c6c3-4450-93ae-b08155a0f8a8	0	0	0	0	1	5	1
global	indv	100000	0	2.4	0.5	NA	12	0.5	0.000001	0.0000001	0.000000001	20000	1818.86	72	8f5ac4b5-92f8-48df-a400-fad59a8c1a03	0	0	0	0	1	5	1
global	indv	100000	0	2.4	0.5	NA	12	0.5	0.000001	0.0000001	0.000000001	20000	2012.435	72	921b8d49-9a0a-4f1f-b13a-036fc333c321	0	0	0	0	1	5	1
global	indv	100000	0	2.4	0.5	NA	12	0.5	0.000001	0.0000001	0.000000001	20000	1889	72	9ef03b79-9895-46dd-8f7c-e4eb9d3b2ae7	0	0	0	0	1	5	1
global	indv	100000	0	2.4	0.5	NA	12	0.5	0.000001	0.0000001	0.000000001	20000	20000	72	a076a261-71dc-4259-a715-9f07f1a8da2b	0.7600016901	0.026691117	11146610	2724781.28281152	5	5	1
global	indv	100000	0	2.4	0.5	NA	12	0.5	0.000001	0.0000001	0.000000001	20000	20000	72	a59d001d-1996-4bbd-bb0a-49dfeaa7ab9b	0.7934870663	0.0287306614	9410570.8	939916.286505453	5	5	1
global	indv	100000	0	2.4	0.5	NA	12	0.5	0.000001	0.0000001	0.000000001	20000	20000	72	afa08ebd-7fc2-4f18-8b53-36ab5b430004	0.7866247374	0.0645372083	10667762.8	2889218.11648129	5	5	1
global	indv	100000	0	2.4	0.5	NA	12	0.5	0.000001	0.0000001	0.000000001	20000	1868.5	72	b153fd7a-475c-4ba0-a027-43856a1dc1ac	0	0	0	0	1	5	1
global	indv	100000	0	2.4	0.5	NA	12	0.5	0.000001	0.0000001	0.000000001	20000	1918.57	72	b9a20557-3016-4dd9-8bbe-5845e7d0e17a	0	0	0	0	1	5	1
global	indv	100000	0	2.4	0.5	NA	12	0.5	0.000001	0.0000001	0.000000001	20000	20000	72	ba61245c-8ba1-4956-a057-822b6d72452c	0.7116787651	0.0240612653	7516836.4	938944.665006038	5	5	1
global	indv	100000	0	2.4	0.5	NA	12	0.5	0.000001	0.0000001	0.000000001	20000	2117.55	72	cbd615fe-269d-42f0-b408-4c35debfa321	0	0	0	0	1	5	1
global	indv	100000	0	2.4	0.5	NA	12	0.5	0.000001	0.0000001	0.000000001	20000	16800	81	dd2addac-30ac-41d1-bd9c-ba4e83293ccb	0.7144965612	0.0823322071	8174902	1054386.0873532	5	5	0
global	indv	100000	0	2.4	0.5	NA	12	0.5	0.000001	0.0000001	0.000000001	20000	1860.835	72	de413461-9416-4bc2-b555-f6383e74af38	0	0	0	0	1	5	1
global	indv	100000	0	2.4	0.5	NA	12	0.5	0.000001	0.0000001	0.000000001	20000	1910.785	72	ecde6640-3603-4253-8583-fb8164008fe9	0	0	0	0	1	5	1
global	indv	100000	0	2.4	0.5	NA	12	0.5	0.000001	0.0000001	0.000000001	20000	20000	72	ed1197fd-791c-49aa-98b2-28f174901785	0.568329524	0.0772968631	5803092	2073872.32151705	5	5	1
global	indv	100000	0	2.4	0.5	NA	12	0.5	0.000001	0.0000001	0.000000001	20000	3160.015	72	f4db4f42-02e3-42a8-a437-c851e138197c	0	0	0	0	1	5	1
global	indv	100000	0	2.4	0.5	NA	12	0.5	0.000001	0.0000001	1E-10	20000	20000	73	01cf3fec-8322-438b-8625-fb35125b0232	0.6464581932	0.0803892314	7769883.8	894310.474462421	5	5	1
global	indv	100000	0	2.4	0.5	NA	12	0.5	0.000001	0.0000001	1E-10	20000	2399.6	73	06e494ae-46f9-40a0-8ac1-ef1486d08a83	0	0	0	0	1	5	1
global	indv	100000	0	2.4	0.5	NA	12	0.5	0.000001	0.0000001	1E-10	20000	1600	82	17511ce5-bced-4a57-91ad-57603dd00b6b	0.9837691118	0.0276004402	115342386	25774314.0151006	5	5	0
global	indv	100000	0	2.4	0.5	NA	12	0.5	0.000001	0.0000001	1E-10	20000	20000	73	1c14fa52-19de-4677-b531-cca0816dac45	0.78929023	0.0550269966	10292286.6	1636187.3020039	5	5	1
global	indv	100000	0	2.4	0.5	NA	12	0.5	0.000001	0.0000001	1E-10	20000	2433.195	73	25776914-6926-40be-8e49-401051e8ecaf	0	0	0	0	1	5	1
global	indv	100000	0	2.4	0.5	NA	12	0.5	0.000001	0.0000001	1E-10	20000	2472.495	73	27d1ab8c-7951-48bd-9968-ea2206888e07	0	0	0	0	1	5	1
global	indv	100000	0	2.4	0.5	NA	12	0.5	0.000001	0.0000001	1E-10	20000	2265.02	73	29bc17e3-aca2-4176-b4d1-c5d14145433c	0	0	0	0	1	5	1
global	indv	100000	0	2.4	0.5	NA	12	0.5	0.000001	0.0000001	1E-10	20000	20000	73	2a716c37-6c88-403c-9c1e-c5854f111ca1	0.6088860827	0.0461289869	6142020.4	1197891.42463718	5	5	1
global	indv	100000	0	2.4	0.5	NA	12	0.5	0.000001	0.0000001	1E-10	20000	6406.5	73	34e30317-67ca-488d-804c-0eca0bb63bfa	0	0	0	0	1	5	1
global	indv	100000	0	2.4	0.5	NA	12	0.5	0.000001	0.0000001	1E-10	20000	2339.08	73	388a12b1-217a-4f1c-a00b-df5778f6b9c9	0	0	0	0	1	5	1
global	indv	100000	0	2.4	0.5	NA	12	0.5	0.000001	0.0000001	1E-10	20000	3067.745	73	5233bed7-af7b-453c-a21f-f0e5d90a57a1	0	0	0	0	1	5	1
global	indv	100000	0	2.4	0.5	NA	12	0.5	0.000001	0.0000001	1E-10	20000	20000	73	65424d65-08be-4bcb-939b-7245420ec796	0.7314218725	0.0726932341	8967607.4	1141020.61213056	5	5	1
global	indv	100000	0	2.4	0.5	NA	12	0.5	0.000001	0.0000001	1E-10	20000	2222.35	73	65ff23fa-cd18-414b-8a65-a4aa63a695ae	0	0	0	0	1	5	1
global	indv	100000	0	2.4	0.5	NA	12	0.5	0.000001	0.0000001	1E-10	20000	20000	73	70e24c1d-fefe-4422-b936-b23cf4343367	0.6607916085	0.0902979625	8954419.8	3369039.02674378	5	5	1
global	indv	100000	0	2.4	0.5	NA	12	0.5	0.000001	0.0000001	1E-10	20000	2466.455	73	7ca2dd37-b4d5-4706-bb4c-21a7d16e000e	0	0	0	0	1	5	1
global	indv	100000	0	2.4	0.5	NA	12	0.5	0.000001	0.0000001	1E-10	20000	3160.485	73	84d72b32-8563-462d-8d2f-3ad054bf3378	0	0	0	0	1	5	1
global	indv	100000	0	2.4	0.5	NA	12	0.5	0.000001	0.0000001	1E-10	20000	1931.435	73	937ccd30-8c87-48aa-b5a9-67d56f0dbb9e	0	0	0	0	1	5	1
global	indv	100000	0	2.4	0.5	NA	12	0.5	0.000001	0.0000001	1E-10	20000	2259.08	73	9fa52dec-e334-46e7-abb8-5a391284c6bb	0	0	0	0	1	5	1
global	indv	100000	0	2.4	0.5	NA	12	0.5	0.000001	0.0000001	1E-10	20000	20000	73	b563db72-4499-4c8f-bf75-607229b6d62d	0.727653235	0.0844985921	8386295	1344845.36955406	5	5	1
global	indv	100000	0	2.4	0.5	NA	12	0.5	0.000001	0.0000001	1E-10	20000	2637.295	73	d18da071-3baa-4e9e-b9d6-60c3bcf2afb1	0	0	0	0	1	5	1
global	indv	100000	0	2.4	0.5	NA	12	0.5	0.000001	0.0000001	1E-10	20000	1873.78	73	d2f4fc4c-5370-4b7c-89f0-01c48ffe32a9	0	0	0	0	1	5	1
global	indv	100000	0	2.4	0.5	NA	12	0.5	0.000001	0.0000001	1E-10	20000	2306.445	73	d448404a-c94b-4fa9-bcaa-2eff829229e0	0	0	0	0	1	5	1
global	indv	100000	0	2.4	0.5	NA	12	0.5	0.000001	0.0000001	1E-10	20000	20000	73	d4fdf536-f41a-4211-8936-94cd33bf1e6d	0.5879735571	0.0728129384	6607297.2	1000611.5746036	5	5	1
global	indv	100000	0	2.4	0.5	NA	12	0.5	0.000001	0.0000001	1E-10	20000	5460.855	73	d8d1611f-b277-49ba-b97a-aa045c219b6b	0	0	0	0	1	5	1
global	indv	100000	0	2.4	0.5	NA	12	0.5	0.000001	0.0000001	1E-10	20000	1967.115	73	d9ebf858-041f-44aa-b3ee-5398cacaae23	0	0	0	0	1	5	1
global	indv	100000	0	2.4	0.5	NA	12	0.5	0.000001	0.0000001	1E-10	20000	3800	82	e0e381f3-652c-4839-9a34-1eb4a195b2f6	0.972293655	0.0077517082	66514598.4	1860924.34320106	5	5	0
global	indv	100000	0	2.4	0.5	NA	12	0.5	0.000001	0.0000001	1E-10	20000	20000	73	e761a810-4deb-440c-b200-6072ff0149b9	0.6579044294	0.0162428731	7072800.8	837586.55565422	5	5	1
global	indv	100000	0	2.4	0.5	NA	12	0.5	0.000001	0.0000001	1E-10	20000	2011.715	73	f41182bc-696e-4c63-8282-cffd8f6af9a9	0	0	0	0	1	5	1
global	indv	100000	0	2.4	0.5	NA	12	0.5	0.000001	0.0000001	1E-10	20000	2167.22	73	f7a1629b-e6d0-42eb-b364-bd5190149f3c	0	0	0	0	1	5	1
global	indv	100000	0	2.4	0.5	NA	12	1	0.000001	0.0000001	0.00001	20000	802.66	77	08c96ca0-4101-4437-a71e-f685e2f9b99b	0	0	0	0	1	5	1
global	indv	100000	0	2.4	0.5	NA	12	1	0.000001	0.0000001	0.00001	20000	706.76	77	137f4b0f-004f-449b-b2af-1f0f8b0239db	0	0	0	0	1	5	1
global	indv	100000	0	2.4	0.5	NA	12	1	0.000001	0.0000001	0.00001	20000	573.81	77	272fc456-423c-41ba-89b7-fc65cf6503fc	0	0	0	0	1	5	1
global	indv	100000	0	2.4	0.5	NA	12	1	0.000001	0.0000001	0.00001	20000	513.61	77	322caf7c-671f-41ba-b607-d884ccac6a3b	0	0	0	0	1	5	1
global	indv	100000	0	2.4	0.5	NA	12	1	0.000001	0.0000001	0.00001	20000	683.345	77	5979f0f5-dbe7-4f49-8b50-c3f09dc26244	0	0	0	0	1	5	1
global	indv	100000	0	2.4	0.5	NA	12	1	0.000001	0.0000001	0.00001	20000	569.195	77	5c3f04e6-a34c-46c7-9f81-55fea30090e2	0	0	0	0	1	5	1
global	indv	100000	0	2.4	0.5	NA	12	1	0.000001	0.0000001	0.00001	20000	632.955	77	719e027a-d5df-46bd-bd51-358470bc37d6	0	0	0	0	1	5	1
global	indv	100000	0	2.4	0.5	NA	12	1	0.000001	0.0000001	0.00001	20000	676.18	77	751bf9d7-2048-4290-be93-fa5b94d572bb	0	0	0	0	1	5	1
global	indv	100000	0	2.4	0.5	NA	12	1	0.000001	0.0000001	0.00001	20000	748.08	77	8e523140-6df2-4330-bcc0-2370fab297bb	0	0	0	0	1	5	1
global	indv	100000	0	2.4	0.5	NA	12	1	0.000001	0.0000001	0.00001	20000	500.59	77	8ebc6a04-228e-40d0-94aa-966e3422ca7a	0	0	0	0	1	5	1
global	indv	100000	0	2.4	0.5	NA	12	1	0.000001	0.0000001	0.00001	20000	592.385	77	971ecc61-938e-4638-ac83-05e416fe4fe2	0	0	0	0	1	5	1
global	indv	100000	0	2.4	0.5	NA	12	1	0.000001	0.0000001	0.00001	20000	670.36	77	cbdd641a-34f5-4d24-9510-5df1bd308314	0	0	0	0	1	5	1
global	indv	100000	0	2.4	0.5	NA	12	1	0.000001	0.0000001	0.00001	20000	662.03	77	d71d402f-6096-4d19-be4f-7147995c4b67	0	0	0	0	1	5	1
global	indv	100000	0	2.4	0.5	NA	12	1	0.000001	0.0000001	0.00001	20000	688.705	77	f4a9cb72-7df9-4fdf-9bb2-e01f89c8624a	0	0	0	0	1	5	1
global	indv	100000	0	2.4	0.5	NA	12	1	0.000001	0.0000001	0.00001	20000	483.915	77	ff32a798-c021-4a27-95e4-90fc2117b80e	0	0	0	0	1	5	1
global	indv	100000	0	2.4	0.5	NA	12	1	0.000001	0.0000001	0.000001	20000	2209.36	78	1455577c-8d1b-4af4-87b1-7f7a5c00be71	0	0	0	0	1	5	1
global	indv	100000	0	2.4	0.5	NA	12	1	0.000001	0.0000001	0.000001	20000	20000	78	36b725f6-1d2c-4b12-aece-2c695e2e99b6	0.7334718875	0.0757536729	8222743	1515385.57623233	5	5	1
global	indv	100000	0	2.4	0.5	NA	12	1	0.000001	0.0000001	0.000001	20000	20000	78	3f9447ec-7051-4e17-94c2-2fd282545397	0.6744416123	0.030058385	7442064.4	1245819.34662366	5	5	1
global	indv	100000	0	2.4	0.5	NA	12	1	0.000001	0.0000001	0.000001	20000	20000	78	416e7555-d32c-47b4-9471-5659663c4c64	0.6877297559	0.0260274051	7295342	513455.915252225	5	5	1
global	indv	100000	0	2.4	0.5	NA	12	1	0.000001	0.0000001	0.000001	20000	20000	78	48d76a0b-60bb-4635-aa52-106196409c0c	0.7256197665	0.0636738632	8988014.2	1744639.30795414	5	5	1
global	indv	100000	0	2.4	0.5	NA	12	1	0.000001	0.0000001	0.000001	20000	20000	78	4fe47a7c-9df6-4311-a5fc-ef15d0c2194a	0.7350024913	0.0437404066	8067585	800351.476501731	5	5	1
global	indv	100000	0	2.4	0.5	NA	12	1	0.000001	0.0000001	0.000001	20000	20000	78	59b23254-a317-48e5-bbc9-6a1c844be29d	0.5573147034	0.0489018578	5694800	671181.980003933	5	5	1
global	indv	100000	0	2.4	0.5	NA	12	1	0.000001	0.0000001	0.000001	20000	20000	78	8642323f-dc27-4ca7-b8d3-551b7a5dd530	0.6474989251	0.0295132766	7004144.8	803770.159098172	5	5	1
global	indv	100000	0	2.4	0.5	NA	12	1	0.000001	0.0000001	0.000001	20000	20000	78	9282797b-f283-47df-9992-1a90f7da9709	0.7541003374	0.0817676935	10273361	2457052.54218271	5	5	1
global	indv	100000	0	2.4	0.5	NA	12	1	0.000001	0.0000001	0.000001	20000	20000	78	a2c9fedc-5813-494d-8d92-91cdc5814c58	0.6947870488	0.028288882	8503566.2	1159508.08080052	5	5	1
global	indv	100000	0	2.4	0.5	NA	12	1	0.000001	0.0000001	0.000001	20000	20000	78	b992cca5-63a6-48a7-9569-70a00a4b855b	0.6781053242	0.0217727157	6819474.8	469377.70368244	5	5	1
global	indv	100000	0	2.4	0.5	NA	12	1	0.000001	0.0000001	0.000001	20000	20000	78	ba3fbf5f-13d1-466b-b7d1-10c39b61a1ca	0.7470605244	0.1317860348	12672715.8	4822909.66825533	5	5	1
global	indv	100000	0	2.4	0.5	NA	12	1	0.000001	0.0000001	0.000001	20000	798.905	78	beb775a3-076f-481d-ae4a-fa5d01f3b067	0	0	0	0	1	5	1
global	indv	100000	0	2.4	0.5	NA	12	1	0.000001	0.0000001	0.000001	20000	20000	78	c0799c06-71d5-40c1-bb6f-c451d10b1510	0.6177063381	0.048354689	6967838	1958465.3956731	5	5	1
global	indv	100000	0	2.4	0.5	NA	12	1	0.000001	0.0000001	0.000001	20000	20000	78	eefad7ba-1e5b-43ec-a6ed-26e59a7c0f9c	0.8429619162	0.0531402586	22973923	4668177.02636704	5	5	1
global	indv	100000	0	2.4	0.5	NA	12	1	0.000001	0.0000001	0.0000001	20000	20000	79	08f15547-8458-4796-9122-9e634b3aae4e	0.6596273768	0.0277141362	7247917	1569538.21778652	5	5	1
global	indv	100000	0	2.4	0.5	NA	12	1	0.000001	0.0000001	0.0000001	20000	20000	79	0a373bb7-3e93-4acc-89cc-bf81d5c19fed	0.7320658566	0.0252504243	10499708.2	2005535.07704545	5	5	1
global	indv	100000	0	2.4	0.5	NA	12	1	0.000001	0.0000001	0.0000001	20000	20000	79	116570c2-0f84-4850-96d0-9e9649653dd9	0.7087244907	0.1026530614	9705878.4	3852823.59011716	5	5	1
global	indv	100000	0	2.4	0.5	NA	12	1	0.000001	0.0000001	0.0000001	20000	20000	79	1c5a871f-eed4-45df-b9a1-a7715b5c49d5	0.6743499914	0.0806682273	6795157.4	777489.149901335	5	5	1
global	indv	100000	0	2.4	0.5	NA	12	1	0.000001	0.0000001	0.0000001	20000	20000	79	2ff3e8b6-7828-4170-98ca-fe9d88f2f260	0.750202218	0.0582869253	8914119.4	978628.393990947	5	5	1
global	indv	100000	0	2.4	0.5	NA	12	1	0.000001	0.0000001	0.0000001	20000	20000	79	48e0be4a-a5fa-4442-a6ef-5220c8bc0bf9	0.6884847647	0.1111453617	8230388.2	2112809.63623718	5	5	1
global	indv	100000	0	2.4	0.5	NA	12	1	0.000001	0.0000001	0.0000001	20000	20000	79	4b550750-947d-4fe3-9abb-43320c241bd9	0.7166046435	0.0657370054	7940618	1798059.92682822	5	5	1
global	indv	100000	0	2.4	0.5	NA	12	1	0.000001	0.0000001	0.0000001	20000	20000	79	6f83bb09-9e4e-46c7-a921-2a0692736172	0.7413869397	0.0512086373	8313185.4	727020.297175945	5	5	1
global	indv	100000	0	2.4	0.5	NA	12	1	0.000001	0.0000001	0.0000001	20000	20000	79	6ffce12e-dfde-487f-9d95-42b45c88e848	0.7184294121	0.0544704045	8236766.8	1196310.94815152	5	5	1
global	indv	100000	0	2.4	0.5	NA	12	1	0.000001	0.0000001	0.0000001	20000	20000	79	8251d67d-0ec1-47cb-afb9-3da8a52c9af7	0.6523135433	0.0258645563	6876723.2	672747.462626356	5	5	1
global	indv	100000	0	2.4	0.5	NA	12	1	0.000001	0.0000001	0.0000001	20000	20000	79	8c15c58e-da9a-4964-85b9-089581bb04e2	0.7559001596	0.020548767	10473309.6	1999498.06823195	5	5	1
global	indv	100000	0	2.4	0.5	NA	12	1	0.000001	0.0000001	0.0000001	20000	20000	79	9975d194-ec59-4fc9-96c0-c87afa2ebf2b	0.6194240538	0.0242001	6705476.6	921061.479138499	5	5	1
global	indv	100000	0	2.4	0.5	NA	12	1	0.000001	0.0000001	0.0000001	20000	20000	79	b14bdacc-fe0c-46d6-9e90-3787c8bc1dd8	0.6240201133	0.1214959509	7448071	3154057.98124599	5	5	1
global	indv	100000	0	2.4	0.5	NA	12	1	0.000001	0.0000001	0.0000001	20000	20000	79	b1cbe4b1-231c-4eb2-9f07-36021513f5a8	0.7485262453	0.101376581	7911830	1640256.8160305	5	5	1
global	indv	100000	0	2.4	0.5	NA	12	1	0.000001	0.0000001	0.0000001	20000	20000	79	e61ada14-8de3-45ff-9998-428304523342	0.6096691749	0.0488888823	6652632	1702410.20230437	5	5	1
global	indv	100000	0	2.4	0.5	NA	12	1	0.000001	0.0000001	0.00000001	20000	1911.155	80	0a87aa4e-4719-4d79-9c9e-b8cf56e1914c	0	0	0	0	1	5	1
global	indv	100000	0	2.4	0.5	NA	12	1	0.000001	0.0000001	0.00000001	20000	20000	80	1cf37ac9-4b9b-4ed9-be69-816fb4a422de	0.6184082684	0.1060643571	7174806.8	1611379.66374151	5	5	1
global	indv	100000	0	2.4	0.5	NA	12	1	0.000001	0.0000001	0.00000001	20000	20000	80	28a455c3-76f5-4133-9f1e-3c7b6e7fefc6	0.6805494048	0.0368382776	7881692	1457812.01208163	5	5	1
global	indv	100000	0	2.4	0.5	NA	12	1	0.000001	0.0000001	0.00000001	20000	20000	80	2cbaa18a-82c0-40a3-98b9-be12ae6ba25d	0.5739848275	0.120991661	5905667.2	2429828.92950352	5	5	1
global	indv	100000	0	2.4	0.5	NA	12	1	0.000001	0.0000001	0.00000001	20000	20000	80	3f65ee5a-8e66-4224-91d4-439486bb9b57	0.8335456521	0.07066913	12129758.6	1731511.78945547	5	5	1
global	indv	100000	0	2.4	0.5	NA	12	1	0.000001	0.0000001	0.00000001	20000	2053.045	80	431878c8-8414-44b2-9456-eed6c8666f85	0	0	0	0	1	5	1
global	indv	100000	0	2.4	0.5	NA	12	1	0.000001	0.0000001	0.00000001	20000	20000	80	47ab8c22-5518-4903-b5ad-f280a7c327ed	0.7867673594	0.0514821291	8993730.6	640293.617744078	5	5	1
global	indv	100000	0	2.4	0.5	NA	12	1	0.000001	0.0000001	0.00000001	20000	20000	80	4a48c29c-b9ba-41db-8bc1-f39f85feda11	0.6891994158	0.07482199	7299880	1917329.15057392	5	5	1
global	indv	100000	0	2.4	0.5	NA	12	1	0.000001	0.0000001	0.00000001	20000	20000	80	5e6d2d69-1468-49d1-9ab9-25121adcdaff	0.6628654203	0.0987542702	6914562.4	1005329.47697921	5	5	1
global	indv	100000	0	2.4	0.5	NA	12	1	0.000001	0.0000001	0.00000001	20000	20000	80	7fd40ec6-450c-4a00-96e0-452b1d9f2193	0.8132021846	0.0417609395	8840096.4	1302526.76012637	5	5	1
global	indv	100000	0	2.4	0.5	NA	12	1	0.000001	0.0000001	0.00000001	20000	20000	80	c642a00c-76a7-40d1-b389-9183240c5227	0.7500797102	0.0668250282	9374562	1002708.28026326	5	5	1
global	indv	100000	0	2.4	0.5	NA	12	1	0.000001	0.0000001	0.00000001	20000	20000	80	c760b200-2ef1-4f3a-9d51-e6654b9dc3be	0.6871454161	0.0448405443	7676295.4	1867535.5923763	5	5	1
global	indv	100000	0	2.4	0.5	NA	12	1	0.000001	0.0000001	0.00000001	20000	1676.43	80	d78ee54a-72a5-4a91-8d28-4e1b5fe27445	0	0	0	0	1	5	1
global	indv	100000	0	2.4	0.5	NA	12	1	0.000001	0.0000001	0.00000001	20000	20000	80	d9008694-e57c-4a76-b47e-04a80c2f844c	0.7190777631	0.0573494753	9592459.8	1965432.9899169	5	5	1
global	indv	100000	0	2.4	0.5	NA	12	1	0.000001	0.0000001	0.00000001	20000	20000	80	dcff7c1a-2d97-41f5-a12c-c8824107ada3	0.5932289016	0.1121096551	6413396.2	2118698.66834342	5	5	1
global	indv	100000	0	2.4	0.5	NA	12	1	0.000001	0.0000001	0.000000001	20000	421.405	81	09ab8e9c-3d01-4fae-b42b-af39a9169bb2	0	0	0	0	1	5	1
global	indv	100000	0	2.4	0.5	NA	12	1	0.000001	0.0000001	0.000000001	20000	1778.755	81	1db7c623-839d-42ce-9780-e83fb26680f5	0	0	0	0	1	5	1
global	indv	100000	0	2.4	0.5	NA	12	1	0.000001	0.0000001	0.000000001	20000	20000	81	1f7a58d1-663a-43c3-877b-06a9cf7b6073	0.6340241724	0.1333657714	6753726.8	2169472.14300742	5	5	1
global	indv	100000	0	2.4	0.5	NA	12	1	0.000001	0.0000001	0.000000001	20000	1883.635	81	48fb9fb4-95d8-41be-b95c-ccf852ee78db	0	0	0	0	1	5	1
global	indv	100000	0	2.4	0.5	NA	12	1	0.000001	0.0000001	0.000000001	20000	20000	81	6ae545cc-1995-4b35-b17a-155f19ce21a2	0.6263830398	0.0496255184	7080974	775883.232405818	5	5	1
global	indv	100000	0	2.4	0.5	NA	12	1	0.000001	0.0000001	0.000000001	20000	1758.825	81	7a963c48-e7fa-4e34-8b79-c8fb62768b59	0	0	0	0	1	5	1
global	indv	100000	0	2.4	0.5	NA	12	1	0.000001	0.0000001	0.000000001	20000	430.94	81	84cc3f5e-1887-4d8d-88e5-6203c151eeec	0	0	0	0	1	5	1
global	indv	100000	0	2.4	0.5	NA	12	1	0.000001	0.0000001	0.000000001	20000	295.445	81	9817f4c8-9940-47ac-96a2-5b713c23855f	0	0	0	0	1	5	1
global	indv	100000	0	2.4	0.5	NA	12	1	0.000001	0.0000001	0.000000001	20000	5766.715	81	9c55dee0-7ee4-4069-b9ee-e756ae685a72	0	0	0	0	1	5	1
global	indv	100000	0	2.4	0.5	NA	12	1	0.000001	0.0000001	0.000000001	20000	1904.725	81	9e1371ed-1127-4fbe-a295-04e72396bc64	0	0	0	0	1	5	1
global	indv	100000	0	2.4	0.5	NA	12	1	0.000001	0.0000001	0.000000001	20000	253.01	81	b4eb03ab-1638-4d13-81e6-c08f42a558c1	0	0	0	0	1	5	1
global	indv	100000	0	2.4	0.5	NA	12	1	0.000001	0.0000001	0.000000001	20000	2184.15	81	cc904555-a980-4148-b717-7d7f74b64305	0	0	0	0	1	5	1
global	indv	100000	0	2.4	0.5	NA	12	1	0.000001	0.0000001	0.000000001	20000	1843.465	81	f04a4982-4d7a-4b3c-8299-12fb1ace8190	0	0	0	0	1	5	1
global	indv	100000	0	2.4	0.5	NA	12	1	0.000001	0.0000001	0.000000001	20000	338.885	81	f5b7d60e-42d5-4e12-969d-06de3dd686be	0	0	0	0	1	5	1
global	indv	100000	0	2.4	0.5	NA	12	1	0.000001	0.0000001	1E-10	20000	278.95	82	29ea08a7-bfeb-4baf-8119-97f3ca69d677	0	0	0	0	1	5	1
global	indv	100000	0	2.4	0.5	NA	12	1	0.000001	0.0000001	1E-10	20000	2492.715	82	3636c674-6c11-4200-8da8-849e9064c9b0	0	0	0	0	1	5	1
global	indv	100000	0	2.4	0.5	NA	12	1	0.000001	0.0000001	1E-10	20000	329.59	82	37114dfc-f32a-41ed-a4d6-f7b61582be96	0	0	0	0	1	5	1
global	indv	100000	0	2.4	0.5	NA	12	1	0.000001	0.0000001	1E-10	20000	405.545	82	3af52928-9e4e-49ab-949e-45bacd6e28f9	0	0	0	0	1	5	1
global	indv	100000	0	2.4	0.5	NA	12	1	0.000001	0.0000001	1E-10	20000	258.41	82	697368e1-66cc-4bfa-9b5a-1cb7463ec9b1	0	0	0	0	1	5	1
global	indv	100000	0	2.4	0.5	NA	12	1	0.000001	0.0000001	1E-10	20000	295.57	82	7c841a21-152b-4a5e-9e34-12f490a612e0	0	0	0	0	1	5	1
global	indv	100000	0	2.4	0.5	NA	12	1	0.000001	0.0000001	1E-10	20000	1909.375	82	9b0b4dbe-5ff6-4711-bd46-a7edaaaa4f47	0	0	0	0	1	5	1
global	indv	100000	0	2.4	0.5	NA	12	1	0.000001	0.0000001	1E-10	20000	354.73	82	9c0af4b3-41ef-441c-82d7-7e53d94e4793	0	0	0	0	1	5	1
global	indv	100000	0	2.4	0.5	NA	12	1	0.000001	0.0000001	1E-10	20000	410.69	82	bca43b72-58e4-4c4b-aed3-bb05a0cf8c7d	0	0	0	0	1	5	1
global	indv	100000	0	2.4	0.5	NA	12	1	0.000001	0.0000001	1E-10	20000	277.2	82	be79300d-6fc9-4172-9c9d-f8bd054b9c21	0	0	0	0	1	5	1
global	indv	100000	0	2.4	0.5	NA	12	1	0.000001	0.0000001	1E-10	20000	254.34	82	c9abf3fb-c041-4dc5-b66c-d8e70ecf72bc	0	0	0	0	1	5	1
global	indv	100000	0	2.4	0.5	NA	12	1	0.000001	0.0000001	1E-10	20000	287.035	82	e76334c7-be29-482a-9604-220a5872357a	0	0	0	0	1	5	1
global	indv	100000	0	2.4	0.5	NA	12	1	0.000001	0.0000001	1E-10	20000	2285.565	82	edb8567c-ec52-4508-a853-cc4625779f44	0	0	0	0	1	5	1
global	indv	100000	0	2.4	0.5	NA	12	1	0.000001	0.0000001	1E-10	20000	1895.19	82	f631e79b-df06-43e9-86e3-140fde39e440	0	0	0	0	1	5	1
global	indv	100000	0	2.4	0.5	NA	12	0.5	0.0000001	0.0000001	0.0001	20000	20000	85	07c12c66-3f77-481e-8aa0-bc39f0771dac	0.8201763375	0.0142483161	42152711.6	2815165.51131355	5	5	1
global	indv	100000	0	2.4	0.5	NA	12	0.5	0.0000001	0.0000001	0.0001	20000	20000	85	0e94d6ff-950a-467a-a7c3-cd6b8e53a0f2	0.8378355284	0.0248131066	37841582	2989864.7542307	5	5	1
global	indv	100000	0	2.4	0.5	NA	12	0.5	0.0000001	0.0000001	0.0001	20000	20000	85	4144e427-9006-4177-96c2-0788a2aa0aaa	0.847770381	0.0432608248	38685196.4	7535710.88124118	5	5	1
global	indv	100000	0	2.4	0.5	NA	12	0.5	0.0000001	0.0000001	0.0001	20000	20000	85	46c83ef8-98a1-4695-b64b-92471f4bd307	0.7418333589	0.0404874568	33965321.2	4007376.39446611	5	5	1
global	indv	100000	0	2.4	0.5	NA	12	0.5	0.0000001	0.0000001	0.0001	20000	20000	85	542335f5-0eb2-498c-a6f4-f483f797d0aa	0.8599910264	0.034613681	42189911.4	5871335.54620759	5	5	1
global	indv	100000	0	2.4	0.5	NA	12	0.5	0.0000001	0.0000001	0.0001	20000	20000	85	55938862-7d25-4df8-acec-1552746e81b6	0.823238847	0.0175323393	38231044.2	3460122.88140374	5	5	1
global	indv	100000	0	2.4	0.5	NA	12	0.5	0.0000001	0.0000001	0.0001	20000	20000	85	74e32ed6-13cf-41e3-9650-e624a205f6b1	0.8451273502	0.012383746	40730081.2	3791948.30595549	5	5	1
global	indv	100000	0	2.4	0.5	NA	12	0.5	0.0000001	0.0000001	0.0001	20000	20000	85	7607a005-290d-4d3c-a903-eb9f9a000173	0.7868003154	0.0217146759	37857522.4	4739792.92948788	5	5	1
global	indv	100000	0	2.4	0.5	NA	12	0.5	0.0000001	0.0000001	0.0001	20000	20000	85	7c6dea4e-0646-48c3-8c5f-b0064f96c120	0.8573927755	0.0275137516	42832861	2289609.36694483	5	5	1
global	indv	100000	0	2.4	0.5	NA	12	0.5	0.0000001	0.0000001	0.0001	20000	20000	85	8359aed4-1476-4adc-b389-66554f001860	0.8258764528	0.022011142	44200392.2	2467287.24356695	5	5	1
global	indv	100000	0	2.4	0.5	NA	12	0.5	0.0000001	0.0000001	0.0001	20000	20000	85	88813506-046a-4b34-96d9-a7428b2d27f4	0.8230198918	0.0299315654	36850514	3563015.54998445	5	5	1
global	indv	100000	0	2.4	0.5	NA	12	0.5	0.0000001	0.0000001	0.0001	20000	20000	85	a977183f-33ab-4cbb-a2dd-3adfd6df3303	0.8265507731	0.0269070387	39292842.6	4574033.4475492	5	5	1
global	indv	100000	0	2.4	0.5	NA	12	0.5	0.0000001	0.0000001	0.0001	20000	20000	85	b0c611eb-4a15-4e13-bf33-411145621410	0.7941758048	0.0270322797	37611928.2	1790506.8096097	5	5	1
global	indv	100000	0	2.4	0.5	NA	12	0.5	0.0000001	0.0000001	0.0001	20000	20000	85	baa38063-dcc6-44dd-9b76-8759f0ccff99	0.774476181	0.0382367719	39234452.2	4190968.63816823	5	5	1
global	indv	100000	0	2.4	0.5	NA	12	0.5	0.0000001	0.0000001	0.0001	20000	20000	85	ce1068f4-e7ac-46bf-99c6-efbb678b6e38	0.8334343423	0.0126811576	46779141	2831181.79543693	5	5	1
global	indv	100000	0	2.4	0.5	NA	12	0.5	0.0000001	0.0000001	0.001	10000	10000	86	06d41d9e-497e-4221-8439-7f25a9d8a39b	0.787438663	0.0198319339	41076684	3368985.9117316	5	5	1
global	indv	100000	0	2.4	0.5	NA	12	0.5	0.0000001	0.0000001	0.001	10000	10000	86	0b83bac1-018b-467f-9e6e-7df85787e301	0.8411005217	0.008765494	41059351.6	362260.889662133	5	5	1
global	indv	100000	0	2.4	0.5	NA	12	0.5	0.0000001	0.0000001	0.001	10000	10000	86	17782e01-14cd-470d-b76b-6dc2209f68c6	0.8301980327	0.045474673	45544662.4	3871616.30329715	5	5	1
global	indv	100000	0	2.4	0.5	NA	12	0.5	0.0000001	0.0000001	0.001	10000	10000	86	1dccccb4-7852-4a6a-94af-da15d2d70fc3	0.8649862131	0.0046665494	45684284.2	3839115.63528591	5	5	1
global	indv	100000	0	2.4	0.5	NA	12	0.5	0.0000001	0.0000001	0.001	10000	10000	86	2d774367-a81e-42db-a6bf-e27d3f1bed08	0.7909470248	0.0322199814	40517976	1869604.43540459	5	5	1
global	indv	100000	0	2.4	0.5	NA	12	0.5	0.0000001	0.0000001	0.001	10000	10000	86	2e6ff3e0-e78f-4314-8114-e81a868c17ee	0.7862707356	0.0262443988	35284197	3358643.99085405	5	5	1
global	indv	100000	0	2.4	0.5	NA	12	0.5	0.0000001	0.0000001	0.001	10000	10000	86	33fa466c-7487-45f3-a574-9d621e9c4009	0.7883488679	0.0322021315	39199689.6	4932563.79015511	5	5	1
global	indv	100000	0	2.4	0.5	NA	12	0.5	0.0000001	0.0000001	0.001	10000	10000	86	34d8eb7f-57eb-4426-8607-e4577c09922d	0.8706500166	0.0260917715	43152114.2	3784689.28602239	5	5	1
global	indv	100000	0	2.4	0.5	NA	12	0.5	0.0000001	0.0000001	0.001	10000	10000	86	41b8c34f-d110-4330-b776-5139d6a21f49	0.7817718797	0.043716529	37994004	5378529.70975052	5	5	1
global	indv	100000	0	2.4	0.5	NA	12	0.5	0.0000001	0.0000001	0.001	10000	10000	86	43d24d16-d8a4-4153-b288-8a50cac9f200	0.8248240202	0.0257483281	39563414.4	1195141.33143629	5	5	1
global	indv	100000	0	2.4	0.5	NA	12	0.5	0.0000001	0.0000001	0.001	10000	10000	86	4e7a96c5-ba69-45a8-8765-f8b65e50d2b8	0.7703539389	0.0703292733	30115220.6	2275606.28493646	5	5	1
global	indv	100000	0	2.4	0.5	NA	12	0.5	0.0000001	0.0000001	0.001	10000	10000	86	4f603952-f53b-4ae0-80f3-7c18906b74e9	0.8067584524	0.0313373109	35120871.4	4262495.04361264	5	5	1
global	indv	100000	0	2.4	0.5	NA	12	0.5	0.0000001	0.0000001	0.001	10000	10000	86	56f3cd12-c608-4c54-8cf1-8c35bebfbd27	0.7763432796	0.0155047071	36185101	666156.682209598	5	5	1
global	indv	100000	0	2.4	0.5	NA	12	0.5	0.0000001	0.0000001	0.001	10000	10000	86	63b03cc0-6ec4-48cc-a399-591ae75b0d82	0.7883785871	0.0207133928	36218558.6	1081286.21314123	5	5	1
global	indv	100000	0	2.4	0.5	NA	12	0.5	0.0000001	0.0000001	0.001	10000	10000	86	71aa9b63-4812-42e4-8a94-a4da2b1580a8	0.800888813	0.0179327461	38283881.4	3668352.02496507	5	5	1
global	indv	100000	0	2.4	0.5	NA	12	0.5	0.0000001	0.0000001	0.001	10000	10000	86	7393fb1a-8d81-42c2-bb16-6f2ffd1b6b66	0.8179746087	0.0152099199	40232983.4	1216973.26141058	5	5	1
global	indv	100000	0	2.4	0.5	NA	12	0.5	0.0000001	0.0000001	0.001	10000	10000	86	745c6428-dcdf-40a0-9794-91095558a7b1	0.8140601461	0.0121361498	37590258.4	2800548.53883722	5	5	1
global	indv	100000	0	2.4	0.5	NA	12	0.5	0.0000001	0.0000001	0.001	10000	10000	86	7548d010-57e9-4fd6-9531-a3cdb9436ec8	0.8227840323	0.0410105714	36981206.8	3153633.39756822	5	5	1
global	indv	100000	0	2.4	0.5	NA	12	0.5	0.0000001	0.0000001	0.001	10000	10000	86	7dc392f5-bb65-4df2-bbc3-ae2cb37fb3a3	0.8022313987	0.0178093676	37422742.4	2355440.42465837	5	5	1
global	indv	100000	0	2.4	0.5	NA	12	0.5	0.0000001	0.0000001	0.001	10000	10000	86	93bdb8b4-3423-4f0e-acdb-21adb6983974	0.8187768676	0.0075120471	41677600.4	2562409.417577	5	5	1
global	indv	100000	0	2.4	0.5	NA	12	0.5	0.0000001	0.0000001	0.001	10000	10000	86	96e462e1-5bd3-4238-a8be-7833f4bddb0d	0.8109969736	0.0218065322	38367395.6	2183453.67946822	5	5	1
global	indv	100000	0	2.4	0.5	NA	12	0.5	0.0000001	0.0000001	0.001	10000	10000	86	99ee4bcb-3690-4f51-8312-1c72afba7d32	0.8118355626	0.0244438087	38465234	1804106.29628287	5	5	1
global	indv	100000	0	2.4	0.5	NA	12	0.5	0.0000001	0.0000001	0.001	10000	10000	86	9ce62f94-7573-49db-9e42-2827f1b743ab	0.8273950404	0.0386764736	43148784	3980086.30244446	5	5	1
global	indv	100000	0	2.4	0.5	NA	12	0.5	0.0000001	0.0000001	0.001	10000	10000	86	a37f7e36-f41b-4e45-86ea-a0aaef6034f0	0.8348554418	0.0571936624	37462749.2	6677475.99428921	5	5	1
global	indv	100000	0	2.4	0.5	NA	12	0.5	0.0000001	0.0000001	0.001	10000	10000	86	a610ab72-2124-4e77-8bb1-dbcb38354298	0.8223423553	0.0275505947	39868148.4	2941255.5839242	5	5	1
global	indv	100000	0	2.4	0.5	NA	12	0.5	0.0000001	0.0000001	0.001	10000	10000	86	a63101e6-17f4-4b3a-ae3c-963b2d6275b5	0.8196856327	0.0227915197	41153000.2	2297093.92923444	5	5	1
global	indv	100000	0	2.4	0.5	NA	12	0.5	0.0000001	0.0000001	0.001	10000	10000	86	aeb600ed-5c0a-4b64-b7db-45521f58ed0b	0.8597122942	0.0293357935	37740973.2	6659471.08670897	5	5	1
global	indv	100000	0	2.4	0.5	NA	12	0.5	0.0000001	0.0000001	0.001	10000	10000	86	be92e94f-387b-42c9-90e3-25edf67a074c	0.7810279032	0.0303349456	33696654.2	2531751.93398084	5	5	1
global	indv	100000	0	2.4	0.5	NA	12	0.5	0.0000001	0.0000001	0.001	10000	10000	86	c2d60714-b21b-490b-bacf-6ec02963a5e1	0.6988785513	0.0662927943	30283891.6	6982108.58144922	5	5	1
global	indv	100000	0	2.4	0.5	NA	12	0.5	0.0000001	0.0000001	0.001	10000	10000	86	c589041a-a900-4d15-8008-ebd458a2e7d0	0.7362365633	0.0368938705	31919214.6	1613674.26101283	5	5	1
global	indv	100000	0	2.4	0.5	NA	12	0.5	0.0000001	0.0000001	0.001	10000	10000	86	c953744b-d7ac-4b28-8874-7831977f1bec	0.8306320064	0.0352292836	43565289.2	2585270.51632788	5	5	1
global	indv	100000	0	2.4	0.5	NA	12	0.5	0.0000001	0.0000001	0.001	10000	10000	86	d324d1af-05f4-4a1a-88b0-e8a9db3e5587	0.8338037176	0.0350164991	36174566.6	4223106.10633693	5	5	1
global	indv	100000	0	2.4	0.5	NA	12	0.5	0.0000001	0.0000001	0.001	10000	10000	86	da947fd8-ff1f-4edd-85de-493904f0e46f	0.7844943203	0.0469521362	36280163.6	1221438.33765004	5	5	1
global	indv	100000	0	2.4	0.5	NA	12	0.5	0.0000001	0.0000001	0.001	10000	10000	86	db08938f-b889-458c-9557-ff7b08c7dc3e	0.7838894444	0.0132240486	39873876.4	3062135.84486814	5	5	1
global	indv	100000	0	2.4	0.5	NA	12	0.5	0.0000001	0.0000001	0.001	10000	10000	86	db22cc4c-55ca-4626-b0a6-4a7aa01f4d16	0.8241031895	0.0163390643	37267719	1635077.9703667	5	5	1
global	indv	100000	0	2.4	0.5	NA	12	0.5	0.0000001	0.0000001	0.001	10000	10000	86	de0550bc-d018-4592-a404-5acfc5107d57	0.7857874797	0.0742713222	29075334.4	5269322.76080459	5	5	1
global	indv	100000	0	2.4	0.5	NA	12	0.5	0.0000001	0.0000001	0.001	10000	10000	86	e13be876-f5b7-4ccf-9ecc-f849b861fb97	0.801875293	0.0179219648	38944197.8	2702757.59891166	5	5	1
global	indv	100000	0	2.4	0.5	NA	12	0.5	0.0000001	0.0000001	0.001	10000	10000	86	e9623531-4a66-4700-b27d-9052ffa2f546	0.779745062	0.0171764272	38860822.8	2110145.45326897	5	5	1
global	indv	100000	0	2.4	0.5	NA	12	0.5	0.0000001	0.0000001	0.001	10000	10000	86	ec12f4f8-7068-42d5-b204-aa0ea0d64e0d	0.8225512491	0.0316884734	36675468.4	3196330.29138562	5	5	1
global	indv	100000	0	2.4	0.5	NA	12	0.5	0.0000001	0.0000001	0.001	10000	10000	86	ed22085c-352b-4b05-b334-634be85ce0ae	0.7972665334	0.0057131602	35420277.2	1664249.63193062	5	5	1
global	indv	100000	0	2.4	0.5	NA	12	0.5	0.0000001	0.0000001	0.001	10000	10000	86	eda54388-a29d-429e-9690-e6da0efb35d6	0.830213318	0.019831972	39846148	3558269.37414222	5	5	1
global	indv	100000	0	2.4	0.5	NA	12	0.5	0.0000001	0.0000001	0.001	10000	10000	86	f18043c6-868c-4cba-bf8f-17f4bef180b8	0.7711277731	0.0273716911	34312756.4	1997637.42363155	5	5	1
global	indv	100000	0	2.4	0.5	NA	12	0.5	0.0000001	0.0000001	0.001	10000	10000	86	f63bf4c9-a0bb-4aa5-98d2-01d47d745617	0.8279660047	0.0366940581	41537873	2858878.56759456	5	5	1
global	indv	100000	0	2.4	0.5	NA	12	0.5	0.0000001	0.0000001	0.001	10000	10000	86	fa20dc90-75e2-4bb3-88ef-8eef6afebdb7	0.8194026357	0.0316733393	38666143.8	2064781.53538085	5	5	1
global	indv	100000	0	2.4	0.5	NA	12	0.5	0.0000001	0.0000001	0.001	10000	10000	86	fa7655e2-92e3-40ec-bbd2-bc59b301442f	0.7956846141	0.029648692	35462100.6	1251710.19030697	5	5	1
global	indv	100000	0	2.4	0.5	NA	12	0.5	0.0000001	0.0000001	0.001	20000	20000	87	0197633e-c1a6-485d-a07a-4ab7bf1c4854	0.8346467343	0.0341233292	42447349.8	755656.347086227	5	5	1
global	indv	100000	0	2.4	0.5	NA	12	0.5	0.0000001	0.0000001	0.001	20000	20000	87	25509053-74c9-4497-ac76-79c895ec8384	0.7731118955	0.0510674345	31476892.4	2240239.52554628	5	5	1
global	indv	100000	0	2.4	0.5	NA	12	0.5	0.0000001	0.0000001	0.001	20000	20000	87	2ac08647-267a-49e5-a8b2-ff340446239e	0.8384690358	0.0368286433	42912988.8	729255.28115928	5	5	1
global	indv	100000	0	2.4	0.5	NA	12	0.5	0.0000001	0.0000001	0.001	20000	20000	87	2c851f73-81ea-4075-a787-a724abcab622	0.7595720249	0.0307122525	35102276.4	3562632.04024816	5	5	1
global	indv	100000	0	2.4	0.5	NA	12	0.5	0.0000001	0.0000001	0.001	20000	20000	87	3e4f153c-a55c-4b28-99c3-f0adee925443	0.7745434393	0.0181888435	33872404	1148051.12705336	5	5	1
global	indv	100000	0	2.4	0.5	NA	12	0.5	0.0000001	0.0000001	0.001	20000	20000	87	66522d2a-acd5-41bb-b1ff-b3f0b8963a40	0.8443016575	0.0148391277	38541598	4129846.60832772	5	5	1
global	indv	100000	0	2.4	0.5	NA	12	0.5	0.0000001	0.0000001	0.001	20000	20000	87	6def9da9-897f-4f29-a56c-988a2381f2bf	0.8301919425	0.015363064	47736930.2	1719232.74793618	5	5	1
global	indv	100000	0	2.4	0.5	NA	12	0.5	0.0000001	0.0000001	0.001	20000	20000	87	9db644c8-f44f-457a-b7b5-bfcff083d45a	0.8186107724	0.0159851051	38019703.4	1572696.02914114	5	5	1
global	indv	100000	0	2.4	0.5	NA	12	0.5	0.0000001	0.0000001	0.001	20000	20000	87	b0b6463b-5688-45d7-9c7c-f6f1de341fbc	0.8241270327	0.0286966984	44683565.6	2322239.35457422	5	5	1
global	indv	100000	0	2.4	0.5	NA	12	0.5	0.0000001	0.0000001	0.001	20000	20000	87	b575efdd-696d-4015-90fe-b7b073f7d4c7	0.8262167532	0.0118972802	35958275.4	2033233.16262346	5	5	1
global	indv	100000	0	2.4	0.5	NA	12	0.5	0.0000001	0.0000001	0.001	20000	20000	87	ba68da17-986f-46e7-89f6-55d443fb4b87	0.8008993313	0.0314620881	37795777.4	4050860.5904182	5	5	1
global	indv	100000	0	2.4	0.5	NA	12	0.5	0.0000001	0.0000001	0.001	20000	20000	87	c95f52df-28a5-48bb-8d0f-6e930e82ba4a	0.7884434287	0.0152062781	35562235	1561650.62675299	5	5	1
global	indv	100000	0	2.4	0.5	NA	12	0.5	0.0000001	0.0000001	0.001	20000	20000	87	eed6889c-2528-42b0-938b-9a2c6dc586ea	0.772521185	0.0453043757	36730850.2	4891684.3932334	5	5	1
global	indv	100000	0	2.4	0.5	NA	12	0.5	0.0000001	0.0000001	0.001	20000	20000	87	f2e8628a-b341-4758-8806-9398f62a00e9	0.8074984233	0.0522509095	37209987.2	3242277.2972725	5	5	1
global	indv	100000	0	2.4	0.5	NA	12	0.5	0.0000001	0.0000001	0.001	20000	20000	87	fd5687e3-df8d-460c-b2f0-72520268d13e	0.7448228986	0.0376123597	32050968	4351884.70795907	5	5	1
global	indv	100000	0	2.4	0.5	NA	12	0.5	0.0000001	0.0000001	0.00001	10000	10000	88	148294f1-e981-43d7-bfa5-6055f5f42136	0.8109153835	0.0133158337	39965922.8	3600493.39380309	5	5	1
global	indv	100000	0	2.4	0.5	NA	12	0.5	0.0000001	0.0000001	0.00001	10000	10000	88	17e4ac9d-14b6-4a64-938b-da5f8813fb94	0.7691192647	0.0166177714	38741460	3026806.91531662	5	5	1
global	indv	100000	0	2.4	0.5	NA	12	0.5	0.0000001	0.0000001	0.00001	10000	10000	88	188163ad-815e-47e0-9015-bc60172658b8	0.8002214739	0.0331143502	37092073.2	1922311.16733054	5	5	1
global	indv	100000	0	2.4	0.5	NA	12	0.5	0.0000001	0.0000001	0.00001	10000	10000	88	1afe9864-e66f-48a4-a7ba-aca7eee85506	0.8153692031	0.0449468795	35876713.4	2653378.97912394	5	5	1
global	indv	100000	0	2.4	0.5	NA	12	0.5	0.0000001	0.0000001	0.00001	10000	10000	88	2a84d3c2-efda-4160-b340-6e9efa8eac24	0.8313933155	0.0120941907	41731151.4	2566494.27933159	5	5	1
global	indv	100000	0	2.4	0.5	NA	12	0.5	0.0000001	0.0000001	0.00001	10000	10000	88	2e4ffb91-9ff6-4dd4-80b2-9f1b592a7333	0.820212183	0.0242916707	39129716	3656517.83865121	5	5	1
global	indv	100000	0	2.4	0.5	NA	12	0.5	0.0000001	0.0000001	0.00001	10000	10000	88	30cda55c-5613-4e25-91da-d3ddf4a9a586	0.8100127591	0.0193414009	40241045.2	1255731.47774781	5	5	1
global	indv	100000	0	2.4	0.5	NA	12	0.5	0.0000001	0.0000001	0.00001	10000	10000	88	36fe289c-41b1-4028-b362-c5ec47ff4cdc	0.7849066946	0.0308765045	38503296	1365278.50530633	5	5	1
global	indv	100000	0	2.4	0.5	NA	12	0.5	0.0000001	0.0000001	0.00001	10000	10000	88	3cd89d81-f907-43a3-a9d5-6372f9cf858a	0.8168035292	0.0330770766	39926948.8	1492653.96155378	5	5	1
global	indv	100000	0	2.4	0.5	NA	12	0.5	0.0000001	0.0000001	0.00001	10000	10000	88	3e040da9-bb22-4e37-be31-0086576f2312	0.7347583009	0.0368196509	29314950	4226561.36828102	5	5	1
global	indv	100000	0	2.4	0.5	NA	12	0.5	0.0000001	0.0000001	0.00001	10000	10000	88	412ae6b6-caef-4aa9-8e4b-ab6a4e2c9ad4	0.7935558222	0.024094811	39312048.2	4310199.59661919	5	5	1
global	indv	100000	0	2.4	0.5	NA	12	0.5	0.0000001	0.0000001	0.00001	10000	10000	88	429084f1-a8f5-445e-bc52-754a0d463302	0.828982451	0.0239243627	42869788.6	1169015.56367411	5	5	1
global	indv	100000	0	2.4	0.5	NA	12	0.5	0.0000001	0.0000001	0.00001	10000	10000	88	477896a2-4b50-4fbb-8c4d-63dfd4f73b03	0.7929232198	0.0362165038	36383142.2	2204502.26718838	5	5	1
global	indv	100000	0	2.4	0.5	NA	12	0.5	0.0000001	0.0000001	0.00001	10000	10000	88	4e4b1fb3-5362-4c70-9910-e1e2830ab1e5	0.823061063	0.0361032357	37185856.6	4339357.55929588	5	5	1
global	indv	100000	0	2.4	0.5	NA	12	0.5	0.0000001	0.0000001	0.00001	10000	10000	88	56698689-a97a-41f2-a6e6-fc306ca3c054	0.7552247243	0.0302528781	33134055.8	909344.353923584	5	5	1
global	indv	100000	0	2.4	0.5	NA	12	0.5	0.0000001	0.0000001	0.00001	10000	10000	88	64b27ec7-732d-486e-ad5d-b6713b78d724	0.8238828378	0.0320334956	41720828.4	2087793.90339008	5	5	1
global	indv	100000	0	2.4	0.5	NA	12	0.5	0.0000001	0.0000001	0.00001	10000	10000	88	66f89cbd-7390-4e8d-abf8-81f895a899a2	0.7911202678	0.0233117615	40376659.6	2667593.46745663	5	5	1
global	indv	100000	0	2.4	0.5	NA	12	0.5	0.0000001	0.0000001	0.00001	10000	10000	88	68727048-c460-4679-855e-31a197f21e68	0.8206255071	0.0164920954	42728361.6	1133975.49087571	5	5	1
global	indv	100000	0	2.4	0.5	NA	12	0.5	0.0000001	0.0000001	0.00001	10000	10000	88	6a1211e9-8501-4653-9aa7-4e5b90c7e11a	0.7835253227	0.0152119632	36068365.8	2575528.99611928	5	5	1
global	indv	100000	0	2.4	0.5	NA	12	0.5	0.0000001	0.0000001	0.00001	10000	10000	88	7be85e1c-19fb-49d0-b200-122e685ee14b	0.7919989515	0.0301728665	39547312.6	1216444.51267179	5	5	1
global	indv	100000	0	2.4	0.5	NA	12	0.5	0.0000001	0.0000001	0.00001	10000	10000	88	7f19ee13-dd7d-467a-8af0-e44e1055d4ad	0.775526639	0.0295139659	37880322	4617953.35152343	5	5	1
global	indv	100000	0	2.4	0.5	NA	12	0.5	0.0000001	0.0000001	0.00001	10000	10000	88	7f74fe8a-66d4-42b3-a056-75e90ce81d9d	0.8065853459	0.024037671	41216379.4	2925410.15044204	5	5	1
global	indv	100000	0	2.4	0.5	NA	12	0.5	0.0000001	0.0000001	0.00001	10000	10000	88	83b108c1-b7a1-4047-834c-75c9a53eeacf	0.8178876726	0.01321771	38800379.8	1986008.95162753	5	5	1
global	indv	100000	0	2.4	0.5	NA	12	0.5	0.0000001	0.0000001	0.00001	10000	10000	88	8baf3e7e-5c3d-409d-b9dd-4853c9cbeecb	0.820236569	0.0121515814	43857317.8	3248817.53272682	5	5	1
global	indv	100000	0	2.4	0.5	NA	12	0.5	0.0000001	0.0000001	0.00001	10000	10000	88	8d6f494b-8b4f-44ae-9bac-508781305049	0.7937582457	0.053552209	41116815	7614526.07095159	5	5	1
global	indv	100000	0	2.4	0.5	NA	12	0.5	0.0000001	0.0000001	0.00001	10000	10000	88	93e986fe-b3ea-4a6a-8cad-9e461de1fabe	0.8011749232	0.0288124572	38912059.4	2014947.94694858	5	5	1
global	indv	100000	0	2.4	0.5	NA	12	0.5	0.0000001	0.0000001	0.00001	10000	10000	88	a021c9a0-7e83-479d-bf73-7e0ad322ad49	0.8111551907	0.0148009955	37066478.4	2724296.54604538	5	5	1
global	indv	100000	0	2.4	0.5	NA	12	0.5	0.0000001	0.0000001	0.00001	10000	10000	88	ad54b371-af3b-468c-bc54-bb421dd1b53b	0.738374386	0.0568056825	30524887.4	3434350.06614684	5	5	1
global	indv	100000	0	2.4	0.5	NA	12	0.5	0.0000001	0.0000001	0.00001	10000	10000	88	c2aebdd3-bcd4-4e72-8e0b-326cbbdf8e13	0.7971565669	0.0550545769	32823795.4	3810150.90749773	5	5	1
global	indv	100000	0	2.4	0.5	NA	12	0.5	0.0000001	0.0000001	0.00001	10000	10000	88	c72c67d8-ab74-4700-9037-f207d8d21ba1	0.8107757232	0.0338412421	39530194	3264878.2609344	5	5	1
global	indv	100000	0	2.4	0.5	NA	12	0.5	0.0000001	0.0000001	0.00001	10000	10000	88	c854f8be-d582-4a4e-bf4c-132ec3633f52	0.8052651244	0.0254491584	42763673.4	927767.954008598	5	5	1
global	indv	100000	0	2.4	0.5	NA	12	0.5	0.0000001	0.0000001	0.00001	10000	10000	88	d17ac964-709b-4dfd-96bb-9f27a528fa8c	0.8343382886	0.0215059349	39922437	1334417.33065728	5	5	1
global	indv	100000	0	2.4	0.5	NA	12	0.5	0.0000001	0.0000001	0.00001	10000	10000	88	d3871f39-2a53-4257-acf3-5211515c9a8c	0.7326969433	0.0391750818	30218562.6	3518004.97437721	5	5	1
global	indv	100000	0	2.4	0.5	NA	12	0.5	0.0000001	0.0000001	0.00001	10000	10000	88	d44a157d-d9bd-4bd9-9431-24b8cd21d57a	0.8122081532	0.0284858875	38104242.2	1182533.87393224	5	5	1
global	indv	100000	0	2.4	0.5	NA	12	0.5	0.0000001	0.0000001	0.00001	10000	10000	88	de358bc9-a983-4514-85e4-748a76087f81	0.7868236374	0.0395637721	34848748.2	3323625.81010471	5	5	1
global	indv	100000	0	2.4	0.5	NA	12	0.5	0.0000001	0.0000001	0.00001	10000	10000	88	e161c7fc-8700-4610-97f3-7c2b1de54cfd	0.757377713	0.0446526131	33112550.6	1667982.52592055	5	5	1
global	indv	100000	0	2.4	0.5	NA	12	0.5	0.0000001	0.0000001	0.00001	10000	10000	88	e6559b6b-f26a-4614-9d0a-684338cabb14	0.774193592	0.0307290713	35237550.6	4726782.75973942	5	5	1
global	indv	100000	0	2.4	0.5	NA	12	0.5	0.0000001	0.0000001	0.00001	10000	10000	88	e9024765-2a36-46ea-a7c0-625c7645d115	0.8245935391	0.0098331878	43236209.2	1453323.85422906	5	5	1
global	indv	100000	0	2.4	0.5	NA	12	0.5	0.0000001	0.0000001	0.00001	10000	10000	88	eb087bcf-60d8-42f1-813f-55f9c5a34cbe	0.7240405219	0.0566839934	33689400.8	7384704.92812128	5	5	1
global	indv	100000	0	2.4	0.5	NA	12	0.5	0.0000001	0.0000001	0.00001	10000	10000	88	eb6976e6-d5ac-410a-a851-0cb82dc41b2d	0.8153026028	0.0247389397	38683026	3408988.72443442	5	5	1
global	indv	100000	0	2.4	0.5	NA	12	0.5	0.0000001	0.0000001	0.00001	10000	10000	88	ed57f0f3-6d0e-434d-b4cc-ba7504dfa2b9	0.8025831641	0.0243187231	35558328.4	1651579.98849323	5	5	1
global	indv	100000	0	2.4	0.5	NA	12	0.5	0.0000001	0.0000001	0.00001	10000	10000	88	f59ca71f-09fd-4edd-8664-1c4aeb06cd17	0.8089499754	0.0676227585	33627662.6	5666671.08155765	5	5	1
global	indv	100000	0	2.4	0.5	NA	12	0.5	0.0000001	0.0000001	0.00001	10000	10000	88	f6f35456-8ede-42da-81d8-b45c0f05bbb9	0.797433453	0.0369172977	34900299	2773047.14799568	5	5	1
global	indv	100000	0	2.4	0.5	NA	12	0.5	0.0000001	0.0000001	0.00001	10000	10000	88	fe2ccc01-79d6-435c-934f-c8eb7d12e476	0.7657219979	0.0259276952	35688048.6	2979338.69265082	5	5	1
global	indv	100000	0	2.4	0.5	NA	12	0.5	0.0000001	0.0000001	0.00001	20000	20000	89	0342ead6-7b4b-44d2-b660-363ae17bbd83	0.7719710762	0.0293750253	35112869.6	2395020.08569256	5	5	1
global	indv	100000	0	2.4	0.5	NA	12	0.5	0.0000001	0.0000001	0.00001	20000	20000	89	087d0c71-fc44-4cd3-a7e1-46ee82d248c5	0.7979765336	0.0462687827	37575655	5581542.90587088	5	5	1
global	indv	100000	0	2.4	0.5	NA	12	0.5	0.0000001	0.0000001	0.00001	20000	20000	89	1321fdd4-0244-4692-ba64-43f6e0a97c31	0.8318312633	0.0411381391	50296693.4	4699284.58933749	5	5	1
global	indv	100000	0	2.4	0.5	NA	12	0.5	0.0000001	0.0000001	0.00001	20000	20000	89	1cbe2d97-92d0-4781-a0ab-3975b51ce869	0.7852676625	0.0272445573	37132882.4	4008411.16198654	5	5	1
global	indv	100000	0	2.4	0.5	NA	12	0.5	0.0000001	0.0000001	0.00001	20000	20000	89	2478abd1-8d7b-4e48-aff2-d8358eb1725a	0.8037248494	0.0292032908	36166083.6	1003640.64272841	5	5	1
global	indv	100000	0	2.4	0.5	NA	12	0.5	0.0000001	0.0000001	0.00001	20000	20000	89	40f067ae-91d4-4ba9-a459-97c142c13d5d	0.8287462902	0.0132910765	38350403.6	1989087.01618778	5	5	1
global	indv	100000	0	2.4	0.5	NA	12	0.5	0.0000001	0.0000001	0.00001	20000	20000	89	44602002-07e9-4165-959c-6af6eddf80dc	0.7854475147	0.0358973802	41185793.8	6808726.2509807	5	5	1
global	indv	100000	0	2.4	0.5	NA	12	0.5	0.0000001	0.0000001	0.00001	20000	20000	89	66150ca8-4c30-4bc2-a2c0-60e6f426ab79	0.8360419051	0.0304270436	41099547.8	1493020.89312062	5	5	1
global	indv	100000	0	2.4	0.5	NA	12	0.5	0.0000001	0.0000001	0.00001	20000	20000	89	815bc8d7-7303-4746-9cff-d17e81d46487	0.8611915757	0.016286351	42515078.2	3318829.91190272	5	5	1
global	indv	100000	0	2.4	0.5	NA	12	0.5	0.0000001	0.0000001	0.00001	20000	20000	89	a45a60ab-2f17-4f7d-88fc-486926a4c8f7	0.8312226725	0.0075165054	39362348.4	2902037.38003688	5	5	1
global	indv	100000	0	2.4	0.5	NA	12	0.5	0.0000001	0.0000001	0.00001	20000	20000	89	a9e94b8a-55b7-49e6-91e8-5a7028321f0d	0.8220788537	0.0481032772	44104179.4	5567812.03830255	5	5	1
global	indv	100000	0	2.4	0.5	NA	12	0.5	0.0000001	0.0000001	0.00001	20000	20000	89	bb161755-d227-493f-9c3e-aeaf8a31df7c	0.7953842686	0.0219441989	39397691.8	2139668.41324239	5	5	1
global	indv	100000	0	2.4	0.5	NA	12	0.5	0.0000001	0.0000001	0.00001	20000	20000	89	bbcb6513-7fd9-4d44-b495-cf8c263d5e1f	0.8156557613	0.0212336794	38644369.6	2846673.61947542	5	5	1
global	indv	100000	0	2.4	0.5	NA	12	0.5	0.0000001	0.0000001	0.00001	20000	20000	89	bcbcdef3-fe05-4589-8f4b-14f4f31bcc6b	0.7566047918	0.0373486419	32116615.6	2818805.50123759	5	5	1
global	indv	100000	0	2.4	0.5	NA	12	0.5	0.0000001	0.0000001	0.00001	20000	20000	89	e2302a5e-97f2-4c01-a91e-7bd6ac724917	0.8660931242	0.0196270211	45342504.4	2737107.96384803	5	5	1
global	indv	100000	0	2.4	0.5	NA	12	0.5	0.0000001	0.0000001	0.000001	10000	10000	90	021ba217-9838-4f70-859d-e97af9cd8c4b	0.8735960062	0.0170392466	43490614	6345224.49167904	5	5	1
global	indv	100000	0	2.4	0.5	NA	12	0.5	0.0000001	0.0000001	0.000001	10000	10000	90	0fa7e593-f8f0-4c2f-8008-4456d863fb7d	0.8215885014	0.0130170768	39481629.4	2217840.80109558	5	5	1
global	indv	100000	0	2.4	0.5	NA	12	0.5	0.0000001	0.0000001	0.000001	10000	10000	90	10d3c9c8-47bc-4bcc-9173-edc25092faaa	0.8020705408	0.0192747248	37859741	3093391.61491372	5	5	1
global	indv	100000	0	2.4	0.5	NA	12	0.5	0.0000001	0.0000001	0.000001	10000	10000	90	11dc092f-2265-4562-9563-d9ea2bdab509	0.7581210464	0.0306575202	37261540	3955338.16218057	5	5	1
global	indv	100000	0	2.4	0.5	NA	12	0.5	0.0000001	0.0000001	0.000001	10000	10000	90	129c899d-bb7b-462d-87cd-0b8e0dbc087c	0.8078313541	0.0083557879	40838152.2	1521032.50544398	5	5	1
global	indv	100000	0	2.4	0.5	NA	12	0.5	0.0000001	0.0000001	0.000001	10000	10000	90	13bf25a6-aad1-4d37-b022-c08b6fe3833b	0.8149166246	0.017691571	43871171	1577762.14479084	5	5	1
global	indv	100000	0	2.4	0.5	NA	12	0.5	0.0000001	0.0000001	0.000001	10000	10000	90	1945f79b-23dd-4d41-a34c-c763bfde745f	0.8575038672	0.0389986992	47292878.6	2190865.02650706	5	5	1
global	indv	100000	0	2.4	0.5	NA	12	0.5	0.0000001	0.0000001	0.000001	10000	10000	90	1a8a0666-63e3-46d2-86e1-0f1022d93219	0.7928084852	0.0319875064	32649296.4	2622235.87225974	5	5	1
global	indv	100000	0	2.4	0.5	NA	12	0.5	0.0000001	0.0000001	0.000001	10000	10000	90	1bb4dff0-6bcc-48c5-a7a8-324681885886	0.8047800546	0.0384963605	35455076.6	2413089.60760335	5	5	1
global	indv	100000	0	2.4	0.5	NA	12	0.5	0.0000001	0.0000001	0.000001	10000	10000	90	1d11dde5-9a0a-46d5-a25b-9d44fedef2e4	0.8162041333	0.067256969	35558958.8	6896425.32923573	5	5	1
global	indv	100000	0	2.4	0.5	NA	12	0.5	0.0000001	0.0000001	0.000001	10000	10000	90	1df547ed-04ea-4f3a-8bc2-f422d7eeb6c6	0.791326941	0.0278281646	36940639.6	3043243.28746098	5	5	1
global	indv	100000	0	2.4	0.5	NA	12	0.5	0.0000001	0.0000001	0.000001	10000	10000	90	1e062af8-9a2f-4830-85bd-8d0a77deec76	0.8382062899	0.0190302989	42185073.4	586077.089115673	5	5	1
global	indv	100000	0	2.4	0.5	NA	12	0.5	0.0000001	0.0000001	0.000001	10000	10000	90	1e6b0371-4d27-408f-bcc2-eef58933fe07	0.8679366055	0.0150090695	44963572.4	1675408.78167443	5	5	1
global	indv	100000	0	2.4	0.5	NA	12	0.5	0.0000001	0.0000001	0.000001	10000	10000	90	1fde34aa-4378-4840-b724-2f04b679b14a	0.8378244601	0.0199374109	38353815	2379464.43679024	5	5	1
global	indv	100000	0	2.4	0.5	NA	12	0.5	0.0000001	0.0000001	0.000001	10000	10000	90	22dedea4-9f53-4777-a9d6-963d3a59c2bb	0.8135369933	0.0519291846	39236229	2523018.79275601	5	5	1
global	indv	100000	0	2.4	0.5	NA	12	0.5	0.0000001	0.0000001	0.000001	10000	10000	90	23c0df9f-eb4a-48cc-ad53-604db15c4d08	0.8250037297	0.0089308607	39121541.6	1441855.28103978	5	5	1
global	indv	100000	0	2.4	0.5	NA	12	0.5	0.0000001	0.0000001	0.000001	10000	10000	90	24d10d49-94bf-4f3d-8280-714f5903259f	0.7641613066	0.0236623207	36392373.6	4395806.51692449	5	5	1
global	indv	100000	0	2.4	0.5	NA	12	0.5	0.0000001	0.0000001	0.000001	10000	10000	90	25b6514b-8af6-429b-b2b0-610445d881c1	0.7581210464	0.0306575202	37261540	3955338.16218057	5	5	1
global	indv	100000	0	2.4	0.5	NA	12	0.5	0.0000001	0.0000001	0.000001	10000	10000	90	25c1ef1f-7042-4847-9c24-78b324258f8f	0.7976576888	0.0245473372	37710771.8	1546271.42962731	5	5	1
global	indv	100000	0	2.4	0.5	NA	12	0.5	0.0000001	0.0000001	0.000001	10000	10000	90	25ec542b-18b4-4dda-9019-18fd6de724d2	0.8375100674	0.0328465873	43137445.4	3014850.43769874	5	5	1
global	indv	100000	0	2.4	0.5	NA	12	0.5	0.0000001	0.0000001	0.000001	10000	10000	90	272f05cc-5b61-4032-a3f3-60c53d8df270	0.8512999861	0.0291548482	43193281.8	3558841.36886736	5	5	1
global	indv	100000	0	2.4	0.5	NA	12	0.5	0.0000001	0.0000001	0.000001	10000	10000	90	2a1e1bed-46cf-439e-8721-bfc9002f4cef	0.7952399435	0.0272355522	33148941.4	3125870.53343565	5	5	1
global	indv	100000	0	2.4	0.5	NA	12	0.5	0.0000001	0.0000001	0.000001	10000	10000	90	2db5c497-2e9b-40c5-8c54-bbbcda8627e9	0.8206741305	0.0681633437	41780311.2	3273387.56415127	5	5	1
global	indv	100000	0	2.4	0.5	NA	12	0.5	0.0000001	0.0000001	0.000001	10000	10000	90	2e62c608-1682-4d4a-8520-4694ade5e250	0.7938063021	0.0094957907	39057092.8	2468619.57662287	5	5	1
global	indv	100000	0	2.4	0.5	NA	12	0.5	0.0000001	0.0000001	0.000001	10000	10000	90	335e08d7-103d-4da9-8462-d68a0ae16339	0.8510330589	0.0647380065	39183892.8	3118912.14064619	5	5	1
global	indv	100000	0	2.4	0.5	NA	12	0.5	0.0000001	0.0000001	0.000001	10000	10000	90	35749b1f-7505-409d-ad08-c649aa8dff7f	0.8005808883	0.0188103883	35858652.8	1854855.06472007	5	5	1
global	indv	100000	0	2.4	0.5	NA	12	0.5	0.0000001	0.0000001	0.000001	10000	10000	90	399c1989-88d2-4212-8c2e-d3f35833dccc	0.7453656739	0.055776598	35859687.8	3203929.08271449	5	5	1
global	indv	100000	0	2.4	0.5	NA	12	0.5	0.0000001	0.0000001	0.000001	10000	10000	90	3aeeab90-5ae8-4fa9-ae20-6d8f1201325e	0.7667206355	0.0600067228	32217923.2	4719651.57490754	5	5	1
global	indv	100000	0	2.4	0.5	NA	12	0.5	0.0000001	0.0000001	0.000001	10000	10000	90	3b026446-d9d9-4995-b02c-409c25aaf0fd	0.7860204402	0.0592912731	35829443.2	6371787.66272219	5	5	1
global	indv	100000	0	2.4	0.5	NA	12	0.5	0.0000001	0.0000001	0.000001	10000	10000	90	3cddaa92-e3fd-4b8f-9477-fa08e54d4668	0.7567705329	0.0488141724	31502363.2	3197126.53627741	5	5	1
global	indv	100000	0	2.4	0.5	NA	12	0.5	0.0000001	0.0000001	0.000001	10000	10000	90	3edd04b7-ae86-4eac-bfb1-588c293e899a	0.7938063021	0.0094957907	39057092.8	2468619.57662287	5	5	1
global	indv	100000	0	2.4	0.5	NA	12	0.5	0.0000001	0.0000001	0.000001	10000	10000	90	4076bc9a-6801-4828-a226-7eb02b909418	0.8141204743	0.0443225266	41893459.2	3355595.64567287	5	5	1
global	indv	100000	0	2.4	0.5	NA	12	0.5	0.0000001	0.0000001	0.000001	10000	10000	90	4b9d0dee-0439-47bb-bfa9-0e45845e4725	0.8160209698	0.0548747395	36540479.8	6076008.05035936	5	5	1
global	indv	100000	0	2.4	0.5	NA	12	0.5	0.0000001	0.0000001	0.000001	10000	10000	90	4e81c0d8-07a1-4860-bc85-df702b324914	0.8020705408	0.0192747248	37859741	3093391.61491372	5	5	1
global	indv	100000	0	2.4	0.5	NA	12	0.5	0.0000001	0.0000001	0.000001	10000	10000	90	51902d93-a36f-4b25-aac1-793c3a01c175	0.7733541282	0.0311172539	34096513.4	777704.7651849	5	5	1
global	indv	100000	0	2.4	0.5	NA	12	0.5	0.0000001	0.0000001	0.000001	10000	10000	90	53784fb3-eb2d-4fdb-a003-00de6080b4d7	0.8337776374	0.0197480805	37980846.2	2160449.34484639	5	5	1
global	indv	100000	0	2.4	0.5	NA	12	0.5	0.0000001	0.0000001	0.000001	10000	10000	90	5b0064d3-2f69-4bbe-981e-bac1a4d43f44	0.8160209698	0.0548747395	36540479.8	6076008.05035936	5	5	1
global	indv	100000	0	2.4	0.5	NA	12	0.5	0.0000001	0.0000001	0.000001	10000	10000	90	5b73cb4f-9dc5-4d2c-b93e-c3a961b20fd5	0.789030651	0.0273929671	38471098.6	4021993.83748842	5	5	1
global	indv	100000	0	2.4	0.5	NA	12	0.5	0.0000001	0.0000001	0.000001	10000	10000	90	60a9f391-8b19-4e2b-9d38-4f7e0f3124fb	0.8206741305	0.0681633437	41780311.2	3273387.56415127	5	5	1
global	indv	100000	0	2.4	0.5	NA	12	0.5	0.0000001	0.0000001	0.000001	10000	10000	90	61798dda-82cf-4a5d-97af-b08871a5efb5	0.8160533286	0.0307277805	37142632.8	840314.720406706	5	5	1
global	indv	100000	0	2.4	0.5	NA	12	0.5	0.0000001	0.0000001	0.000001	10000	10000	90	617e73a4-5e16-4e70-b691-447c4b0bbe2d	0.7970569325	0.0184391832	38587072.2	2383098.82744101	5	5	1
global	indv	100000	0	2.4	0.5	NA	12	0.5	0.0000001	0.0000001	0.000001	10000	10000	90	6f023e5e-7a1b-43c5-8e81-0592a703d1b7	0.8231418992	0.0120671633	38382259	3021731.74781168	5	5	1
global	indv	100000	0	2.4	0.5	NA	12	0.5	0.0000001	0.0000001	0.000001	10000	10000	90	71b4f10e-16cb-43f8-9828-b0ae3754f806	0.8375129303	0.0258229857	38983260.2	6606187.883041	5	5	1
global	indv	100000	0	2.4	0.5	NA	12	0.5	0.0000001	0.0000001	0.000001	10000	10000	90	78788259-d649-4b20-8471-5e2eb4e2c6fc	0.8093479548	0.041770626	37875439.6	1620164.67593168	5	5	1
global	indv	100000	0	2.4	0.5	NA	12	0.5	0.0000001	0.0000001	0.000001	10000	10000	90	7a41d54b-3860-4155-b91e-a2951ae97640	0.7766657234	0.025937795	36421694	4211212.00197022	5	5	1
global	indv	100000	0	2.4	0.5	NA	12	0.5	0.0000001	0.0000001	0.000001	10000	10000	90	7c480ebf-50fc-4d63-a737-62b2983f61ed	0.8378244601	0.0199374109	38353815	2379464.43679024	5	5	1
global	indv	100000	0	2.4	0.5	NA	12	0.5	0.0000001	0.0000001	0.000001	10000	10000	90	80f0b795-1f8a-4c1f-b65c-c5e9cccf6198	0.8191430817	0.0145312712	36730037.2	1459919.02490196	5	5	1
global	indv	100000	0	2.4	0.5	NA	12	0.5	0.0000001	0.0000001	0.000001	10000	10000	90	8164483d-3898-4d5f-a297-f439862932fd	0.7830449859	0.0225838377	35523230.2	1059974.15203353	5	5	1
global	indv	100000	0	2.4	0.5	NA	12	0.5	0.0000001	0.0000001	0.000001	10000	10000	90	8201479e-edec-4865-8b56-e0d9f673513b	0.826583081	0.0199246666	37271129	4121263.4136452	5	5	1
global	indv	100000	0	2.4	0.5	NA	12	0.5	0.0000001	0.0000001	0.000001	10000	10000	90	85b2e1a0-344c-43f4-ae38-87c16e03a016	0.8523416821	0.0234364792	41970812.2	5897573.2935536	5	5	1
global	indv	100000	0	2.4	0.5	NA	12	0.5	0.0000001	0.0000001	0.000001	10000	10000	90	8c4fdbcd-b745-4b3c-ae24-34d7283929c6	0.6994963822	0.0665008016	33933298.4	11332553.6653621	5	5	1
global	indv	100000	0	2.4	0.5	NA	12	0.5	0.0000001	0.0000001	0.000001	10000	10000	90	8f20162d-d818-4334-aa26-1522e1d90af6	0.7725343167	0.0363478525	31186335.4	2845157.65037358	5	5	1
global	indv	100000	0	2.4	0.5	NA	12	0.5	0.0000001	0.0000001	0.000001	10000	10000	90	8f63d057-90a0-4e38-b03a-bbb071f80b9e	0.8132508336	0.0369852393	41004432	3632343.87989188	5	5	1
global	indv	100000	0	2.4	0.5	NA	12	0.5	0.0000001	0.0000001	0.000001	10000	10000	90	8fac7564-2266-4f1c-a7a8-0fbe2e4d7bb9	0.7652028856	0.0613246757	30458733	1234648.41529117	5	5	1
global	indv	100000	0	2.4	0.5	NA	12	0.5	0.0000001	0.0000001	0.000001	10000	10000	90	8fd19725-2d2f-434f-9c4f-6008dc026524	0.8575038672	0.0389986992	47292878.6	2190865.02650706	5	5	1
global	indv	100000	0	2.4	0.5	NA	12	0.5	0.0000001	0.0000001	0.000001	10000	10000	90	92496fdf-49fb-4761-ad9c-6b38d0289c94	0.7753018336	0.0476951334	38589734.8	5860887.82699125	5	5	1
global	indv	100000	0	2.4	0.5	NA	12	0.5	0.0000001	0.0000001	0.000001	10000	10000	90	945b49c7-2bf9-4864-ade5-677ad225dd10	0.8086182279	0.0213635936	39461679.2	1808688.37787365	5	5	1
global	indv	100000	0	2.4	0.5	NA	12	0.5	0.0000001	0.0000001	0.000001	10000	10000	90	96a181cc-c8a6-4c47-96e9-d70e8ba43858	0.8523416821	0.0234364792	41970812.2	5897573.2935536	5	5	1
global	indv	100000	0	2.4	0.5	NA	12	0.5	0.0000001	0.0000001	0.000001	10000	10000	90	96c283a0-6f76-48c6-9dfa-433beda8bef3	0.7830449859	0.0225838377	35523230.2	1059974.15203353	5	5	1
global	indv	100000	0	2.4	0.5	NA	12	0.5	0.0000001	0.0000001	0.000001	10000	10000	90	96ddd1e5-e30e-49bf-bbe9-8e164122142f	0.78931683	0.0301105111	36240130.8	3754625.07544904	5	5	1
global	indv	100000	0	2.4	0.5	NA	12	0.5	0.0000001	0.0000001	0.000001	10000	10000	90	96fa84b5-092e-4b85-9267-a0219fc0c566	0.791326941	0.0278281646	36940639.6	3043243.28746098	5	5	1
global	indv	100000	0	2.4	0.5	NA	12	0.5	0.0000001	0.0000001	0.000001	10000	10000	90	9b82120a-406e-4f3e-b513-d0e8d516a322	0.8171568812	0.0218916984	38397797.2	2739596.85109629	5	5	1
global	indv	100000	0	2.4	0.5	NA	12	0.5	0.0000001	0.0000001	0.000001	10000	10000	90	a238f1ca-c38d-46c8-8fff-eb4d22102dfe	0.7956132916	0.0172681917	40687976.2	1646915.75006881	5	5	1
global	indv	100000	0	2.4	0.5	NA	12	0.5	0.0000001	0.0000001	0.000001	10000	10000	90	a25a2a5a-fecf-41dd-ac08-02457a2731e2	0.8005808883	0.0188103883	35858652.8	1854855.06472007	5	5	1
global	indv	100000	0	2.4	0.5	NA	12	0.5	0.0000001	0.0000001	0.000001	10000	10000	90	a4609237-6928-429a-92c7-b5d81b963b4a	0.7913136671	0.016972798	36310090	1171204.70078847	5	5	1
global	indv	100000	0	2.4	0.5	NA	12	0.5	0.0000001	0.0000001	0.000001	10000	10000	90	ad4e29b0-9b80-4f15-ac17-e9fdc7ce859b	0.8084919826	0.020658214	34784824.8	2660159.37216395	5	5	1
global	indv	100000	0	2.4	0.5	NA	12	0.5	0.0000001	0.0000001	0.000001	10000	10000	90	b3d4c16c-5439-474e-9483-4137fc110fbf	0.7708243872	0.0192694688	36733218.6	2924640.95383011	5	5	1
global	indv	100000	0	2.4	0.5	NA	12	0.5	0.0000001	0.0000001	0.000001	10000	10000	90	b5bae79a-0a66-4ada-8098-17ef32a9fdbc	0.800947026	0.0675764161	34603718.4	5649199.52541006	5	5	1
global	indv	100000	0	2.4	0.5	NA	12	0.5	0.0000001	0.0000001	0.000001	10000	10000	90	b665f3ba-8ba4-4047-8ab5-beda6015edfc	0.8510330589	0.0647380065	39183892.8	3118912.14064619	5	5	1
global	indv	100000	0	2.4	0.5	NA	12	0.5	0.0000001	0.0000001	0.000001	10000	10000	90	b7508bee-3e67-4e99-9b11-59a238b34a7e	0.8501663083	0.0252168309	37486219.4	3750103.7690717	5	5	1
global	indv	100000	0	2.4	0.5	NA	12	0.5	0.0000001	0.0000001	0.000001	10000	10000	90	ba5e259d-6ffc-4567-a242-3f261667b4b2	0.7766657234	0.025937795	36421694	4211212.00197022	5	5	1
global	indv	100000	0	2.4	0.5	NA	12	0.5	0.0000001	0.0000001	0.000001	10000	10000	90	be11a016-ba80-4eb5-9a50-bf6a28f4b4b2	0.7939025946	0.0473693836	37591636.6	4732297.96061811	5	5	1
global	indv	100000	0	2.4	0.5	NA	12	0.5	0.0000001	0.0000001	0.000001	10000	10000	90	c76bb599-dca2-4aac-a0ed-76fa3bbe2145	0.8375129303	0.0258229857	38983260.2	6606187.883041	5	5	1
global	indv	100000	0	2.4	0.5	NA	12	0.5	0.0000001	0.0000001	0.000001	10000	10000	90	c9ff0aac-5482-4d85-8ba6-7a6e2bd47d95	0.8372737029	0.0302837324	39539258	3973128.90273982	5	5	1
global	indv	100000	0	2.4	0.5	NA	12	0.5	0.0000001	0.0000001	0.000001	10000	10000	90	cbbadbab-7229-4e08-a2ca-784303cc44fc	0.8075854389	0.0251946945	41064223.2	1883946.10492848	5	5	1
global	indv	100000	0	2.4	0.5	NA	12	0.5	0.0000001	0.0000001	0.000001	10000	10000	90	cf280570-ab42-4360-99d3-fdf4e6026f3c	0.8197472087	0.0591290043	36880777.4	3474660.48554442	5	5	1
global	indv	100000	0	2.4	0.5	NA	12	0.5	0.0000001	0.0000001	0.000001	10000	10000	90	cf645068-c49a-4a92-99ae-79fd05ba7081	0.800328265	0.0600022993	41034348.8	5599618.26678897	5	5	1
global	indv	100000	0	2.4	0.5	NA	12	0.5	0.0000001	0.0000001	0.000001	10000	10000	90	cff4e691-0660-40d5-a907-393f3fadd35f	0.7876718179	0.0158291353	37445251.2	884009.476643605	5	5	1
global	indv	100000	0	2.4	0.5	NA	12	0.5	0.0000001	0.0000001	0.000001	10000	10000	90	d11964da-4402-4bb7-8a56-7fbacebfb9b3	0.8442041689	0.0155123339	45061259.4	1558640.65431077	5	5	1
global	indv	100000	0	2.4	0.5	NA	12	0.5	0.0000001	0.0000001	0.000001	10000	10000	90	d3e90611-c215-459a-8f57-06b3f88fc292	0.7952399435	0.0272355522	33148941.4	3125870.53343565	5	5	1
global	indv	100000	0	2.4	0.5	NA	12	0.5	0.0000001	0.0000001	0.000001	10000	10000	90	d6d270ed-9649-46e6-bbb0-048b9829d3a9	0.8783182312	0.01810649	47142681.8	4196097.45823172	5	5	1
global	indv	100000	0	2.4	0.5	NA	12	0.5	0.0000001	0.0000001	0.000001	10000	10000	90	db465552-84e4-41d9-8e5d-3d5b7a945e25	0.7939025946	0.0473693836	37591636.6	4732297.96061811	5	5	1
global	indv	100000	0	2.4	0.5	NA	12	0.5	0.0000001	0.0000001	0.000001	10000	10000	90	df61d388-3d65-45d9-9a93-24f074e162a1	0.7845538669	0.051975024	39041649	3201208.24884285	5	5	1
global	indv	100000	0	2.4	0.5	NA	12	0.5	0.0000001	0.0000001	0.000001	10000	10000	90	e03d3100-6961-4a30-a4cf-cb6f8297acbe	0.7995712867	0.0281870619	35284776	2705836.46299966	5	5	1
global	indv	100000	0	2.4	0.5	NA	12	0.5	0.0000001	0.0000001	0.000001	10000	10000	90	ea918305-1827-4573-b526-efaf92b64b5a	0.8086182279	0.0213635936	39461679.2	1808688.37787365	5	5	1
global	indv	100000	0	2.4	0.5	NA	12	0.5	0.0000001	0.0000001	0.000001	10000	10000	90	ede929a8-62e2-4cab-9fed-6f2b7c5b8267	0.8441962111	0.0064709938	42527081.4	3292754.07677635	5	5	1
global	indv	100000	0	2.4	0.5	NA	12	0.5	0.0000001	0.0000001	0.000001	10000	10000	90	f0046d78-85b1-4bef-886b-ba310e15abd4	0.8151183376	0.0141056456	39123705	870159.703693811	5	5	1
global	indv	100000	0	2.4	0.5	NA	12	0.5	0.0000001	0.0000001	0.000001	10000	10000	90	f11fc3a0-ee05-48a5-8948-68acabe486e0	0.7917064824	0.018150162	36339511.4	1795791.68247873	5	5	1
global	indv	100000	0	2.4	0.5	NA	12	0.5	0.0000001	0.0000001	0.000001	10000	10000	90	f3e862f9-1e5f-4584-8e68-63bb75ea0cb5	0.7882060719	0.0028304498	39588420.6	2088562.73726714	5	5	1
global	indv	100000	0	2.4	0.5	NA	12	0.5	0.0000001	0.0000001	0.000001	10000	10000	90	fe0b7026-624f-4779-a890-ed00e6ac3ad1	0.8303410585	0.0418049961	39007703.8	6870505.72789709	5	5	1
global	indv	100000	0	2.4	0.5	NA	12	0.5	0.0000001	0.0000001	0.000001	20000	20000	91	0515c6f7-ba7e-4cd7-9282-e8e7c0476096	0.8203611319	0.0506217408	40399432.2	3796434.44283339	5	5	1
global	indv	100000	0	2.4	0.5	NA	12	0.5	0.0000001	0.0000001	0.000001	20000	20000	91	112388fe-e9c4-4462-a439-c07eb757a5f6	0.7410596145	0.0373935242	34168379.8	4617169.26663337	5	5	1
global	indv	100000	0	2.4	0.5	NA	12	0.5	0.0000001	0.0000001	0.000001	20000	20000	91	1c276209-50ba-4027-98e7-134b9e7c05ae	0.8144997403	0.0193075203	41473500.2	701407.00801047	5	5	1
global	indv	100000	0	2.4	0.5	NA	12	0.5	0.0000001	0.0000001	0.000001	20000	20000	91	2c7aad94-484e-4604-9d37-57c90dccb789	0.8153332575	0.0238694046	39754605.4	3475320.4760538	5	5	1
global	indv	100000	0	2.4	0.5	NA	12	0.5	0.0000001	0.0000001	0.000001	20000	20000	91	51471f38-4f3e-4626-bf33-3799339e5e1a	0.8161127046	0.0328610693	38929962	1642117.91558447	5	5	1
global	indv	100000	0	2.4	0.5	NA	12	0.5	0.0000001	0.0000001	0.000001	20000	20000	91	541d80f4-281d-4d27-8e0f-93df98d10e39	0.8403713305	0.0210989325	46311933.6	2336600.01751183	5	5	1
global	indv	100000	0	2.4	0.5	NA	12	0.5	0.0000001	0.0000001	0.000001	20000	20000	91	813f4506-909d-4e9c-98d7-1d7bed3b3a63	0.7989426956	0.0202730782	36492526.4	3491187.40824383	5	5	1
global	indv	100000	0	2.4	0.5	NA	12	0.5	0.0000001	0.0000001	0.000001	20000	20000	91	92957de6-7635-43d7-8167-b9eb467f11c9	0.793242874	0.0396607195	42105727.6	5113029.5947787	5	5	1
global	indv	100000	0	2.4	0.5	NA	12	0.5	0.0000001	0.0000001	0.000001	20000	20000	91	a6a73d96-ede9-427e-b1c2-3f07c25ef3ff	0.7921750525	0.036857448	33280757.4	2466596.79384943	5	5	1
global	indv	100000	0	2.4	0.5	NA	12	0.5	0.0000001	0.0000001	0.000001	20000	20000	91	b305611d-4751-4e07-9a7a-99becf42575d	0.7796916926	0.0359474588	36557317.6	3715120.81743169	5	5	1
global	indv	100000	0	2.4	0.5	NA	12	0.5	0.0000001	0.0000001	0.000001	20000	20000	91	c50bc52c-7ba5-4e35-89f1-3903c00075ce	0.8152233442	0.0244438957	38977828.6	3132468.1369008	5	5	1
global	indv	100000	0	2.4	0.5	NA	12	0.5	0.0000001	0.0000001	0.000001	20000	20000	91	c928fd69-b5fb-424c-b072-cf1b5f34cbf0	0.8012689981	0.0299513852	39000342.6	3293019.87225348	5	5	1
global	indv	100000	0	2.4	0.5	NA	12	0.5	0.0000001	0.0000001	0.000001	20000	20000	91	cd77ec90-7317-47a8-9711-ec2d165787b0	0.7913604608	0.0194555661	41257150.6	2818561.08149465	5	5	1
global	indv	100000	0	2.4	0.5	NA	12	0.5	0.0000001	0.0000001	0.000001	20000	20000	91	dcaf9948-e298-407d-925e-93d9ff3308e7	0.8101307247	0.0200923099	35664844.8	2359415.35024531	5	5	1
global	indv	100000	0	2.4	0.5	NA	12	0.5	0.0000001	0.0000001	0.000001	20000	20000	91	f15d4435-09f0-425c-89ff-0dc721435031	0.8099248397	0.0405172537	38081622.8	1922403.0006192	5	5	1
global	indv	100000	0	2.4	0.5	NA	12	0.5	0.0000001	0.0000001	0.0000001	10000	10000	92	086c4b16-1e40-4c76-a742-29fb73526b18	0.8171048066	0.0137282608	37781551.8	1709342.74250213	5	5	1
global	indv	100000	0	2.4	0.5	NA	12	0.5	0.0000001	0.0000001	0.0000001	10000	10000	92	08dad84f-35c1-4ac6-9e23-445fe75a909e	0.8397672751	0.0351680199	44602291.4	1495215.25017614	5	5	1
global	indv	100000	0	2.4	0.5	NA	12	0.5	0.0000001	0.0000001	0.0000001	10000	10000	92	092ef727-fc15-4ec2-a749-8bbd8a527bb0	0.7893631747	0.0331070534	33557656.2	3905072.01173112	5	5	1
global	indv	100000	0	2.4	0.5	NA	12	0.5	0.0000001	0.0000001	0.0000001	10000	10000	92	1099c251-b9ce-40f0-a5c0-416a49711260	0.8197535799	0.0159377268	39708775.6	1337560.62535341	5	5	1
global	indv	100000	0	2.4	0.5	NA	12	0.5	0.0000001	0.0000001	0.0000001	10000	10000	92	13766565-a811-48fb-8c11-6b3f8700ac5c	0.7794731509	0.0340079824	37011112.8	1782399.89577163	5	5	1
global	indv	100000	0	2.4	0.5	NA	12	0.5	0.0000001	0.0000001	0.0000001	10000	10000	92	318c1d7d-7ae3-4c70-9135-a58c47c56d37	0.7786247794	0.0475923248	31098538	3073865.93848837	5	5	1
global	indv	100000	0	2.4	0.5	NA	12	0.5	0.0000001	0.0000001	0.0000001	10000	10000	92	3b31fe1f-005d-42a4-957d-1220db380c55	0.8286085972	0.0106850568	41426120.8	2210028.10860636	5	5	1
global	indv	100000	0	2.4	0.5	NA	12	0.5	0.0000001	0.0000001	0.0000001	10000	10000	92	420ce65d-7dd0-4d11-816c-b49c41c24d47	0.8185519215	0.0153049009	37249988.4	1904661.16504782	5	5	1
global	indv	100000	0	2.4	0.5	NA	12	0.5	0.0000001	0.0000001	0.0000001	10000	10000	92	47532065-bf1f-4b92-b82c-beada4daf44c	0.838705555	0.0119283183	40554889	2914852.73803781	5	5	1
global	indv	100000	0	2.4	0.5	NA	12	0.5	0.0000001	0.0000001	0.0000001	10000	10000	92	4fab1964-ece3-4bf3-bc92-a835cb7b2ce7	0.7823428753	0.0135035039	35391769.6	1585329.49898635	5	5	1
global	indv	100000	0	2.4	0.5	NA	12	0.5	0.0000001	0.0000001	0.0000001	10000	10000	92	53b4051c-f8b8-4c8c-96a9-9ab89a2e7bc0	0.7875916966	0.0322616245	39205427.4	2309766.12188427	5	5	1
global	indv	100000	0	2.4	0.5	NA	12	0.5	0.0000001	0.0000001	0.0000001	10000	10000	92	560dc544-f559-438a-82f3-a39949b740e3	0.7563328832	0.0238020954	35341853.2	4271532.60495366	5	5	1
global	indv	100000	0	2.4	0.5	NA	12	0.5	0.0000001	0.0000001	0.0000001	10000	10000	92	5af23258-e1fe-438f-902d-38f1fefa469b	0.7848056668	0.0483439535	34742675.2	4110610.86433971	5	5	1
global	indv	100000	0	2.4	0.5	NA	12	0.5	0.0000001	0.0000001	0.0000001	10000	10000	92	5ce14bff-b20e-4adf-9fa5-11343f869ca5	0.7931916972	0.009410463	37097390	1578979.22833503	5	5	1
global	indv	100000	0	2.4	0.5	NA	12	0.5	0.0000001	0.0000001	0.0000001	10000	10000	92	6057649f-cc2c-44ee-9589-c6ffd542bc0b	0.7815727762	0.0207011115	39997816.2	5103942.57987957	5	5	1
global	indv	100000	0	2.4	0.5	NA	12	0.5	0.0000001	0.0000001	0.0000001	10000	10000	92	634f0b87-55bc-4db3-8380-31ddddcfc314	0.8229454266	0.0089763999	38771515	2362459.28693628	5	5	1
global	indv	100000	0	2.4	0.5	NA	12	0.5	0.0000001	0.0000001	0.0000001	10000	10000	92	67cbe74b-4727-4903-b4c7-d91916f57492	0.7846430767	0.0337147938	35161740.6	3721702.59430584	5	5	1
global	indv	100000	0	2.4	0.5	NA	12	0.5	0.0000001	0.0000001	0.0000001	10000	10000	92	71f04a67-f2d3-4a3d-b27a-c8fc11ec4ea3	0.7413430803	0.0234046427	33336067.6	956563.486968481	5	5	1
global	indv	100000	0	2.4	0.5	NA	12	0.5	0.0000001	0.0000001	0.0000001	10000	10000	92	7a03b3bf-97ac-49d2-acdb-58a1e3484ece	0.7734816109	0.0478765096	36617246.4	4238912.23531855	5	5	1
global	indv	100000	0	2.4	0.5	NA	12	0.5	0.0000001	0.0000001	0.0000001	10000	1968.42	92	7ac21350-cb08-4e50-8baf-8508451c53d2	0	0	0	0	1	5	1
global	indv	100000	0	2.4	0.5	NA	12	0.5	0.0000001	0.0000001	0.0000001	10000	10000	92	868bbc58-1bc8-4428-80d8-93ef3bf97822	0.8246715859	0.0274927515	43395478.8	2638653.0734412	5	5	1
global	indv	100000	0	2.4	0.5	NA	12	0.5	0.0000001	0.0000001	0.0000001	10000	10000	92	86b9c8ec-e106-4952-a655-2339176e363a	0.7585834751	0.0083357408	34628267.4	1759013.54598957	5	5	1
global	indv	100000	0	2.4	0.5	NA	12	0.5	0.0000001	0.0000001	0.0000001	10000	10000	92	920c6747-b5a1-4694-b565-1e6a57359b1e	0.7762870887	0.0319491939	36667816.4	1551318.27397646	5	5	1
global	indv	100000	0	2.4	0.5	NA	12	0.5	0.0000001	0.0000001	0.0000001	10000	10000	92	97da3b8e-6e1a-4036-9892-de9f9190c13c	0.8256866281	0.0178581126	41409971.4	2100961.0949509	5	5	1
global	indv	100000	0	2.4	0.5	NA	12	0.5	0.0000001	0.0000001	0.0000001	10000	10000	92	a0ae0a3b-c439-4cfd-884b-16d9e2332dac	0.8208768936	0.0283899672	41578830.6	1312548.57165451	5	5	1
global	indv	100000	0	2.4	0.5	NA	12	0.5	0.0000001	0.0000001	0.0000001	10000	10000	92	afa71a84-c3c5-432a-a3e5-3dbcc577321b	0.8441474773	0.0113095044	45477036.2	1982862.91194694	5	5	1
global	indv	100000	0	2.4	0.5	NA	12	0.5	0.0000001	0.0000001	0.0000001	10000	10000	92	b1dcb10b-0766-450e-bd0a-71d90d0df347	0.7522029751	0.0700375497	28698929.2	3052112.16386132	5	5	1
global	indv	100000	0	2.4	0.5	NA	12	0.5	0.0000001	0.0000001	0.0000001	10000	10000	92	b4a13e33-8c4b-481f-ad5d-a6cf66fdb3c9	0.8053010858	0.0169317782	38436853	1933707.06065009	5	5	1
global	indv	100000	0	2.4	0.5	NA	12	0.5	0.0000001	0.0000001	0.0000001	10000	10000	92	bd93bfb5-373c-4631-8e95-a0d937b3a6f9	0.7814556603	0.008697568	34839098.6	1309334.97940951	5	5	1
global	indv	100000	0	2.4	0.5	NA	12	0.5	0.0000001	0.0000001	0.0000001	10000	10000	92	c32c14c3-fb1b-424a-9118-7f0e28ea02a6	0.7657791511	0.0249834456	30425200.6	2249530.09903231	5	5	1
global	indv	100000	0	2.4	0.5	NA	12	0.5	0.0000001	0.0000001	0.0000001	10000	10000	92	c34ebcd6-4c4d-4baa-aab9-49798d347b1e	0.8020374503	0.0267089514	41637701.6	2769368.41876813	5	5	1
global	indv	100000	0	2.4	0.5	NA	12	0.5	0.0000001	0.0000001	0.0000001	10000	10000	92	c52be46a-7cd0-4f36-a9e5-662e23c92fab	0.7439851997	0.0151649966	33832224.6	4254632.97190936	5	5	1
global	indv	100000	0	2.4	0.5	NA	12	0.5	0.0000001	0.0000001	0.0000001	10000	10000	92	cb623f98-aafc-4e3e-9746-2034047b61a4	0.7597905213	0.0479902687	37641473.6	7030380.26514685	5	5	1
global	indv	100000	0	2.4	0.5	NA	12	0.5	0.0000001	0.0000001	0.0000001	10000	10000	92	d982a11e-467e-4451-a996-17289d12ea3d	0.7828630089	0.0444839135	33941288	4562793.93071378	5	5	1
global	indv	100000	0	2.4	0.5	NA	12	0.5	0.0000001	0.0000001	0.0000001	10000	10000	92	d98ac4a2-c9fa-47eb-9c26-0bbe279eda36	0.8518716314	0.016388292	43363949	4138807.87338534	5	5	1
global	indv	100000	0	2.4	0.5	NA	12	0.5	0.0000001	0.0000001	0.0000001	10000	10000	92	d9c5cc5c-152d-4141-ad34-08b9915d5f20	0.8230288627	0.024803073	45005907	2438487.94156451	5	5	1
global	indv	100000	0	2.4	0.5	NA	12	0.5	0.0000001	0.0000001	0.0000001	10000	10000	92	da155739-9804-4cbb-b892-66cc1dc3ff98	0.8181921151	0.0461073224	42280621.4	1757731.38596212	5	5	1
global	indv	100000	0	2.4	0.5	NA	12	0.5	0.0000001	0.0000001	0.0000001	10000	10000	92	e1b96c1f-8d8a-4128-9478-769a44b9cb3c	0.8375640644	0.0578630349	36538406.6	3677258.85403378	5	5	1
global	indv	100000	0	2.4	0.5	NA	12	0.5	0.0000001	0.0000001	0.0000001	10000	10000	92	e2282911-fa10-4a19-bb84-0322ae66f764	0.8192401014	0.0518619753	41487818.6	2626710.18625148	5	5	1
global	indv	100000	0	2.4	0.5	NA	12	0.5	0.0000001	0.0000001	0.0000001	10000	10000	92	e3aacd5c-cc7b-4b1d-a092-1a8bbefb40f3	0.7857061794	0.0142511755	33877236.2	1401802.7262451	5	5	1
global	indv	100000	0	2.4	0.5	NA	12	0.5	0.0000001	0.0000001	0.0000001	10000	10000	92	e603f27e-682a-4666-bf36-5ec56f5cce3c	0.854539102	0.0192999042	46032663.2	1529797.26785715	5	5	1
global	indv	100000	0	2.4	0.5	NA	12	0.5	0.0000001	0.0000001	0.0000001	10000	10000	92	e8f9f682-19c5-4e7a-b6da-3101c8819d57	0.767924108	0.0165146424	35405366.8	2515196.0192215	5	5	1
global	indv	100000	0	2.4	0.5	NA	12	0.5	0.0000001	0.0000001	0.0000001	10000	10000	92	f0c786dc-b4b0-4922-a084-8181020c2288	0.8158361906	0.0417307649	37835707.2	4499441.87316418	5	5	1
global	indv	100000	0	2.4	0.5	NA	12	0.5	0.0000001	0.0000001	0.0000001	10000	10000	92	f49ce7e3-6453-40a9-adc7-65a7b9d300eb	0.7699817144	0.073928852	29842325.2	4590627.75605098	5	5	1
global	indv	100000	0	2.4	0.5	NA	12	0.5	0.0000001	0.0000001	0.0000001	20000	20000	93	06e661d1-fd94-476a-a58a-b24d97fe2fea	0.7842462442	0.0124487883	34274661	1653173.81991323	5	5	1
global	indv	100000	0	2.4	0.5	NA	12	0.5	0.0000001	0.0000001	0.0000001	20000	200	105	0d7da06b-182b-402e-9ddd-be9ef7d4bb38	0.4214542806	0.4115421016	6925217.4	9693951.54202443	3	5	0
global	indv	100000	0	2.4	0.5	NA	12	0.5	0.0000001	0.0000001	0.0000001	20000	20000	93	0e13cb5f-adc0-4a2a-a51d-86646dfe26be	0.8028198737	0.0346075799	36052923.8	807042.876809653	5	5	1
global	indv	100000	0	2.4	0.5	NA	12	0.5	0.0000001	0.0000001	0.0000001	20000	20000	93	1559388c-0a55-407e-980a-3894c48242cc	0.8341639803	0.0173340792	42113544.6	1602424.48523988	5	5	1
global	indv	100000	0	2.4	0.5	NA	12	0.5	0.0000001	0.0000001	0.0000001	20000	20000	93	16f5d3cb-ad52-485a-a58c-7ea7c15bdc37	0.7446836245	0.037103303	29956566.2	4041773.52007874	5	5	1
global	indv	100000	0	2.4	0.5	NA	12	0.5	0.0000001	0.0000001	0.0000001	20000	20000	93	20fbe659-5578-4a74-9596-dbd2258050bd	0.78048252	0.0182427178	35013235	846135.64884568	5	5	1
global	indv	100000	0	2.4	0.5	NA	12	0.5	0.0000001	0.0000001	0.0000001	20000	20000	93	2ad2c58f-9782-4c25-934d-6f5513a9ea73	0.8125436954	0.0210453419	38195090.6	1607587.69345262	5	5	1
global	indv	100000	0	2.4	0.5	NA	12	0.5	0.0000001	0.0000001	0.0000001	20000	20000	93	2c3c38fa-c98c-458c-aa59-6667dd5bfca7	0.8489541583	0.0341738906	44592621.8	4023917.42456151	5	5	1
global	indv	100000	0	2.4	0.5	NA	12	0.5	0.0000001	0.0000001	0.0000001	20000	20000	93	37ff25d7-4aeb-479d-8750-94716c3f539b	0.8000439713	0.0194468499	38395681	1852064.57593155	5	5	1
global	indv	100000	0	2.4	0.5	NA	12	0.5	0.0000001	0.0000001	0.0000001	20000	20000	93	3984b131-8c88-49ac-8974-73956bdd5776	0.7639753245	0.0324070928	33224212.8	3394389.32850074	5	5	1
global	indv	100000	0	2.4	0.5	NA	12	0.5	0.0000001	0.0000001	0.0000001	20000	20000	93	3b29c402-a99e-4695-babf-ece1f901f4ba	0.8597061328	0.0346002924	47975384.6	2869612.40291904	5	5	1
global	indv	100000	0	2.4	0.5	NA	12	0.5	0.0000001	0.0000001	0.0000001	20000	20000	93	3f58e75b-c297-496e-9f69-d35a9344b363	0.8451167628	0.033596718	40951288.2	5095885.62320797	5	5	1
global	indv	100000	0	2.4	0.5	NA	12	0.5	0.0000001	0.0000001	0.0000001	20000	20000	93	3f6cb2a4-f237-4c87-9611-eb7dd6baf9ca	0.7628058814	0.0395826787	33850832.8	4979087.47567857	5	5	1
global	indv	100000	0	2.4	0.5	NA	12	0.5	0.0000001	0.0000001	0.0000001	20000	20000	93	41e88ab6-5fb7-4250-9b26-84b8390b7593	0.8406462285	0.0065888999	44001055.4	1757333.95567157	5	5	1
global	indv	100000	0	2.4	0.5	NA	12	0.5	0.0000001	0.0000001	0.0000001	20000	20000	93	450ce5be-cc2c-4b1f-bca4-c7084fd53b18	0.8440583593	0.035808395	42759814	3834578.2161835	5	5	1
global	indv	100000	0	2.4	0.5	NA	12	0.5	0.0000001	0.0000001	0.0000001	20000	20000	93	4617bea5-5a73-4021-9455-fa07902f581a	0.8541532282	0.0191985562	43756515.6	2426893.07933256	5	5	1
global	indv	100000	0	2.4	0.5	NA	12	0.5	0.0000001	0.0000001	0.0000001	20000	20000	93	482a554d-d5f0-4fe6-aeb0-78ea19ee8910	0.7725722338	0.0526119914	38097187.8	5128804.00972002	5	5	1
global	indv	100000	0	2.4	0.5	NA	12	0.5	0.0000001	0.0000001	0.0000001	20000	20000	93	4df60fc0-4589-48f9-8cfb-21140644c3b4	0.8388818894	0.0560273199	43959527.4	2254609.36477526	5	5	1
global	indv	100000	0	2.4	0.5	NA	12	0.5	0.0000001	0.0000001	0.0000001	20000	20000	93	4e436560-b46c-43c5-9b12-c4e64f36b2ec	0.7688984276	0.0354251931	33396849.8	807567.213745518	5	5	1
global	indv	100000	0	2.4	0.5	NA	12	0.5	0.0000001	0.0000001	0.0000001	20000	20000	93	4fa85825-aaae-4dc8-8308-84303c99d54a	0.8474817579	0.0211548903	42204863	1635462.26733743	5	5	1
global	indv	100000	0	2.4	0.5	NA	12	0.5	0.0000001	0.0000001	0.0000001	20000	20000	93	53758ece-a427-4cba-90c2-6c7cf4de5d5f	0.830857941	0.0253608818	38456359.6	4496097.82430185	5	5	1
global	indv	100000	0	2.4	0.5	NA	12	0.5	0.0000001	0.0000001	0.0000001	20000	20000	93	5777d67b-19bd-48a1-8a75-fb31dc489814	0.8354095366	0.0234568292	41259530	648566.32291347	5	5	1
global	indv	100000	0	2.4	0.5	NA	12	0.5	0.0000001	0.0000001	0.0000001	20000	20000	93	58d7089a-9744-45c2-ba83-f26ed82df2ba	0.8005058811	0.0357267307	36115826.8	3475817.65021573	5	5	1
global	indv	100000	0	2.4	0.5	NA	12	0.5	0.0000001	0.0000001	0.0000001	20000	20000	93	5e7c25b4-cd78-4b6d-8422-92c51e46a1ca	0.7708839678	0.0298216817	36105474.2	6449786.71968521	5	5	1
global	indv	100000	0	2.4	0.5	NA	12	0.5	0.0000001	0.0000001	0.0000001	20000	20000	93	607c0328-9255-4abf-8cf8-e11cf76abd75	0.873682965	0.0221614684	44248294.4	7330357.24550095	5	5	1
global	indv	100000	0	2.4	0.5	NA	12	0.5	0.0000001	0.0000001	0.0000001	20000	20000	93	65687678-e588-4bfb-89e4-2861f8e01130	0.821253567	0.0490338092	41564353.8	3474753.34840773	5	5	1
global	indv	100000	0	2.4	0.5	NA	12	0.5	0.0000001	0.0000001	0.0000001	20000	20000	93	6f5b1e7e-8349-4c4e-ba61-28dd2d86101e	0.8028985909	0.0462778255	40520647	4406034.9570269	5	5	1
global	indv	100000	0	2.4	0.5	NA	12	0.5	0.0000001	0.0000001	0.0000001	20000	20000	93	708f308a-c90f-451f-9628-fefafea3b28a	0.8179284764	0.0060256857	41746783.6	694398.725780657	5	5	1
global	indv	100000	0	2.4	0.5	NA	12	0.5	0.0000001	0.0000001	0.0000001	20000	20000	93	715ae53f-b1cc-433a-87e1-f898e2c2cd35	0.8100273581	0.0259355176	39153530.2	2462677.50070227	5	5	1
global	indv	100000	0	2.4	0.5	NA	12	0.5	0.0000001	0.0000001	0.0000001	20000	20000	93	7997412e-6cb6-4c30-a8fc-a4f723fae59a	0.7420458079	0.0213344085	33048559	3446931.36417546	5	5	1
global	indv	100000	0	2.4	0.5	NA	12	0.5	0.0000001	0.0000001	0.0000001	20000	20000	93	8585337e-8017-4037-8c1b-da0cb4d1144f	0.8088596164	0.0289275993	39025235.4	4869906.68899244	5	5	1
global	indv	100000	0	2.4	0.5	NA	12	0.5	0.0000001	0.0000001	0.0000001	20000	20000	93	86f7090d-585d-40e9-aad7-5855dcf6f7fc	0.839436381	0.060845398	46221836.4	3857340.34161549	5	5	1
global	indv	100000	0	2.4	0.5	NA	12	0.5	0.0000001	0.0000001	0.0000001	20000	20000	93	8b98bcb0-b7d1-4486-9d6d-893732a5b72d	0.8465034472	0.0300031168	37713054.4	3580721.1092381	5	5	1
global	indv	100000	0	2.4	0.5	NA	12	0.5	0.0000001	0.0000001	0.0000001	20000	20000	93	8ca99e48-127b-4ba3-b051-fce21561555d	0.7850211023	0.0276106856	36718747.6	1931045.76191161	5	5	1
global	indv	100000	0	2.4	0.5	NA	12	0.5	0.0000001	0.0000001	0.0000001	20000	20000	93	9aee0df1-b284-418f-a39c-b373f07b8af5	0.7919286653	0.0125866723	35955335.8	2484685.73582007	5	5	1
global	indv	100000	0	2.4	0.5	NA	12	0.5	0.0000001	0.0000001	0.0000001	20000	20000	93	9bacecd2-4200-47d3-a0b7-8e3b75fa4678	0.8126326226	0.0120861036	38423660.2	1004435.32933544	5	5	1
global	indv	100000	0	2.4	0.5	NA	12	0.5	0.0000001	0.0000001	0.0000001	20000	20000	93	9feb3072-5a50-4cab-b4b2-41552fd8de2e	0.7838196804	0.0415337757	38314360	1773123.55905532	5	5	1
global	indv	100000	0	2.4	0.5	NA	12	0.5	0.0000001	0.0000001	0.0000001	20000	20000	93	b193b18d-d263-4095-9350-6983ca559579	0.8127617879	0.0155555676	35877839.6	1495207.81911455	5	5	1
global	indv	100000	0	2.4	0.5	NA	12	0.5	0.0000001	0.0000001	0.0000001	20000	20000	93	b1a6bcdc-ca0a-405c-85f8-aa1d907cb842	0.8265114524	0.0347490772	39263373.4	1976359.05760942	5	5	1
global	indv	100000	0	2.4	0.5	NA	12	0.5	0.0000001	0.0000001	0.0000001	20000	20000	93	b8287ca0-84a7-465a-b19b-cfb2a66d7632	0.8235762418	0.0367896769	40190777.4	2039141.20879963	5	5	1
global	indv	100000	0	2.4	0.5	NA	12	0.5	0.0000001	0.0000001	0.0000001	20000	20000	93	bf4423c2-3c9d-41d6-85f7-6ba57ad2ad91	0.8612967	0.0256117736	46815503.6	2520287.44505618	5	5	1
global	indv	100000	0	2.4	0.5	NA	12	0.5	0.0000001	0.0000001	0.0000001	20000	20000	93	c12842f0-798d-4866-9b83-740224205771	0.7832932093	0.0142042684	36975206.8	1935037.63629941	5	5	1
global	indv	100000	0	2.4	0.5	NA	12	0.5	0.0000001	0.0000001	0.0000001	20000	20000	93	c63f29d8-576f-4223-a994-8e547a47bd56	0.8819893853	0.0074065159	51392664.4	2127696.77400242	5	5	1
global	indv	100000	0	2.4	0.5	NA	12	0.5	0.0000001	0.0000001	0.0000001	20000	20000	93	cb01714e-d6df-495d-a6f9-5698dc79ce67	0.772821194	0.0397817366	33474826.4	4099045.23599463	5	5	1
global	indv	100000	0	2.4	0.5	NA	12	0.5	0.0000001	0.0000001	0.0000001	20000	20000	93	cb0f0353-2eaf-4008-bc1c-ea70e8c8dba9	0.7936937224	0.026253764	37836492	2039123.4972235	5	5	1
global	indv	100000	0	2.4	0.5	NA	12	0.5	0.0000001	0.0000001	0.0000001	20000	20000	93	cb6abd4e-8342-4b4f-b067-086229a05006	0.823704788	0.0118594008	40853444.8	3896989.35699627	5	5	1
global	indv	100000	0	2.4	0.5	NA	12	0.5	0.0000001	0.0000001	0.0000001	20000	20000	93	ceb9c4b6-feb4-4872-99d0-93e1a3ed8d84	0.8097244361	0.0410989803	38555659.6	3342790.44770433	5	5	1
global	indv	100000	0	2.4	0.5	NA	12	0.5	0.0000001	0.0000001	0.0000001	20000	20000	93	d0b71504-3f55-46ef-a719-2383ec4bdd2d	0.7636492623	0.0233403788	33667448.4	1809251.08132697	5	5	1
global	indv	100000	0	2.4	0.5	NA	12	0.5	0.0000001	0.0000001	0.0000001	20000	20000	93	d1335151-5d2c-458a-af4a-15bb7688fe44	0.7964959787	0.0089832387	37427659.6	1382106.50688805	5	5	1
global	indv	100000	0	2.4	0.5	NA	12	0.5	0.0000001	0.0000001	0.0000001	20000	20000	93	d5fe0815-7977-48a1-b93a-6427f4f7637a	0.7931315169	0.015692032	35214475.8	1329365.40566588	5	5	1
global	indv	100000	0	2.4	0.5	NA	12	0.5	0.0000001	0.0000001	0.0000001	20000	20000	93	d852cb27-7824-4bb5-b417-aa0fd156fcb5	0.8163151727	0.0126075139	36967474	367973.953051707	5	5	1
global	indv	100000	0	2.4	0.5	NA	12	0.5	0.0000001	0.0000001	0.0000001	20000	20000	93	e3f7d143-4004-4cfa-bed5-48ac65cd89be	0.8262150395	0.0355248308	36744481.6	4130281.10370454	5	5	1
global	indv	100000	0	2.4	0.5	NA	12	0.5	0.0000001	0.0000001	0.0000001	20000	20000	93	e48be3d7-cd35-4ba9-a820-b53d47fa8dab	0.8219967219	0.0146827417	41770941.8	2438611.891659	5	5	1
global	indv	100000	0	2.4	0.5	NA	12	0.5	0.0000001	0.0000001	0.0000001	20000	20000	93	eaa6c37b-a089-4c58-b8ed-b7ecc40d6ae5	0.7672705813	0.0266580553	36600841.2	3938442.31184763	5	5	1
global	indv	100000	0	2.4	0.5	NA	12	0.5	0.0000001	0.0000001	0.0000001	20000	20000	93	efd64a43-091f-4bfd-a9fa-06a0cb7ff32b	0.8271812835	0.0150624083	42859648	1837062.99510931	5	5	1
global	indv	100000	0	2.4	0.5	NA	12	0.5	0.0000001	0.0000001	0.0000001	20000	20000	93	f1095ebf-f2ce-4801-bed9-287e70c24d12	0.8275086397	0.0566943686	42389455.2	3506452.92568112	5	5	1
global	indv	100000	0	2.4	0.5	NA	12	0.5	0.0000001	0.0000001	0.0000001	20000	20000	93	f2f3202c-ce70-498b-8ce2-3598ff0c0b5a	0.8155184982	0.0349674575	38018750.2	2960026.14514968	5	5	1
global	indv	100000	0	2.4	0.5	NA	12	0.5	0.0000001	0.0000001	0.0000001	20000	20000	93	f4a6896a-454e-475e-bbae-64d55f105465	0.818154469	0.0510170204	41619686	2296673.02158361	5	5	1
global	indv	100000	0	2.4	0.5	NA	12	0.5	0.0000001	0.0000001	0.0000001	20000	20000	93	f9ac522c-9bde-422c-a7d6-5f81fc100911	0.7646125008	0.0476343474	36296624.4	5401111.06783278	5	5	1
global	indv	100000	0	2.4	0.5	NA	12	0.5	0.0000001	0.0000001	0.0000001	20000	20000	93	fe3ed965-f2d0-461f-bb5a-3f7c3203340c	0.8568557917	0.0334313998	46603488.2	3495541.22467998	5	5	1
global	indv	100000	0	2.4	0.5	NA	12	0.5	0.0000001	0.0000001	0.00000001	20000	20000	94	006fe5b2-0827-4c71-bf4c-b0ab7b7ef33a	0.7812483595	0.0278831491	38346910	4114136.05177661	5	5	1
global	indv	100000	0	2.4	0.5	NA	12	0.5	0.0000001	0.0000001	0.00000001	20000	20000	94	0437b35c-b8cf-44e2-86a3-c18ab6e25ea1	0.8037146414	0.0112750266	39125542.2	835383.399101993	5	5	1
global	indv	100000	0	2.4	0.5	NA	12	0.5	0.0000001	0.0000001	0.00000001	20000	20000	94	04718a01-a25b-4e70-867b-cacd3347ee49	0.7931353994	0.0153608701	38056777.8	2027921.05013834	5	5	1
global	indv	100000	0	2.4	0.5	NA	12	0.5	0.0000001	0.0000001	0.00000001	20000	5059	94	05d36589-78ed-47f7-9ab6-31eb9db56b00	0	0	0	0	1	5	1
global	indv	100000	0	2.4	0.5	NA	12	0.5	0.0000001	0.0000001	0.00000001	20000	2116.95	94	0c7e3433-4572-4cf0-aec8-72ca8b97f351	0	0	0	0	1	5	1
global	indv	100000	0	2.4	0.5	NA	12	0.5	0.0000001	0.0000001	0.00000001	20000	5000	106	134a145c-c321-4509-bd54-e2f293b36766	0.8866503641	0.1129481236	35854399.8	27733892.187468	5	5	0
global	indv	100000	0	2.4	0.5	NA	12	0.5	0.0000001	0.0000001	0.00000001	20000	2069.865	94	1bf91f56-aed9-42b4-af79-6b57b8332918	0	0	0	0	1	5	1
global	indv	100000	0	2.4	0.5	NA	12	0.5	0.0000001	0.0000001	0.00000001	20000	5483.755	94	41bb0183-8692-4656-88f2-f9dfb05d5b52	0	0	0	0	1	5	1
global	indv	100000	0	2.4	0.5	NA	12	0.5	0.0000001	0.0000001	0.00000001	20000	20000	94	4dc18f1c-68d4-41e5-ab70-7c443d1e92fe	0.8236315065	0.013070096	40522455.6	1051811.86944686	5	5	1
global	indv	100000	0	2.4	0.5	NA	12	0.5	0.0000001	0.0000001	0.00000001	20000	1959.4	94	56a4c1bf-a1fd-4641-9247-c189d6e2bb7f	0	0	0	0	1	5	1
global	indv	100000	0	2.4	0.5	NA	12	0.5	0.0000001	0.0000001	0.00000001	20000	1860.265	94	571d6735-1167-4b88-8c5b-11e974d1c520	0	0	0	0	1	5	1
global	indv	100000	0	2.4	0.5	NA	12	0.5	0.0000001	0.0000001	0.00000001	20000	800	106	5d35ea35-bdfb-4e2b-9738-c86c11de6f64	0.9880386376	0.0090239364	116592838.4	2058268.21106077	5	5	0
global	indv	100000	0	2.4	0.5	NA	12	0.5	0.0000001	0.0000001	0.00000001	20000	14100	106	627c2ed4-6b6b-46be-868e-1bb7b71dab7e	0.8328698193	0.0345009136	36311607.2	3235501.94084955	5	5	0
global	indv	100000	0	2.4	0.5	NA	12	0.5	0.0000001	0.0000001	0.00000001	20000	1958.73	94	62c1774a-55fd-4afd-978a-67d854398cfa	0	0	0	0	1	5	1
global	indv	100000	0	2.4	0.5	NA	12	0.5	0.0000001	0.0000001	0.00000001	20000	20000	94	733069fa-aad2-4642-8296-089e2bf66488	0.7862276777	0.0422805613	38965067.6	5377986.0985906	5	5	1
global	indv	100000	0	2.4	0.5	NA	12	0.5	0.0000001	0.0000001	0.00000001	20000	1810.92	94	75fa7540-737e-4518-9244-6edd1be9c9be	0	0	0	0	1	5	1
global	indv	100000	0	2.4	0.5	NA	12	0.5	0.0000001	0.0000001	0.00000001	20000	2000	106	83bc3aaf-26f8-48da-801f-95d33541a125	0.9043555778	0.1117336883	38428724.6	45548241.7792979	5	5	0
global	indv	100000	0	2.4	0.5	NA	12	0.5	0.0000001	0.0000001	0.00000001	20000	20000	94	8e479e04-af15-44fc-9efa-b23410a1006c	0.7953413355	0.0381863743	33336810	3203855.59412936	5	5	1
global	indv	100000	0	2.4	0.5	NA	12	0.5	0.0000001	0.0000001	0.00000001	20000	1959.99	94	92e79c17-4a47-440c-b7e2-dd0ba297e411	0	0	0	0	1	5	1
global	indv	100000	0	2.4	0.5	NA	12	0.5	0.0000001	0.0000001	0.00000001	20000	8300	106	933e3d79-183e-4985-b8f4-834bbeb60e62	0.9405774991	0.0084771105	55510960.6	10102393.6883411	5	5	0
global	indv	100000	0	2.4	0.5	NA	12	0.5	0.0000001	0.0000001	0.00000001	20000	20000	94	9f5a8323-dbbd-42ec-90cc-6c938db07529	0.8812959377	0.0312456975	47719962.4	4162647.5191138	5	5	1
global	indv	100000	0	2.4	0.5	NA	12	0.5	0.0000001	0.0000001	0.00000001	20000	6900	106	a2e7c48c-00fa-41fa-968d-f61af687486c	0.9897294981	0.0074682776	76208011.6	47758465.6404362	5	5	0
global	indv	100000	0	2.4	0.5	NA	12	0.5	0.0000001	0.0000001	0.00000001	20000	19600	106	a7f98fb3-0b7c-4cbb-a5a7-0bf34a5f9f94	0.7855465655	0.0225913662	37905789.8	1945169.47669533	5	5	0
global	indv	100000	0	2.4	0.5	NA	12	0.5	0.0000001	0.0000001	0.00000001	20000	3515.265	94	aab0020e-f924-4294-93ce-2f2fa2b999cb	0	0	0	0	1	5	1
global	indv	100000	0	2.4	0.5	NA	12	0.5	0.0000001	0.0000001	0.00000001	20000	3568.21	94	b220f7e5-a7f1-4882-beb7-4c0d5b064c2c	0	0	0	0	1	5	1
global	indv	100000	0	2.4	0.5	NA	12	0.5	0.0000001	0.0000001	0.00000001	20000	1920.915	94	cfc20570-483a-40a4-b544-6b3a97b6f9a9	0	0	0	0	1	5	1
global	indv	100000	0	2.4	0.5	NA	12	0.5	0.0000001	0.0000001	0.00000001	20000	1906.375	94	dea26635-79fb-4e6a-8036-32319d63a89e	0	0	0	0	1	5	1
global	indv	100000	0	2.4	0.5	NA	12	0.5	0.0000001	0.0000001	0.00000001	20000	1807.27	94	e388b740-687a-4c18-aa9a-52758cb264ef	0	0	0	0	1	5	1
global	indv	100000	0	2.4	0.5	NA	12	0.5	0.0000001	0.0000001	0.00000001	20000	20000	94	f0b3b085-cdab-40f2-8f62-373649ac704d	0.8160355302	0.0050449953	42470888.2	2572506.3406483	5	5	1
global	indv	100000	0	2.4	0.5	NA	12	0.5	0.0000001	0.0000001	0.000000001	20000	2031.105	95	091780cf-1c0f-4e94-947a-19a227e68945	0	0	0	0	1	5	1
global	indv	100000	0	2.4	0.5	NA	12	0.5	0.0000001	0.0000001	0.000000001	20000	2053.93	95	0cf295b2-0bd7-420b-8206-cd6efd34e630	0	0	0	0	1	5	1
global	indv	100000	0	2.4	0.5	NA	12	0.5	0.0000001	0.0000001	0.000000001	20000	2425.015	95	15da5f24-deac-4d31-bbe7-938327f1092d	0	0	0	0	1	5	1
global	indv	100000	0	2.4	0.5	NA	12	0.5	0.0000001	0.0000001	0.000000001	20000	20000	95	37d1e82b-bf36-4115-ae59-a131b12541b5	0.8129909198	0.0499220122	43227642.4	4353790.1033791	5	5	1
global	indv	100000	0	2.4	0.5	NA	12	0.5	0.0000001	0.0000001	0.000000001	20000	2156.11	95	3a376e5a-5d7e-4c18-bc86-1228e90982c3	0	0	0	0	1	5	1
global	indv	100000	0	2.4	0.5	NA	12	0.5	0.0000001	0.0000001	0.000000001	20000	2215.57	95	3e8520f1-611f-450b-bfe3-ed847ed5954f	0	0	0	0	1	5	1
global	indv	100000	0	2.4	0.5	NA	12	0.5	0.0000001	0.0000001	0.000000001	20000	7000	107	45472364-d48d-4c76-84fe-9868d31e2049	0.9459144341	0.0240283695	71371466	2871122.52626364	5	5	0
global	indv	100000	0	2.4	0.5	NA	12	0.5	0.0000001	0.0000001	0.000000001	20000	5633.48	95	5ef75144-f39a-4e25-b280-b058ca40ae8a	0	0	0	0	1	5	1
global	indv	100000	0	2.4	0.5	NA	12	0.5	0.0000001	0.0000001	0.000000001	20000	1996.905	95	614bbe93-b13c-4a37-9065-5bc21a0f0858	0	0	0	0	1	5	1
global	indv	100000	0	2.4	0.5	NA	12	0.5	0.0000001	0.0000001	0.000000001	20000	5151.78	95	61b038f6-dcfc-4bb9-b2b3-959d5967267a	0	0	0	0	1	5	1
global	indv	100000	0	2.4	0.5	NA	12	0.5	0.0000001	0.0000001	0.000000001	20000	2604.655	95	702024dd-ff7a-4503-9cf0-9672533d06a9	0	0	0	0	1	5	1
global	indv	100000	0	2.4	0.5	NA	12	0.5	0.0000001	0.0000001	0.000000001	20000	2208.04	95	8fe8dd84-31b7-4f8d-ab6e-cc7e45695dbe	0	0	0	0	1	5	1
global	indv	100000	0	2.4	0.5	NA	12	0.5	0.0000001	0.0000001	0.000000001	20000	1958.205	95	910167fa-82ff-492b-b605-7bc10d510417	0	0	0	0	1	5	1
global	indv	100000	0	2.4	0.5	NA	12	0.5	0.0000001	0.0000001	0.000000001	20000	2237.04	95	93bc3c05-40b7-4493-972d-b8b7a145ba2e	0	0	0	0	1	5	1
global	indv	100000	0	2.4	0.5	NA	12	0.5	0.0000001	0.0000001	0.000000001	20000	2034.38	95	9fa25a07-1be7-49c5-aa81-68c1fcdc81ef	0	0	0	0	1	5	1
global	indv	100000	0	2.4	0.5	NA	12	0.5	0.0000001	0.0000001	0.000000001	20000	2068.54	95	a98a5a06-ea6e-49ef-84ef-410081187794	0	0	0	0	1	5	1
global	indv	100000	0	2.4	0.5	NA	12	0.5	0.0000001	0.0000001	0.000000001	20000	2291.29	95	b8b27b66-a05b-4fae-9b6f-d781aa5e6a49	0	0	0	0	1	5	1
global	indv	100000	0	2.4	0.5	NA	12	0.5	0.0000001	0.0000001	0.000000001	20000	1100	107	bee0a71b-eee0-4401-81e8-769c134a47fe	0.9929845642	0.0076979749	125875348	1862631.62555737	5	5	0
global	indv	100000	0	2.4	0.5	NA	12	0.5	0.0000001	0.0000001	0.000000001	20000	2023.295	95	c1bb91d0-20ee-4914-ac12-04ad556787a9	0	0	0	0	1	5	1
global	indv	100000	0	2.4	0.5	NA	12	0.5	0.0000001	0.0000001	0.000000001	20000	3503.55	95	c6bc9535-e14e-42d6-b57f-f32fcf9e873e	0	0	0	0	1	5	1
global	indv	100000	0	2.4	0.5	NA	12	0.5	0.0000001	0.0000001	0.000000001	20000	1914.785	95	d32e8022-f9b3-42f3-ac9b-d8a54f2c0bcd	0	0	0	0	1	5	1
global	indv	100000	0	2.4	0.5	NA	12	0.5	0.0000001	0.0000001	0.000000001	20000	2100	107	d3e993b9-8825-4561-bc37-99dc9c0cf2db	0.6910992134	0.3271571324	12750655.8	20344658.8906239	5	5	0
global	indv	100000	0	2.4	0.5	NA	12	0.5	0.0000001	0.0000001	0.000000001	20000	1920.8	95	e1bfe829-9396-40b4-a9bc-9171e153bfb2	0	0	0	0	1	5	1
global	indv	100000	0	2.4	0.5	NA	12	0.5	0.0000001	0.0000001	0.000000001	20000	338.71	95	e63009af-74ad-40f7-9957-cb5bdbcce333	0	0	0	0	1	5	1
global	indv	100000	0	2.4	0.5	NA	12	0.5	0.0000001	0.0000001	0.000000001	20000	9400	107	ee9be336-10b1-43ae-8f32-27290ab71a86	0.8116561819	0.0300990661	36861499.6	5922080.76040532	5	5	0
global	indv	100000	0	2.4	0.5	NA	12	0.5	0.0000001	0.0000001	0.000000001	20000	20000	95	f54a9261-4cc6-4d9b-81a8-f54ce81f961f	0.8290881954	0.0145666907	40565594	3223465.85157126	5	5	1
global	indv	100000	0	2.4	0.5	NA	12	0.5	0.0000001	0.0000001	0.000000001	20000	2026.47	95	f65db5c0-a5c7-4b19-b788-3dbe30d50905	0	0	0	0	1	5	1
global	indv	100000	0	2.4	0.5	NA	12	0.5	0.0000001	0.0000001	0.000000001	20000	2106.405	95	fb292070-8e98-4a72-9632-060ce1fa89d5	0	0	0	0	1	5	1
global	indv	100000	0	2.4	0.5	NA	12	0.5	0.0000001	0.0000001	0.000000001	20000	2288.43	95	fd2d045b-7f2e-44eb-a249-bbd22aa4f240	0	0	0	0	1	5	1
global	indv	100000	0	2.4	0.5	NA	12	0.5	0.0000001	0.0000001	1E-10	20000	5500	108	063f53e7-1194-4a3b-9e30-a967706a90cc	0.8281391868	0.1719566169	29646611.2	26202724.9888818	5	5	0
global	indv	100000	0	2.4	0.5	NA	12	0.5	0.0000001	0.0000001	1E-10	20000	1000	108	0aa67e70-9202-4f0d-97b7-eb1bf61d5490	0.9836030403	0.0243419844	125008518.8	3465861.19365529	5	5	0
global	indv	100000	0	2.4	0.5	NA	12	0.5	0.0000001	0.0000001	1E-10	20000	20000	96	1a2c2d1d-c71f-4c04-b44f-c4b30d7e7b7a	0.8197281292	0.009562331	38864642.6	1655947.96584956	5	5	1
global	indv	100000	0	2.4	0.5	NA	12	0.5	0.0000001	0.0000001	1E-10	20000	20000	96	2e2c11ae-ae24-4b19-afd2-189435a13bc0	0.8144440059	0.0265074769	40909666.6	3294292.91547356	5	5	1
global	indv	100000	0	2.4	0.5	NA	12	0.5	0.0000001	0.0000001	1E-10	20000	2535.55	96	3bfef8d3-2641-411e-9b8f-a02b749cffca	0	0	0	0	1	5	1
global	indv	100000	0	2.4	0.5	NA	12	0.5	0.0000001	0.0000001	1E-10	20000	2392.5	96	4f4c8b7f-b666-4abf-b694-b569c3efc228	0	0	0	0	1	5	1
global	indv	100000	0	2.4	0.5	NA	12	0.5	0.0000001	0.0000001	1E-10	20000	5568.965	96	5a34d099-0b78-4b4b-99e9-bd36edc20c3d	0	0	0	0	1	5	1
global	indv	100000	0	2.4	0.5	NA	12	0.5	0.0000001	0.0000001	1E-10	20000	14100	108	5afc7a2a-41b0-440c-bde1-128ac04e8983	0.7907378085	0.021943456	36957560	4569059.63426327	5	5	0
global	indv	100000	0	2.4	0.5	NA	12	0.5	0.0000001	0.0000001	1E-10	20000	5814.07	96	6119e5cf-3601-4028-8099-b313eba815bd	0	0	0	0	1	5	1
global	indv	100000	0	2.4	0.5	NA	12	0.5	0.0000001	0.0000001	1E-10	20000	2376.45	96	66c55103-2752-4a73-a61c-12a2d9dd31a7	0	0	0	0	1	5	1
global	indv	100000	0	2.4	0.5	NA	12	0.5	0.0000001	0.0000001	1E-10	20000	2195.76	96	7117dedd-bc96-4f87-afb0-d78715ace48f	0	0	0	0	1	5	1
global	indv	100000	0	2.4	0.5	NA	12	0.5	0.0000001	0.0000001	1E-10	20000	2377.52	96	7d05f0f3-6c54-4421-87a6-89b46ad8b758	0	0	0	0	1	5	1
global	indv	100000	0	2.4	0.5	NA	12	0.5	0.0000001	0.0000001	1E-10	20000	2341.73	96	8db174be-7228-47bd-bfd2-31a9c9de2d00	0	0	0	0	1	5	1
global	indv	100000	0	2.4	0.5	NA	12	0.5	0.0000001	0.0000001	1E-10	20000	2500.255	96	944f3e35-81c3-4a0a-8124-3826e701ed3c	0	0	0	0	1	5	1
global	indv	100000	0	2.4	0.5	NA	12	0.5	0.0000001	0.0000001	1E-10	20000	2446.995	96	a19a6bd4-919d-4983-98d2-c3f9710d7f2c	0	0	0	0	1	5	1
global	indv	100000	0	2.4	0.5	NA	12	0.5	0.0000001	0.0000001	1E-10	20000	2362.48	96	a8b99494-d0b8-4f70-8033-a9f36b5af0e0	0	0	0	0	1	5	1
global	indv	100000	0	2.4	0.5	NA	12	0.5	0.0000001	0.0000001	1E-10	20000	2591.665	96	b13b8592-1d55-4f56-aa8f-3a219b161f92	0	0	0	0	1	5	1
global	indv	100000	0	2.4	0.5	NA	12	0.5	0.0000001	0.0000001	1E-10	20000	2235.73	96	bd104fd0-cc28-4276-adf6-6b07d3eddd2f	0	0	0	0	1	5	1
global	indv	100000	0	2.4	0.5	NA	12	0.5	0.0000001	0.0000001	1E-10	20000	4276.535	96	be76fb30-5a98-4558-93c5-fcf78a31ceb0	0	0	0	0	1	5	1
global	indv	100000	0	2.4	0.5	NA	12	0.5	0.0000001	0.0000001	1E-10	20000	20000	96	c3a03b71-0e40-47de-8280-65c1823fc11e	0.8536378853	0.0133094658	45251396.2	2083019.11290348	5	5	1
global	indv	100000	0	2.4	0.5	NA	12	0.5	0.0000001	0.0000001	1E-10	20000	3888.95	96	d158e0bb-e96c-412b-8fdc-6c9a6287a323	0	0	0	0	1	5	1
global	indv	100000	0	2.4	0.5	NA	12	0.5	0.0000001	0.0000001	1E-10	20000	2196.87	96	d32df3f9-3158-40b4-8d08-84aed3d53353	0	0	0	0	1	5	1
global	indv	100000	0	2.4	0.5	NA	12	0.5	0.0000001	0.0000001	1E-10	20000	2523.665	96	d3df9cc0-8c15-4692-bbb6-5675635e2e33	0	0	0	0	1	5	1
global	indv	100000	0	2.4	0.5	NA	12	0.5	0.0000001	0.0000001	1E-10	20000	2461.4	96	dcc74e54-1210-47ae-9be2-6d1671d2d52f	0	0	0	0	1	5	1
global	indv	100000	0	2.4	0.5	NA	12	0.5	0.0000001	0.0000001	1E-10	20000	2538.87	96	dd6ad1ee-ad57-4b6c-9ad5-120fe3207e58	0	0	0	0	1	5	1
global	indv	100000	0	2.4	0.5	NA	12	0.5	0.0000001	0.0000001	1E-10	20000	2592.635	96	e546c642-8787-44b2-9e51-32961af30b97	0	0	0	0	1	5	1
global	indv	100000	0	2.4	0.5	NA	12	0.5	0.0000001	0.0000001	1E-10	20000	9072.465	96	f0d29832-4351-48b5-a7cb-f0835919b05a	0	0	0	0	1	5	1
global	indv	100000	0	2.4	0.5	NA	12	0.5	0.0000001	0.0000001	1E-10	20000	2134.17	96	f179b9a2-135d-4f69-b00a-d968c7bdca70	0	0	0	0	1	5	1
global	indv	100000	0	2.4	0.5	NA	12	0.5	0.0000001	0.0000001	1E-10	20000	7800	108	fd51a541-aeb7-42d5-b69e-d52f65399932	0.7299345055	0.0317066991	36906776.8	7299023.545509	5	5	0
global	indv	100000	0	2.4	0.5	NA	12	1	0.0000001	0.0000001	0.00001	20000	758.245	100	0339aab6-1617-4ead-94f5-9b7672a6c3d7	0	0	0	0	1	5	1
global	indv	100000	0	2.4	0.5	NA	12	1	0.0000001	0.0000001	0.00001	20000	698.69	100	056f1a4f-164c-4c41-b36f-2b9f107bd727	0	0	0	0	1	5	1
global	indv	100000	0	2.4	0.5	NA	12	1	0.0000001	0.0000001	0.00001	20000	513.845	100	05cb8cba-0833-4d43-88b5-85e15831f63e	0	0	0	0	1	5	1
global	indv	100000	0	2.4	0.5	NA	12	1	0.0000001	0.0000001	0.00001	20000	493.67	100	14481b94-4dfd-44af-b98e-55a6c253ee10	0	0	0	0	1	5	1
global	indv	100000	0	2.4	0.5	NA	12	1	0.0000001	0.0000001	0.00001	20000	683.88	100	1b83dc84-2729-4ccb-bc32-e0357f122e42	0	0	0	0	1	5	1
global	indv	100000	0	2.4	0.5	NA	12	1	0.0000001	0.0000001	0.00001	20000	738.195	100	437a4a14-8941-4963-b038-981c0abfb0f2	0	0	0	0	1	5	1
global	indv	100000	0	2.4	0.5	NA	12	1	0.0000001	0.0000001	0.00001	20000	496.595	100	4522ffdf-8349-41be-8bb2-a9392743869e	0	0	0	0	1	5	1
global	indv	100000	0	2.4	0.5	NA	12	1	0.0000001	0.0000001	0.00001	20000	773.615	100	4cc49fc4-e642-4d6d-8c64-98b0518eef1c	0	0	0	0	1	5	1
global	indv	100000	0	2.4	0.5	NA	12	1	0.0000001	0.0000001	0.00001	20000	495.145	100	61418a97-be2e-427e-b964-280096d8cd62	0	0	0	0	1	5	1
global	indv	100000	0	2.4	0.5	NA	12	1	0.0000001	0.0000001	0.00001	20000	947.155	100	90deaed2-dd87-434a-bf45-0edf482b9d97	0	0	0	0	1	5	1
global	indv	100000	0	2.4	0.5	NA	12	1	0.0000001	0.0000001	0.00001	20000	694.27	100	a06e89f3-683d-4606-9773-a4a93f264cc0	0	0	0	0	1	5	1
global	indv	100000	0	2.4	0.5	NA	12	1	0.0000001	0.0000001	0.00001	20000	790.74	100	ae9b3189-0c21-42a8-87dd-e8ed338f87b8	0	0	0	0	1	5	1
global	indv	100000	0	2.4	0.5	NA	12	1	0.0000001	0.0000001	0.00001	20000	578.535	100	c183298e-338e-4ea6-a010-75f0ad18ab57	0	0	0	0	1	5	1
global	indv	100000	0	2.4	0.5	NA	12	1	0.0000001	0.0000001	0.00001	20000	582.37	100	d25bdc3a-b3d7-442a-9698-7cd203c6e6f9	0	0	0	0	1	5	1
global	indv	100000	0	2.4	0.5	NA	12	1	0.0000001	0.0000001	0.00001	20000	503.345	100	fd7a04cc-e1c3-431b-9099-74319d02fc73	0	0	0	0	1	5	1
global	indv	100000	0	2.4	0.5	NA	12	1	0.0000001	0.0000001	0.000001	20000	20000	101	0ba46dae-e7ae-4fc2-ad46-193a4bf61a98	0.7727310271	0.0313324392	39187688.4	5430625.52197823	5	5	1
global	indv	100000	0	2.4	0.5	NA	12	1	0.0000001	0.0000001	0.000001	20000	20000	101	1f40695c-aef4-45c8-a973-3b10a65cae77	0.8244481878	0.020882614	40515428.2	4438091.69351752	5	5	1
global	indv	100000	0	2.4	0.5	NA	12	1	0.0000001	0.0000001	0.000001	20000	781.31	101	3be481bd-2430-4d56-ba8f-1c49318b165c	0	0	0	0	1	5	1
global	indv	100000	0	2.4	0.5	NA	12	1	0.0000001	0.0000001	0.000001	20000	2373.245	101	413889e5-5119-49f8-916a-cd9a0975d445	0	0	0	0	1	5	1
global	indv	100000	0	2.4	0.5	NA	12	1	0.0000001	0.0000001	0.000001	20000	731.735	101	4cebaeb9-af0c-4074-ae73-6436838517ed	0	0	0	0	1	5	1
global	indv	100000	0	2.4	0.5	NA	12	1	0.0000001	0.0000001	0.000001	20000	717.925	101	6e4ecc68-13ee-465c-bcc8-ad6ca2057d1c	0	0	0	0	1	5	1
global	indv	100000	0	2.4	0.5	NA	12	1	0.0000001	0.0000001	0.000001	20000	20000	101	7dff7245-e1bd-478d-8e83-6c462e0d850c	0.7460494664	0.0126421309	31535319.2	3090598.03879414	5	5	1
global	indv	100000	0	2.4	0.5	NA	12	1	0.0000001	0.0000001	0.000001	20000	20000	101	8d66e318-bad4-46f4-b04d-d8c4462d0134	0.8867457922	0.028842458	47654198.8	2210873.70977057	5	5	1
global	indv	100000	0	2.4	0.5	NA	12	1	0.0000001	0.0000001	0.000001	20000	20000	101	9321a92e-3f72-4912-9c5d-072b73c74bd5	0.8509104554	0.0287668617	47064032.6	2237330.90382375	5	5	1
global	indv	100000	0	2.4	0.5	NA	12	1	0.0000001	0.0000001	0.000001	20000	790.545	101	b2660a27-0dc1-4809-85fe-6d02736c4ddb	0	0	0	0	1	5	1
global	indv	100000	0	2.4	0.5	NA	12	1	0.0000001	0.0000001	0.000001	20000	20000	101	bdefe567-fb14-4996-9334-5f524591ceff	0.8335144057	0.0287206507	43112661.8	2425853.52337063	5	5	1
global	indv	100000	0	2.4	0.5	NA	12	1	0.0000001	0.0000001	0.000001	20000	2446.32	101	de684381-db5d-4aa6-8737-7f3944a69ce6	0	0	0	0	1	5	1
global	indv	100000	0	2.4	0.5	NA	12	1	0.0000001	0.0000001	0.000001	20000	20000	101	ec60704b-133c-48fb-810f-c3b35936ac83	0.8192878589	0.0300255148	43509287	1900319.09069595	5	5	1
global	indv	100000	0	2.4	0.5	NA	12	1	0.0000001	0.0000001	0.000001	20000	20000	101	f8d369f1-893b-4f74-ba83-def1015d98bd	0.7732688341	0.0213393831	31974304.4	1580678.91208408	5	5	1
global	indv	100000	0	2.4	0.5	NA	12	1	0.0000001	0.0000001	0.000001	20000	20000	101	fb7e028e-42a5-4142-a9ea-510a726256b3	0.7751635895	0.0263867727	38117244.8	1627248.3837155	5	5	1
global	indv	100000	0	2.4	0.5	NA	12	1	0.0000001	0.0000001	0.0000001	20000	20000	102	05966857-4afa-4f4d-9b4d-b74bf4563946	0.7859689059	0.0220086107	36497176.8	3015845.93700204	5	5	1
global	indv	100000	0	2.4	0.5	NA	12	1	0.0000001	0.0000001	0.0000001	20000	20000	102	1135e6cc-54b4-40ec-a277-97d2bb7cb680	0.8178522506	0.0261113052	37951274.4	2043397.52440275	5	5	1
global	indv	100000	0	2.4	0.5	NA	12	1	0.0000001	0.0000001	0.0000001	20000	20000	102	18437b2e-958a-4fd3-8df0-16bcad703809	0.8403394614	0.0196659454	40735056.2	2176665.40452034	5	5	1
global	indv	100000	0	2.4	0.5	NA	12	1	0.0000001	0.0000001	0.0000001	20000	20000	102	2952f782-b6bb-42c6-834b-9825c20746be	0.7870497677	0.0285492458	40085385.6	3409177.3288486	5	5	1
global	indv	100000	0	2.4	0.5	NA	12	1	0.0000001	0.0000001	0.0000001	20000	20000	102	2e8be29e-45aa-472e-8403-cec96a3f3efe	0.7675095065	0.034190541	34760281.2	4056883.20486414	5	5	1
global	indv	100000	0	2.4	0.5	NA	12	1	0.0000001	0.0000001	0.0000001	20000	20000	102	575f7e61-3285-483d-9d4b-4bccae4df81c	0.7917159528	0.0195022947	36151331.2	1200114.0244613	5	5	1
global	indv	100000	0	2.4	0.5	NA	12	1	0.0000001	0.0000001	0.0000001	20000	20000	102	58c7ab34-4d53-4c0a-ae7f-a1a4914f19af	0.7951638799	0.0148046498	37633059.2	1749858.05635349	5	5	1
global	indv	100000	0	2.4	0.5	NA	12	1	0.0000001	0.0000001	0.0000001	20000	20000	102	76a3d83b-9494-4287-be88-4d277e2ee753	0.8458986817	0.0297878725	40265719.4	3830496.48448929	5	5	1
global	indv	100000	0	2.4	0.5	NA	12	1	0.0000001	0.0000001	0.0000001	20000	20000	102	909e2c00-4d2b-4534-851e-65b09fb45531	0.8299224073	0.0242289348	42409226	2125177.04610898	5	5	1
global	indv	100000	0	2.4	0.5	NA	12	1	0.0000001	0.0000001	0.0000001	20000	20000	102	aed52dfa-2043-4654-9f95-51e732ec080f	0.8531724179	0.0385785825	40448784.8	4926144.38997683	5	5	1
global	indv	100000	0	2.4	0.5	NA	12	1	0.0000001	0.0000001	0.0000001	20000	20000	102	b12b8992-c603-49d8-9180-1f7625f3e1d6	0.8170069399	0.0195333196	39049422.4	2102407.85180024	5	5	1
global	indv	100000	0	2.4	0.5	NA	12	1	0.0000001	0.0000001	0.0000001	20000	20000	102	c02655af-b01e-4c6e-85b1-2dda5b9f5330	0.7963269653	0.0404091205	38844811.2	1886656.28888007	5	5	1
global	indv	100000	0	2.4	0.5	NA	12	1	0.0000001	0.0000001	0.0000001	20000	20000	102	d1c80156-5e06-40f0-86f0-092e26eee8f2	0.835468693	0.0305760995	38193218.4	4672239.53495637	5	5	1
global	indv	100000	0	2.4	0.5	NA	12	1	0.0000001	0.0000001	0.0000001	20000	20000	102	e443f391-9cde-4393-b935-ef67d4e3d972	0.8514043888	0.0201544186	42831730.6	2235273.29545781	5	5	1
global	indv	100000	0	2.4	0.5	NA	12	1	0.0000001	0.0000001	0.0000001	20000	20000	102	fcef0ce3-7e58-4dae-9485-d8c37145795e	0.850545498	0.0181789122	43229861.8	2811942.68698229	5	5	1
global	indv	100000	0	2.4	0.5	NA	12	1	0.0000001	0.0000001	0.00000001	20000	20000	103	03066c41-8d13-4db0-ba25-513fa94353e4	0.8507056404	0.0331795345	48000865.8	3140188.431722	5	5	1
global	indv	100000	0	2.4	0.5	NA	12	1	0.0000001	0.0000001	0.00000001	20000	3476.355	103	3830124e-15ff-45a5-87fb-918563633dc9	0	0	0	0	1	5	1
global	indv	100000	0	2.4	0.5	NA	12	1	0.0000001	0.0000001	0.00000001	20000	20000	103	3dde1785-4228-417b-a2aa-d91c8cc98f2c	0.8293903998	0.0506230726	38425579.2	4254404.72711491	5	5	1
global	indv	100000	0	2.4	0.5	NA	12	1	0.0000001	0.0000001	0.00000001	20000	3756.96	103	52f0f04e-21e4-4774-a4bd-dff1ad35a21a	0	0	0	0	1	5	1
global	indv	100000	0	2.4	0.5	NA	12	1	0.0000001	0.0000001	0.00000001	20000	20000	103	5ddf5fe9-e658-4155-ad74-f6f587c9ca1c	0.7639120183	0.0332401475	33075254	1947594.17671803	5	5	1
global	indv	100000	0	2.4	0.5	NA	12	1	0.0000001	0.0000001	0.00000001	20000	20000	103	902f05ff-b5d1-4091-a473-766e2c4f027e	0.8159010411	0.0259162903	41114363.4	2107933.94031699	5	5	1
global	indv	100000	0	2.4	0.5	NA	12	1	0.0000001	0.0000001	0.00000001	20000	1909.675	103	952d2140-6643-4b49-a575-24b18bfca797	0	0	0	0	1	5	1
global	indv	100000	0	2.4	0.5	NA	12	1	0.0000001	0.0000001	0.00000001	20000	1893.465	103	a0ea7154-359e-4f7c-a54e-cd94e686eee9	0	0	0	0	1	5	1
global	indv	100000	0	2.4	0.5	NA	12	1	0.0000001	0.0000001	0.00000001	20000	1825.57	103	aad80a7a-fd30-4bb9-af74-78e2462596d2	0	0	0	0	1	5	1
global	indv	100000	0	2.4	0.5	NA	12	1	0.0000001	0.0000001	0.00000001	20000	1855.65	103	ceb0ab43-05c6-43d0-a641-aca961b4f2da	0	0	0	0	1	5	1
global	indv	100000	0	2.4	0.5	NA	12	1	0.0000001	0.0000001	0.00000001	20000	20000	103	cf6ce1f1-5d88-402b-bb74-294701c031f2	0.7763644329	0.0182786525	36943233.6	1351529.12886674	5	5	1
global	indv	100000	0	2.4	0.5	NA	12	1	0.0000001	0.0000001	0.00000001	20000	2200.025	103	d46743fa-4577-4601-900d-b1940bb0aaed	0	0	0	0	1	5	1
global	indv	100000	0	2.4	0.5	NA	12	1	0.0000001	0.0000001	0.00000001	20000	1835.29	103	dd5c17d2-276e-4a10-bcb1-8c89fa8ed1df	0	0	0	0	1	5	1
global	indv	100000	0	2.4	0.5	NA	12	1	0.0000001	0.0000001	0.00000001	20000	1804.13	103	e1f27fa8-6d39-494b-adea-3fd6e2099ee6	0	0	0	0	1	5	1
global	indv	100000	0	2.4	0.5	NA	12	1	0.0000001	0.0000001	0.00000001	20000	3516	103	f1d06a1e-e11c-41f3-9eeb-78cd42054763	0	0	0	0	1	5	1
global	indv	100000	0	2.4	0.5	NA	12	1	0.0000001	0.0000001	0.000000001	20000	1984.58	104	018a60c7-0f5c-4d0b-be6c-1a00c2e346d8	0	0	0	0	1	5	1
global	indv	100000	0	2.4	0.5	NA	12	1	0.0000001	0.0000001	0.000000001	20000	1998.42	104	2164eddd-42e7-4a47-b4cd-bca7f52c6da4	0	0	0	0	1	5	1
global	indv	100000	0	2.4	0.5	NA	12	1	0.0000001	0.0000001	0.000000001	20000	504.615	104	4db682df-4c25-43e0-a6e2-c80ad5cecdf4	0	0	0	0	1	5	1
global	indv	100000	0	2.4	0.5	NA	12	1	0.0000001	0.0000001	0.000000001	20000	2002.25	104	6bc73128-f337-4944-9ddc-1cea910fe10d	0	0	0	0	1	5	1
global	indv	100000	0	2.4	0.5	NA	12	1	0.0000001	0.0000001	0.000000001	20000	3813.525	104	79ca097c-7ae1-4d11-9447-adbe1a5b4bd6	0	0	0	0	1	5	1
global	indv	100000	0	2.4	0.5	NA	12	1	0.0000001	0.0000001	0.000000001	20000	309.695	104	7d0d2a60-858b-48f2-bc57-7ecb9dd6e1c4	0	0	0	0	1	5	1
global	indv	100000	0	2.4	0.5	NA	12	1	0.0000001	0.0000001	0.000000001	20000	2088.44	104	9654610d-7ce5-4c01-9044-129a3a2ca90c	0	0	0	0	1	5	1
global	indv	100000	0	2.4	0.5	NA	12	1	0.0000001	0.0000001	0.000000001	20000	421.78	104	a8f104dd-24fc-48a2-a7a4-0142525abcfc	0	0	0	0	1	5	1
global	indv	100000	0	2.4	0.5	NA	12	1	0.0000001	0.0000001	0.000000001	20000	446.18	104	c014ae02-51eb-4e28-922e-1c6fa5f56926	0	0	0	0	1	5	1
global	indv	100000	0	2.4	0.5	NA	12	1	0.0000001	0.0000001	0.000000001	20000	20000	104	d8c6f9ad-7dcf-4053-b91a-db93e661240c	0.8412588684	0.0667495593	37712665.4	4746503.1951556	5	5	1
global	indv	100000	0	2.4	0.5	NA	12	1	0.0000001	0.0000001	0.000000001	20000	1903.665	104	e9f374a5-bdb9-4375-90d7-41026115944c	0	0	0	0	1	5	1
global	indv	100000	0	2.4	0.5	NA	12	1	0.0000001	0.0000001	0.000000001	20000	273.55	104	ec1b2a55-b33d-4a4a-a840-7fb261b7efd2	0	0	0	0	1	5	1
global	indv	100000	0	2.4	0.5	NA	12	1	0.0000001	0.0000001	0.000000001	20000	278.33	104	f3d0e2b8-a7f6-466b-9f7d-80c897de805c	0	0	0	0	1	5	1
global	indv	100000	0	2.4	0.5	NA	12	1	0.0000001	0.0000001	0.000000001	20000	2257.01	104	f6fdeb12-3512-4bc8-8c98-a9e8483f85ce	0	0	0	0	1	5	1
global	indv	100000	0	2.4	0.5	NA	12	1	0.0000001	0.0000001	0.000000001	20000	1982.375	104	fb0f04a1-6b56-4614-88d6-3735109fdce2	0	0	0	0	1	5	1
global	indv	100000	0	2.4	0.5	NA	12	1	0.0000001	0.0000001	1E-10	20000	258.475	105	06f5382b-160a-4bd0-af24-fa5e9f2c99e3	0	0	0	0	1	5	1
global	indv	100000	0	2.4	0.5	NA	12	1	0.0000001	0.0000001	1E-10	20000	257.17	105	0ef4a4d8-33a3-48a9-9e40-8e6812ae7bfe	0	0	0	0	1	5	1
global	indv	100000	0	2.4	0.5	NA	12	1	0.0000001	0.0000001	1E-10	20000	237.98	105	2aefec83-0dc6-4300-83e2-17b958682ae8	0	0	0	0	1	5	1
global	indv	100000	0	2.4	0.5	NA	12	1	0.0000001	0.0000001	1E-10	20000	360.49	105	44bd04e9-3499-4f9f-a385-1f8e8380fa7f	0	0	0	0	1	5	1
global	indv	100000	0	2.4	0.5	NA	12	1	0.0000001	0.0000001	1E-10	20000	259.42	105	4d5f3bc9-03ed-4fdc-9170-6d98726d86ee	0	0	0	0	1	5	1
global	indv	100000	0	2.4	0.5	NA	12	1	0.0000001	0.0000001	1E-10	20000	485.155	105	5a48e8bb-6d2b-44e1-8c28-67029d0f8047	0	0	0	0	1	5	1
global	indv	100000	0	2.4	0.5	NA	12	1	0.0000001	0.0000001	1E-10	20000	472.08	105	5bda04cd-bd11-4c2c-af36-9693a2d4f0a4	0	0	0	0	1	5	1
global	indv	100000	0	2.4	0.5	NA	12	1	0.0000001	0.0000001	1E-10	20000	369.995	105	5fcdb450-4731-4d3c-9132-ed2197469d6f	0	0	0	0	1	5	1
global	indv	100000	0	2.4	0.5	NA	12	1	0.0000001	0.0000001	1E-10	20000	406.55	105	621276c8-0c60-4736-b2d5-836cc820de05	0	0	0	0	1	5	1
global	indv	100000	0	2.4	0.5	NA	12	1	0.0000001	0.0000001	1E-10	20000	253.245	105	73adf2d1-8254-439b-9818-182c75a0e465	0	0	0	0	1	5	1
global	indv	100000	0	2.4	0.5	NA	12	1	0.0000001	0.0000001	1E-10	20000	464.38	105	817dad8c-3a51-4f3f-9e60-66b64ba08e7b	0	0	0	0	1	5	1
global	indv	100000	0	2.4	0.5	NA	12	1	0.0000001	0.0000001	1E-10	20000	431.75	105	864b71e9-61ab-4d1c-835f-6289afeffc57	0	0	0	0	1	5	1
global	indv	100000	0	2.4	0.5	NA	12	1	0.0000001	0.0000001	1E-10	20000	445.76	105	9522a120-3070-4bb4-9b9e-c7c6b3a144b5	0	0	0	0	1	5	1
global	indv	100000	0	2.4	0.5	NA	12	1	0.0000001	0.0000001	1E-10	20000	500.98	105	c2ae344f-386a-4982-8de0-163ca81ac9e8	0	0	0	0	1	5	1
global	indv	100000	0	2.4	0.5	NA	12	1	0.0000001	0.0000001	1E-10	20000	355.42	105	c9ba4d0f-990d-4f77-acb1-cdcc36a53a5a	0	0	0	0	1	5	1
global	indv	100000	0	2.4	0.5	NA	12	0.5	0.00000001	0.0000001	0.0001	20000	20000	108	049f9ab7-e6de-4f50-a418-dd0c086732d9	0.836451183	0.0130119519	51603054.4	3529859.49176944	5	5	1
global	indv	100000	0	2.4	0.5	NA	12	0.5	0.00000001	0.0000001	0.0001	20000	20000	108	0d44d8e3-fa23-43ef-9b7c-1e021aa9c132	0.7521285264	0.0166681868	44035321.8	8103674.99475526	5	5	1
global	indv	100000	0	2.4	0.5	NA	12	0.5	0.00000001	0.0000001	0.0001	20000	20000	108	2768e120-d04a-4117-8e75-996ba01b673a	0.7986792185	0.0239249046	54013958.8	6734866.94178194	5	5	1
global	indv	100000	0	2.4	0.5	NA	12	0.5	0.00000001	0.0000001	0.0001	20000	20000	108	4b5ce750-bb2c-4038-bc60-adafa9d4af78	0.7637114409	0.0245813551	40798668.2	5407113.44352948	5	5	1
global	indv	100000	0	2.4	0.5	NA	12	0.5	0.00000001	0.0000001	0.0001	20000	20000	108	5478e729-c317-43bf-bb31-fc6ef6f9b531	0.8021709741	0.0096088652	42713964	2655400.14752899	5	5	1
global	indv	100000	0	2.4	0.5	NA	12	0.5	0.00000001	0.0000001	0.0001	20000	472.505	108	6aae0dbb-ec86-44e1-8cd2-4d8e6e5d0c69	0	0	0	0	1	5	1
global	indv	100000	0	2.4	0.5	NA	12	0.5	0.00000001	0.0000001	0.0001	20000	20000	108	854ce22a-2041-4a6f-82f7-7c1efa179243	0.7631003619	0.0213472858	39350483.8	6227590.85360312	5	5	1
global	indv	100000	0	2.4	0.5	NA	12	0.5	0.00000001	0.0000001	0.0001	20000	486.44	108	8c640c9c-8ab4-40d9-babf-71d64c7a4875	0	0	0	0	1	5	1
global	indv	100000	0	2.4	0.5	NA	12	0.5	0.00000001	0.0000001	0.0001	20000	20000	108	9d4aee71-f23f-4aa1-b9db-615c6ed67927	0.8667570969	0.0181273103	61885233	1477808.18244622	5	5	1
global	indv	100000	0	2.4	0.5	NA	12	0.5	0.00000001	0.0000001	0.0001	20000	20000	108	a103942d-d9ff-4544-89b2-88a242f82148	0.8888992139	0.0128701836	54319344	6989460.0025311	5	5	1
global	indv	100000	0	2.4	0.5	NA	12	0.5	0.00000001	0.0000001	0.0001	20000	20000	108	af6cfdd0-fd8d-46c8-b038-f5c092447267	0.8448993916	0.0221148004	56401735.4	2436615.34244211	5	5	1
global	indv	100000	0	2.4	0.5	NA	12	0.5	0.00000001	0.0000001	0.0001	20000	467.465	108	b3a38a0c-e238-47a9-afb2-5303375072ef	0	0	0	0	1	5	1
global	indv	100000	0	2.4	0.5	NA	12	0.5	0.00000001	0.0000001	0.0001	20000	445.095	108	b73048f1-f004-4645-b59d-6d5a8ce7516e	0	0	0	0	1	5	1
global	indv	100000	0	2.4	0.5	NA	12	0.5	0.00000001	0.0000001	0.0001	20000	20000	108	c0e96e54-eac3-4b33-abf5-796140108d02	0.7886099428	0.0068198586	49411297.4	7311291.99834453	5	5	1
global	indv	100000	0	2.4	0.5	NA	12	0.5	0.00000001	0.0000001	0.0001	20000	20000	108	e68798d7-576d-44c1-ba1d-ad22f4356ec3	0.8363052977	0.0120654377	47781644.8	805180.039373617	5	5	1
global	indv	100000	0	2.4	0.5	NA	12	0.5	0.00000001	0.0000001	0.001	10000	10000	109	0468bcad-8385-484a-b771-ca88504808e2	0.8015303321	0.0562184123	61214793.8	9445936.68224619	5	5	1
global	indv	100000	0	2.4	0.5	NA	12	0.5	0.00000001	0.0000001	0.001	10000	10000	109	0c17186c-e3b9-4b58-93a9-c7872b923a8a	0.7771002347	0.0105300341	39696702.4	5781732.24005897	5	5	1
global	indv	100000	0	2.4	0.5	NA	12	0.5	0.00000001	0.0000001	0.001	10000	10000	109	0f5e26e9-9a89-46d2-b085-e905f48b7e06	0.7629761958	0.0152773422	40539318	6705162.06004519	5	5	1
global	indv	100000	0	2.4	0.5	NA	12	0.5	0.00000001	0.0000001	0.001	10000	10000	109	1a04323f-317e-4ed3-88e5-0d763a2e0928	0.869674817	0.0638311046	69597111.2	5811268.87526827	5	5	1
global	indv	100000	0	2.4	0.5	NA	12	0.5	0.00000001	0.0000001	0.001	10000	10000	109	1bdbea12-b135-4185-8ef5-7777d3e5e8ed	0.7838603742	0.0175314123	41890759.8	4097473.87196632	5	5	1
global	indv	100000	0	2.4	0.5	NA	12	0.5	0.00000001	0.0000001	0.001	10000	460.63	109	1cd72f57-52e6-40d4-b5b5-1f400b5f6760	0	0	0	0	1	5	1
global	indv	100000	0	2.4	0.5	NA	12	0.5	0.00000001	0.0000001	0.001	10000	10000	109	2076dd60-979a-4b54-a114-9697bcef2239	0.8967409919	0.021084765	59913653	7467938.68848473	5	5	1
global	indv	100000	0	2.4	0.5	NA	12	0.5	0.00000001	0.0000001	0.001	10000	10000	109	213893f3-1d13-48ac-a059-64cb8f131522	0.8154148534	0.0179600713	63016155.8	9503952.10781734	5	5	1
global	indv	100000	0	2.4	0.5	NA	12	0.5	0.00000001	0.0000001	0.001	10000	594.625	109	2307c949-9d95-49cc-8a6d-a2ab82fb40b4	0	0	0	0	1	5	1
global	indv	100000	0	2.4	0.5	NA	12	0.5	0.00000001	0.0000001	0.001	10000	10000	109	2ea734c9-5541-4e36-8b12-cf54f0cd7a55	0.8143020891	0.0091288388	57882020.6	3054065.76107266	5	5	1
global	indv	100000	0	2.4	0.5	NA	12	0.5	0.00000001	0.0000001	0.001	10000	10000	109	306b7382-4d43-4802-8235-20ce9013000b	0.777794075	0.0102736827	48865440.4	7059665.70525091	5	5	1
global	indv	100000	0	2.4	0.5	NA	12	0.5	0.00000001	0.0000001	0.001	10000	10000	109	37074c9b-0ba9-4b53-bdbc-4e3615bde159	0.8175588731	0.0218644857	60055262.8	5659363.33509103	5	5	1
global	indv	100000	0	2.4	0.5	NA	12	0.5	0.00000001	0.0000001	0.001	10000	10000	109	3c53bf03-41fa-4f9c-92e6-1b75f0ba47ef	0.8558033369	0.0490435118	77980492.4	9010344.96780241	5	5	1
global	indv	100000	0	2.4	0.5	NA	12	0.5	0.00000001	0.0000001	0.001	10000	10000	109	441539b8-8616-4244-9db5-ad192f9ef05d	0.799454119	0.0792764934	70037364.6	14281573.4843034	5	5	1
global	indv	100000	0	2.4	0.5	NA	12	0.5	0.00000001	0.0000001	0.001	10000	10000	109	47273386-b22e-4edc-9d2f-5943db8a133b	0.801058481	0.048455767	62486421.6	12328963.6952913	5	5	1
global	indv	100000	0	2.4	0.5	NA	12	0.5	0.00000001	0.0000001	0.001	10000	10000	109	4dc7d274-60b3-478b-bcb5-83f1e2ad22cd	0.7245518781	0.0986837706	55751456.6	19462878.1455685	5	5	1
global	indv	100000	0	2.4	0.5	NA	12	0.5	0.00000001	0.0000001	0.001	10000	10000	109	4fff6030-983e-422d-bd75-8208b546037a	0.8188971001	0.0370469397	56295047	7441182.06985453	5	5	1
global	indv	100000	0	2.4	0.5	NA	12	0.5	0.00000001	0.0000001	0.001	10000	10000	109	507998e9-dd74-44b0-9170-64e3702cffe6	0.7677038373	0.0271020462	53326956	9502908.15558806	5	5	1
global	indv	100000	0	2.4	0.5	NA	12	0.5	0.00000001	0.0000001	0.001	10000	10000	109	59b3cda4-2855-4fd1-b890-828188f81b48	0.8201792114	0.0264085936	58231323.2	6467113.15009199	5	5	1
global	indv	100000	0	2.4	0.5	NA	12	0.5	0.00000001	0.0000001	0.001	10000	10000	109	5ace2cec-bb04-4a8f-986a-26f8246f9e57	0.84036103	0.0316603103	59990772.6	1491031.6890661	5	5	1
global	indv	100000	0	2.4	0.5	NA	12	0.5	0.00000001	0.0000001	0.001	10000	10000	109	611b3f09-e7c4-42ab-921f-cff6a338f5c1	0.8219360167	0.0144525154	47004320.8	2684093.28931079	5	5	1
global	indv	100000	0	2.4	0.5	NA	12	0.5	0.00000001	0.0000001	0.001	10000	10000	109	65c067ac-fb8c-4ca9-9cd0-7895a1fb7c4f	0.8297593902	0.0203967177	59726841.2	7139676.44535344	5	5	1
global	indv	100000	0	2.4	0.5	NA	12	0.5	0.00000001	0.0000001	0.001	10000	984.34	109	69f8c63b-258e-40da-bd39-22bc1e69a261	0	0	0	0	1	5	1
global	indv	100000	0	2.4	0.5	NA	12	0.5	0.00000001	0.0000001	0.001	10000	10000	109	6b2cfd7c-4db4-4808-9618-a81d7251b454	0.8233112913	0.0080934898	44520745.2	2422400.69118317	5	5	1
global	indv	100000	0	2.4	0.5	NA	12	0.5	0.00000001	0.0000001	0.001	10000	10000	109	7b3aa514-49b4-439b-a13b-39abb6bfc17b	0.9154537299	0.006774413	60356429	13482829.8975069	5	5	1
global	indv	100000	0	2.4	0.5	NA	12	0.5	0.00000001	0.0000001	0.001	10000	10000	109	7eeb1ea3-158d-4760-b3b4-2e3b78ad0c0b	0.809364561	0.0378260247	54675813	8184506.01427313	5	5	1
global	indv	100000	0	2.4	0.5	NA	12	0.5	0.00000001	0.0000001	0.001	10000	521.6	109	9019a944-7d8b-4e30-af81-e37529273b39	0	0	0	0	1	5	1
global	indv	100000	0	2.4	0.5	NA	12	0.5	0.00000001	0.0000001	0.001	10000	471.645	109	95b84a5d-7e8b-4005-9a7d-e48173e12803	0	0	0	0	1	5	1
global	indv	100000	0	2.4	0.5	NA	12	0.5	0.00000001	0.0000001	0.001	10000	10000	109	9d2bf721-1923-48cf-aed0-fc3c5145d849	0.7478094668	0.0269392322	46833946.2	12124027.0164561	5	5	1
global	indv	100000	0	2.4	0.5	NA	12	0.5	0.00000001	0.0000001	0.001	10000	10000	109	9deb1721-c203-42d8-82b4-e54383cf651e	0.7930284229	0.0750984307	59788110.8	11754819.0605019	5	5	1
global	indv	100000	0	2.4	0.5	NA	12	0.5	0.00000001	0.0000001	0.001	10000	520.67	109	9e1b3eeb-dbe4-4699-944a-f12b3f2b091b	0	0	0	0	1	5	1
global	indv	100000	0	2.4	0.5	NA	12	0.5	0.00000001	0.0000001	0.001	10000	10000	109	a001071e-1560-4ff2-a041-7c92bdf9dded	0.7447150901	0.0253676975	36615631.6	7544393.48475338	5	5	1
global	indv	100000	0	2.4	0.5	NA	12	0.5	0.00000001	0.0000001	0.001	10000	10000	109	b2eb70f8-6266-4602-ba03-7a5224eef7aa	0.8285259845	0.0083946365	47646198	1530346.75822197	5	5	1
global	indv	100000	0	2.4	0.5	NA	12	0.5	0.00000001	0.0000001	0.001	10000	10000	109	b318f51a-1a41-42a0-b143-77a4e8537755	0.802636839	0.0234527261	55256637.4	7778596.91611776	5	5	1
global	indv	100000	0	2.4	0.5	NA	12	0.5	0.00000001	0.0000001	0.001	10000	10000	109	bfd6b90c-bcde-40e4-891d-86a5e4aa247e	0.7872210342	0.0456999467	55845111.6	8258392.7509459	5	5	1
global	indv	100000	0	2.4	0.5	NA	12	0.5	0.00000001	0.0000001	0.001	10000	10000	109	c7313456-35f5-446d-a491-8598b891f8c0	0.8569362119	0.0231861853	72212141.8	4981050.99332864	5	5	1
global	indv	100000	0	2.4	0.5	NA	12	0.5	0.00000001	0.0000001	0.001	10000	750.15	109	cc9e2817-d0ad-4e0b-9807-24f0a4d59165	0	0	0	0	1	5	1
global	indv	100000	0	2.4	0.5	NA	12	0.5	0.00000001	0.0000001	0.001	10000	10000	109	cdc114ac-b2c9-4ae1-8572-7da8b510e014	0.8317470033	0.0061506685	50723770.2	855615.57349589	5	5	1
global	indv	100000	0	2.4	0.5	NA	12	0.5	0.00000001	0.0000001	0.001	10000	10000	109	d6567760-c16d-443e-9ff1-e4361aa7f015	0.7866490264	0.0644248262	67641119.4	16768821.9094137	5	5	1
global	indv	100000	0	2.4	0.5	NA	12	0.5	0.00000001	0.0000001	0.001	10000	10000	109	d7f70c47-af09-473f-8ae5-8fe06ab7082d	0.8217388768	0.0279518828	52441306.8	4410150.8732356	5	5	1
global	indv	100000	0	2.4	0.5	NA	12	0.5	0.00000001	0.0000001	0.001	10000	10000	109	eeba5281-281b-48ad-9bed-9a27f0aa1614	0.7818820852	0.0149952344	52094827.4	7061027.64145973	5	5	1
global	indv	100000	0	2.4	0.5	NA	12	0.5	0.00000001	0.0000001	0.001	10000	753.34	109	ef73a047-5af3-4070-b18f-92608ddb81f0	0	0	0	0	1	5	1
global	indv	100000	0	2.4	0.5	NA	12	0.5	0.00000001	0.0000001	0.001	10000	10000	109	f864b765-3e28-41f4-b0ba-392b0bb09eb1	0.737812387	0.0237252393	44330650.6	10730929.4939038	5	5	1
global	indv	100000	0	2.4	0.5	NA	12	0.5	0.00000001	0.0000001	0.001	10000	10000	109	f904e6e3-9183-44a8-8adb-aff7969247d0	0.8967669878	0.0116224043	73967435.4	4984897.44159605	5	5	1
global	indv	100000	0	2.4	0.5	NA	12	0.5	0.00000001	0.0000001	0.001	10000	10000	109	fff5fc69-370f-4d8b-889d-cbecf0143189	0.7894418079	0.0149269606	42427281.2	5187646.98807226	5	5	1
global	indv	100000	0	2.4	0.5	NA	12	0.5	0.00000001	0.0000001	0.001	20000	20000	110	034eb0d9-2495-451f-8699-fd408e4384e5	0.8563246289	0.0311706962	40938217.8	6468269.35106055	5	5	1
global	indv	100000	0	2.4	0.5	NA	12	0.5	0.00000001	0.0000001	0.001	20000	20000	110	14398d99-2f33-4945-a7eb-cd8497f1852e	0.8013282142	0.0192916357	48258082.2	6285286.22931356	5	5	1
global	indv	100000	0	2.4	0.5	NA	12	0.5	0.00000001	0.0000001	0.001	20000	20000	110	2ae2b312-1f99-44dc-a123-b6f67eb37fc4	0.8186727024	0.0480715636	64277781.8	8502620.29983973	5	5	1
global	indv	100000	0	2.4	0.5	NA	12	0.5	0.00000001	0.0000001	0.001	20000	20000	110	350ae800-3d5a-42ef-9195-d5fdb27a24e7	0.8549234291	0.0136553267	58725779.4	1183635.36414189	5	5	1
global	indv	100000	0	2.4	0.5	NA	12	0.5	0.00000001	0.0000001	0.001	20000	20000	110	4e9676c0-486c-4ed4-9d6f-fe6de71e1a3a	0.829204484	0.0182737833	47847939.6	2124034.74618609	5	5	1
global	indv	100000	0	2.4	0.5	NA	12	0.5	0.00000001	0.0000001	0.001	20000	20000	110	56e84223-7455-4b4f-9be0-ae0f66b0c8fd	0.8130070591	0.0284263116	61350013	9661216.01896692	5	5	1
global	indv	100000	0	2.4	0.5	NA	12	0.5	0.00000001	0.0000001	0.001	20000	575.005	110	5d07a749-40e6-4b96-b0cf-38815e499ba6	0	0	0	0	1	5	1
global	indv	100000	0	2.4	0.5	NA	12	0.5	0.00000001	0.0000001	0.001	20000	20000	110	688f2180-42d9-48a9-b5ba-225a3205af1b	0.7742149546	0.0301664626	38221008.8	4116999.86522039	5	5	1
global	indv	100000	0	2.4	0.5	NA	12	0.5	0.00000001	0.0000001	0.001	20000	20000	110	8bec2c82-38a3-4968-9819-bf0e2d3cf93d	0.8147924622	0.0100902688	52834504.2	3597030.28794076	5	5	1
global	indv	100000	0	2.4	0.5	NA	12	0.5	0.00000001	0.0000001	0.001	20000	20000	110	9d03aa91-b01d-4ac3-baba-2b2ad6a33fd1	0.8559162754	0.0167612075	63505106.6	2931806.21908991	5	5	1
global	indv	100000	0	2.4	0.5	NA	12	0.5	0.00000001	0.0000001	0.001	20000	465.08	110	a92d2e02-f7a9-49a3-a524-64ea5ed4a04b	0	0	0	0	1	5	1
global	indv	100000	0	2.4	0.5	NA	12	0.5	0.00000001	0.0000001	0.001	20000	20000	110	bdc2f339-3e9e-4f55-9e4d-bdd68d5a7f55	0.8365751852	0.021915877	47534527.2	1624463.05228072	5	5	1
global	indv	100000	0	2.4	0.5	NA	12	0.5	0.00000001	0.0000001	0.001	20000	20000	110	bdea47c6-8a4f-42bc-976b-ac77ec02d90b	0.7529897343	0.0105324581	45153128.2	10916767.1229946	5	5	1
global	indv	100000	0	2.4	0.5	NA	12	0.5	0.00000001	0.0000001	0.001	20000	20000	110	ded8828a-3500-40cc-b7c0-8a4d5c4dea28	0.7801457364	0.0240905944	42210849.2	4808521.32259218	5	5	1
global	indv	100000	0	2.4	0.5	NA	12	0.5	0.00000001	0.0000001	0.001	20000	799.165	110	ebe55b3b-a4d9-4fa1-82c8-90de4492c0f0	0	0	0	0	1	5	1
global	indv	100000	0	2.4	0.5	NA	12	0.5	0.00000001	0.0000001	0.00001	10000	10000	111	08568408-8b44-417e-8fa9-d13a9f799b0b	0.882927089	0.0238700016	69132661	3750761.26602181	5	5	1
global	indv	100000	0	2.4	0.5	NA	12	0.5	0.00000001	0.0000001	0.00001	10000	738.665	111	0a944eff-c67f-4990-86c0-201d8ea0cee8	0	0	0	0	1	5	1
global	indv	100000	0	2.4	0.5	NA	12	0.5	0.00000001	0.0000001	0.00001	10000	10000	111	11cf4983-f1d9-42aa-a53e-a27f017cb0d5	0.9286827355	0.007925107	75353775.4	6465850.12699002	5	5	1
global	indv	100000	0	2.4	0.5	NA	12	0.5	0.00000001	0.0000001	0.00001	10000	10000	111	1c0b676d-03bf-41c7-af6d-2c6f7c57f624	0.7413410023	0.0461490515	48198748.2	13454730.6504614	5	5	1
global	indv	100000	0	2.4	0.5	NA	12	0.5	0.00000001	0.0000001	0.00001	10000	806.18	111	1cb819f7-755a-48e0-bfd0-94a726f2513e	0	0	0	0	1	5	1
global	indv	100000	0	2.4	0.5	NA	12	0.5	0.00000001	0.0000001	0.00001	10000	10000	111	212bf974-4177-4bb8-a0b7-49cc461a8838	0.931441624	0.0197976656	77443708	8337607.59141263	5	5	1
global	indv	100000	0	2.4	0.5	NA	12	0.5	0.00000001	0.0000001	0.00001	10000	514.185	111	2504e1e6-a82b-4710-a6b1-de785f04473d	0	0	0	0	1	5	1
global	indv	100000	0	2.4	0.5	NA	12	0.5	0.00000001	0.0000001	0.00001	10000	607.96	111	25bbfd8c-d8dc-4ecd-84f0-6e10661e7abb	0	0	0	0	1	5	1
global	indv	100000	0	2.4	0.5	NA	12	0.5	0.00000001	0.0000001	0.00001	10000	10000	111	26007266-9800-41da-84b0-fadd17f8e0c7	0.8034116843	0.0408657856	60339843.8	10599582.6823364	5	5	1
global	indv	100000	0	2.4	0.5	NA	12	0.5	0.00000001	0.0000001	0.00001	10000	10000	111	2a079845-b7c3-49f3-95c1-cdf5b62c3e40	0.8055490373	0.0146785363	57104381.6	7493274.74952469	5	5	1
global	indv	100000	0	2.4	0.5	NA	12	0.5	0.00000001	0.0000001	0.00001	10000	10000	111	2b4997a1-03c9-4620-a5ef-25189f47690d	0.8475932025	0.0176664602	65632722.4	3744537.98782991	5	5	1
global	indv	100000	0	2.4	0.5	NA	12	0.5	0.00000001	0.0000001	0.00001	10000	10000	111	3113abf6-4116-45c9-97d9-00d9d268a20d	0.7963191706	0.045003462	58587050.2	8561654.25509479	5	5	1
global	indv	100000	0	2.4	0.5	NA	12	0.5	0.00000001	0.0000001	0.00001	10000	10000	111	3357b7ce-71ed-4204-9ba7-da8d0776edb6	0.8103101511	0.0502862769	69268345.2	11258516.8931435	5	5	1
global	indv	100000	0	2.4	0.5	NA	12	0.5	0.00000001	0.0000001	0.00001	10000	553.95	111	3e6d9ce9-bb04-4764-9946-ecee7252a829	0	0	0	0	1	5	1
global	indv	100000	0	2.4	0.5	NA	12	0.5	0.00000001	0.0000001	0.00001	10000	10000	111	406b9e49-a91c-499f-b906-7e6b748a1f85	0.8020797841	0.0123886344	48589512.4	3469796.25603324	5	5	1
global	indv	100000	0	2.4	0.5	NA	12	0.5	0.00000001	0.0000001	0.00001	10000	10000	111	450ca76e-dec2-40fe-8396-c904f05b80e1	0.8090628137	0.030621581	42602709.2	1847949.34611103	5	5	1
global	indv	100000	0	2.4	0.5	NA	12	0.5	0.00000001	0.0000001	0.00001	10000	474.525	111	4c51fe8d-eea1-4726-875b-4e838a755e0a	0	0	0	0	1	5	1
global	indv	100000	0	2.4	0.5	NA	12	0.5	0.00000001	0.0000001	0.00001	10000	538.435	111	5702e1f5-7f5a-4526-9a84-f21c7c192197	0	0	0	0	1	5	1
global	indv	100000	0	2.4	0.5	NA	12	0.5	0.00000001	0.0000001	0.00001	10000	471.93	111	575707e5-6a06-402c-a413-07072e077cef	0	0	0	0	1	5	1
global	indv	100000	0	2.4	0.5	NA	12	0.5	0.00000001	0.0000001	0.00001	10000	501.485	111	5b8676dd-a950-4e58-b2d4-51359625db89	0	0	0	0	1	5	1
global	indv	100000	0	2.4	0.5	NA	12	0.5	0.00000001	0.0000001	0.00001	10000	10000	111	64e10f42-48ab-469e-8e55-20e07629b210	0.7906195942	0.0217580621	49143656.8	5935220.51363209	5	5	1
global	indv	100000	0	2.4	0.5	NA	12	0.5	0.00000001	0.0000001	0.00001	10000	10000	111	68e035d3-5af8-4849-85b0-a0474c96125e	0.8406911216	0.0135544168	61054845.2	3644625.07799193	5	5	1
global	indv	100000	0	2.4	0.5	NA	12	0.5	0.00000001	0.0000001	0.00001	10000	502.04	111	79a66645-adc1-4ecd-bafd-f4f3d040147c	0	0	0	0	1	5	1
global	indv	100000	0	2.4	0.5	NA	12	0.5	0.00000001	0.0000001	0.00001	10000	512.37	111	7ae01fc4-5ace-424f-bba1-bc07d297b200	0	0	0	0	1	5	1
global	indv	100000	0	2.4	0.5	NA	12	0.5	0.00000001	0.0000001	0.00001	10000	10000	111	7b44b5d1-0297-42f0-9ae0-7f44b1812ac7	0.7303956563	0.036453102	45216847.6	11931378.5761656	5	5	1
global	indv	100000	0	2.4	0.5	NA	12	0.5	0.00000001	0.0000001	0.00001	10000	479.385	111	86be0297-6d43-40bf-bc16-b2aff89839b9	0	0	0	0	1	5	1
global	indv	100000	0	2.4	0.5	NA	12	0.5	0.00000001	0.0000001	0.00001	10000	570.265	111	88825f3c-bc2b-418e-854f-fd9b1b28b9dd	0	0	0	0	1	5	1
global	indv	100000	0	2.4	0.5	NA	12	0.5	0.00000001	0.0000001	0.00001	10000	10000	111	8ad39f13-b04c-47a1-bbd0-f4b46caeac87	0.8154711371	0.0107979751	43426569.2	1552418.57147346	5	5	1
global	indv	100000	0	2.4	0.5	NA	12	0.5	0.00000001	0.0000001	0.00001	10000	10000	111	a28fe344-e62c-47d9-a302-556852140132	0.8356980993	0.0158474151	52700926.8	3660770.47802375	5	5	1
global	indv	100000	0	2.4	0.5	NA	12	0.5	0.00000001	0.0000001	0.00001	10000	10000	111	a344d61a-7945-4d65-a975-d54740f86cc9	0.832434407	0.0467726286	68421092	9462334.07192213	5	5	1
global	indv	100000	0	2.4	0.5	NA	12	0.5	0.00000001	0.0000001	0.00001	10000	10000	111	b3198999-2678-4404-bcdd-3a2de37bc84e	0.8534346708	0.0231127558	60001860.6	1295501.06009617	5	5	1
global	indv	100000	0	2.4	0.5	NA	12	0.5	0.00000001	0.0000001	0.00001	10000	10000	111	b5421123-c78b-4f5c-9f40-f32abcb604c6	0.8618662106	0.0451937957	77694604.8	7215129.87217889	5	5	1
global	indv	100000	0	2.4	0.5	NA	12	0.5	0.00000001	0.0000001	0.00001	10000	10000	111	c03a78d3-811a-4e16-b8d8-c49fd9b30d84	0.7964571472	0.0456292243	61951536	10827173.3151346	5	5	1
global	indv	100000	0	2.4	0.5	NA	12	0.5	0.00000001	0.0000001	0.00001	10000	485.71	111	c29b37af-50ae-4d9e-b6f7-6f900104a252	0	0	0	0	1	5	1
global	indv	100000	0	2.4	0.5	NA	12	0.5	0.00000001	0.0000001	0.00001	10000	594.22	111	c6eae257-7123-4ac3-9753-ae6010361b68	0	0	0	0	1	5	1
global	indv	100000	0	2.4	0.5	NA	12	0.5	0.00000001	0.0000001	0.00001	10000	10000	111	c82e885a-0506-411d-b7d0-026c2476af7b	0.7491968075	0.0410299208	48940622.4	14124552.3889477	5	5	1
global	indv	100000	0	2.4	0.5	NA	12	0.5	0.00000001	0.0000001	0.00001	10000	10000	111	cb2a9c97-c9fb-4745-b79e-59838471655b	0.7879639946	0.0238668532	54876736.2	8392582.3866701	5	5	1
global	indv	100000	0	2.4	0.5	NA	12	0.5	0.00000001	0.0000001	0.00001	10000	10000	111	d16efb48-fa79-4e1a-bc65-909c63d1be91	0.8439593256	0.0231999305	70216400	6102795.76974648	5	5	1
global	indv	100000	0	2.4	0.5	NA	12	0.5	0.00000001	0.0000001	0.00001	10000	10000	111	d2b78199-9884-42e7-8951-392bd1172a64	0.7372107066	0.026873136	44338958	10678036.0185962	5	5	1
global	indv	100000	0	2.4	0.5	NA	12	0.5	0.00000001	0.0000001	0.00001	10000	10000	111	d68d97bc-e48a-486b-9821-36a4c3c134b2	0.8167655898	0.0549725008	65915750.4	11535949.5709547	5	5	1
global	indv	100000	0	2.4	0.5	NA	12	0.5	0.00000001	0.0000001	0.00001	10000	612.64	111	e9bd77a4-b249-4219-ac60-ee7c9a9d183d	0	0	0	0	1	5	1
global	indv	100000	0	2.4	0.5	NA	12	0.5	0.00000001	0.0000001	0.00001	10000	10000	111	eaf6c170-9cb0-4c11-b3da-72c89b0f00b3	0.8120791793	0.0362000536	59870751.2	9877061.56525078	5	5	1
global	indv	100000	0	2.4	0.5	NA	12	0.5	0.00000001	0.0000001	0.00001	10000	689.72	111	ebb6aae7-d4be-400f-8b10-7c3b5e3be190	0	0	0	0	1	5	1
global	indv	100000	0	2.4	0.5	NA	12	0.5	0.00000001	0.0000001	0.00001	10000	10000	111	f0e3ceb3-1b47-470e-9b12-9dda454f5fa2	0.760388285	0.0759883596	57656105.4	15833826.1675927	5	5	1
global	indv	100000	0	2.4	0.5	NA	12	0.5	0.00000001	0.0000001	0.00001	10000	10000	111	f120f579-2828-405a-ad67-d5727e447773	0.8328371008	0.0062497159	56340237.8	2564531.61661222	5	5	1
global	indv	100000	0	2.4	0.5	NA	12	0.5	0.00000001	0.0000001	0.00001	20000	20000	112	00c88fca-4fb3-4c1c-811d-d1d55d9a2174	0.8589087889	0.0084491894	47953388.6	5339129.51306417	5	5	1
global	indv	100000	0	2.4	0.5	NA	12	0.5	0.00000001	0.0000001	0.00001	20000	20000	112	0eb93da5-a737-4956-a13d-52b2c36e4294	0.8106438989	0.0115148098	52802913.2	2050094.0340958	5	5	1
global	indv	100000	0	2.4	0.5	NA	12	0.5	0.00000001	0.0000001	0.00001	20000	20000	112	11a9ced3-dbd1-45b0-ba64-49fec60dd44d	0.8361105672	0.0168953318	53481951	1466309.63304361	5	5	1
global	indv	100000	0	2.4	0.5	NA	12	0.5	0.00000001	0.0000001	0.00001	20000	484.005	112	15026ecb-64a0-4642-b33f-b697bc4d885e	0	0	0	0	1	5	1
global	indv	100000	0	2.4	0.5	NA	12	0.5	0.00000001	0.0000001	0.00001	20000	20000	112	1734abd8-48e4-4682-8357-10a640e820a9	0.8048835732	0.0296155453	58317560.8	6493319.88119496	5	5	1
global	indv	100000	0	2.4	0.5	NA	12	0.5	0.00000001	0.0000001	0.00001	20000	476.39	112	2545a4d5-3b3f-414c-8cf0-ea6a5a152fa0	0	0	0	0	1	5	1
global	indv	100000	0	2.4	0.5	NA	12	0.5	0.00000001	0.0000001	0.00001	20000	20000	112	2a29274a-940e-4a26-9270-e6532bb67045	0.8354172168	0.0145894414	40796912	2116944.84078577	5	5	1
global	indv	100000	0	2.4	0.5	NA	12	0.5	0.00000001	0.0000001	0.00001	20000	498.735	112	2f690a3b-c0bc-4383-875d-f759a250d254	0	0	0	0	1	5	1
global	indv	100000	0	2.4	0.5	NA	12	0.5	0.00000001	0.0000001	0.00001	20000	823.81	112	4625d888-6402-499e-aea0-e59ece75c3d6	0	0	0	0	1	5	1
global	indv	100000	0	2.4	0.5	NA	12	0.5	0.00000001	0.0000001	0.00001	20000	498.87	112	62f7b5de-c1da-4d38-b280-1cba7b70a422	0	0	0	0	1	5	1
global	indv	100000	0	2.4	0.5	NA	12	0.5	0.00000001	0.0000001	0.00001	20000	20000	112	6da71fdb-28b1-4089-8f92-7a3f85ced1be	0.8050833556	0.0419212647	49582611	1961810.73461063	5	5	1
global	indv	100000	0	2.4	0.5	NA	12	0.5	0.00000001	0.0000001	0.00001	20000	466.63	112	73dddf59-ae61-4cc3-8c6f-b371a89c3c70	0	0	0	0	1	5	1
global	indv	100000	0	2.4	0.5	NA	12	0.5	0.00000001	0.0000001	0.00001	20000	20000	112	8708e689-750a-4380-a838-945b29c80c04	0.7481624194	0.0421311854	46731270.4	10236808.938868	5	5	1
global	indv	100000	0	2.4	0.5	NA	12	0.5	0.00000001	0.0000001	0.00001	20000	20000	112	932ed555-3b9e-4529-9ec0-78549011ddd9	0.8181630247	0.0128562066	49453314.8	2559305.98778139	5	5	1
global	indv	100000	0	2.4	0.5	NA	12	0.5	0.00000001	0.0000001	0.00001	20000	20000	112	d75ceb3a-85cc-4b75-bd4a-1856ed5900dd	0.7680937274	0.031478766	34237924.8	2469439.19842982	5	5	1
global	indv	100000	0	2.4	0.5	NA	12	0.5	0.00000001	0.0000001	0.000001	10000	10000	113	02965ab1-b530-4afc-b12f-4b097ceef6e0	0.7527149424	0.0206528721	42793032.8	8856112.17444213	5	5	1
global	indv	100000	0	2.4	0.5	NA	12	0.5	0.00000001	0.0000001	0.000001	10000	10000	113	03a14918-bb01-4d4b-868f-82f83b05012f	0.7511656471	0.0314933978	50906901.6	10981647.1749933	5	5	1
global	indv	100000	0	2.4	0.5	NA	12	0.5	0.00000001	0.0000001	0.000001	10000	10000	113	03c0ace4-2f0c-4753-8547-22f362067ff9	0.84082346	0.0184860098	61855086.8	6497833.59828064	5	5	1
global	indv	100000	0	2.4	0.5	NA	12	0.5	0.00000001	0.0000001	0.000001	10000	10000	113	0786c3e1-d4c1-4f5d-89fc-efc5b400d32b	0.78811483	0.007902543	40709219.4	2530785.02916937	5	5	1
global	indv	100000	0	2.4	0.5	NA	12	0.5	0.00000001	0.0000001	0.000001	10000	10000	113	09c76b2c-4020-4bcd-ba39-2d263d4af169	0.7953912189	0.0255773878	54126412	6013545.84842757	5	5	1
global	indv	100000	0	2.4	0.5	NA	12	0.5	0.00000001	0.0000001	0.000001	10000	10000	113	0b23ab71-14a0-472d-9505-0d9265aa4139	0.8546120268	0.0203949252	68305243.2	3135555.16382972	5	5	1
global	indv	100000	0	2.4	0.5	NA	12	0.5	0.00000001	0.0000001	0.000001	10000	1254.235	113	0c4eb2dc-940b-4380-a5f3-93f0d72f9c68	0	0	0	0	1	5	1
global	indv	100000	0	2.4	0.5	NA	12	0.5	0.00000001	0.0000001	0.000001	10000	10000	113	0e5bce22-278a-4a65-925a-27c95e2aad8e	0.717852174	0.0337977191	37792803.6	11662309.527251	5	5	1
global	indv	100000	0	2.4	0.5	NA	12	0.5	0.00000001	0.0000001	0.000001	10000	10000	113	0e952b35-1262-4023-9829-5a7efade298a	0.8348274115	0.0406590655	70571275.8	9849955.84533965	5	5	1
global	indv	100000	0	2.4	0.5	NA	12	0.5	0.00000001	0.0000001	0.000001	10000	10000	113	140942fc-9fa6-43fb-886f-5c90dfbc77e4	0.8308142923	0.0206204465	57306804.2	2209442.04731991	5	5	1
global	indv	100000	0	2.4	0.5	NA	12	0.5	0.00000001	0.0000001	0.000001	10000	10000	113	1580d7de-1593-417c-8b1d-ef38f0b8696a	0.8111704504	0.0477597684	60091375.8	8080761.74209664	5	5	1
global	indv	100000	0	2.4	0.5	NA	12	0.5	0.00000001	0.0000001	0.000001	10000	10000	113	19ee7ad3-917e-46bf-9bf3-127bf85bcbcb	0.7728407128	0.0161894217	37588248.4	3662487.01858441	5	5	1
global	indv	100000	0	2.4	0.5	NA	12	0.5	0.00000001	0.0000001	0.000001	10000	10000	113	1b481be9-13fd-4a67-9962-ae9336ff99c8	0.8926140439	0.0195193102	53244086.2	10031884.4611238	5	5	1
global	indv	100000	0	2.4	0.5	NA	12	0.5	0.00000001	0.0000001	0.000001	10000	10000	113	26be8af6-8184-4b12-a821-a638b16ff8db	0.8498723461	0.0164629487	63823017.2	3056430.1553189	5	5	1
global	indv	100000	0	2.4	0.5	NA	12	0.5	0.00000001	0.0000001	0.000001	10000	10000	113	2cec8528-c14f-44d8-837d-34459bdac439	0.894168358	0.022559815	70399063.8	4474416.87937235	5	5	1
global	indv	100000	0	2.4	0.5	NA	12	0.5	0.00000001	0.0000001	0.000001	10000	649.015	113	2e1cba94-4725-4543-b057-d71257e4f59e	0	0	0	0	1	5	1
global	indv	100000	0	2.4	0.5	NA	12	0.5	0.00000001	0.0000001	0.000001	10000	10000	113	2ffd9d89-a10a-45d6-aecd-6786075a7715	0.9197628348	0.0417709004	87646220.6	4949230.73274371	5	5	1
global	indv	100000	0	2.4	0.5	NA	12	0.5	0.00000001	0.0000001	0.000001	10000	731.75	113	30385cd4-e2f1-4683-9f2f-d6e8b1786d1a	0	0	0	0	1	5	1
global	indv	100000	0	2.4	0.5	NA	12	0.5	0.00000001	0.0000001	0.000001	10000	10000	113	31e2460b-9610-47e5-847c-06a6f10647f3	0.7862430786	0.0170751978	51761202.2	9106411.39146496	5	5	1
global	indv	100000	0	2.4	0.5	NA	12	0.5	0.00000001	0.0000001	0.000001	10000	10000	113	34a292cc-136a-439e-bb91-3accbdb00db0	0.8252883323	0.0193004501	60842080.4	7070867.64234852	5	5	1
global	indv	100000	0	2.4	0.5	NA	12	0.5	0.00000001	0.0000001	0.000001	10000	10000	113	354578e8-d12f-48c1-a4df-bdc7c909a258	0.7669702064	0.0144066227	40029920.4	5808860.37624725	5	5	1
global	indv	100000	0	2.4	0.5	NA	12	0.5	0.00000001	0.0000001	0.000001	10000	10000	113	35ed0957-909f-46dd-ab83-6df7ed47855a	0.8576606827	0.0284407519	69733830.2	5647685.37842138	5	5	1
global	indv	100000	0	2.4	0.5	NA	12	0.5	0.00000001	0.0000001	0.000001	10000	10000	113	38e6e60c-1e16-42f6-82ca-c9674ed99c76	0.759402388	0.0608039528	53129593	12536620.6598418	5	5	1
global	indv	100000	0	2.4	0.5	NA	12	0.5	0.00000001	0.0000001	0.000001	10000	10000	113	393474e1-b05f-4099-be1a-828aa4fbba9f	0.779871208	0.027247621	48554391.8	7885012.30004261	5	5	1
global	indv	100000	0	2.4	0.5	NA	12	0.5	0.00000001	0.0000001	0.000001	10000	10000	113	395113f2-c835-401c-bdaa-f14a8f3705a4	0.8281829418	0.0179801264	61708958.6	6179042.08302831	5	5	1
global	indv	100000	0	2.4	0.5	NA	12	0.5	0.00000001	0.0000001	0.000001	10000	10000	113	3bf28079-9e18-4443-bffb-c404f7f87553	0.70572883	0.0367582794	34095779	9755579.69455378	5	5	1
global	indv	100000	0	2.4	0.5	NA	12	0.5	0.00000001	0.0000001	0.000001	10000	10000	113	3bfc2cf8-1928-45c5-8862-6907c64c9525	0.8272999054	0.0344559647	58911840.8	5744564.03847487	5	5	1
global	indv	100000	0	2.4	0.5	NA	12	0.5	0.00000001	0.0000001	0.000001	10000	10000	113	3cd80f06-5cd3-4777-b571-fda3ec54edcf	0.7467861812	0.0380398078	44972684.4	11709920.1461555	5	5	1
global	indv	100000	0	2.4	0.5	NA	12	0.5	0.00000001	0.0000001	0.000001	10000	10000	113	3ee9511c-0f54-4d80-a86c-bc2d9e501a8b	0.8263836133	0.0147667927	53743500.8	796207.42180835	5	5	1
global	indv	100000	0	2.4	0.5	NA	12	0.5	0.00000001	0.0000001	0.000001	10000	10000	113	4424b5b6-ccd3-4827-bd3c-645c84746220	0.7922873939	0.0244811244	45139103.4	3424597.90412864	5	5	1
global	indv	100000	0	2.4	0.5	NA	12	0.5	0.00000001	0.0000001	0.000001	10000	10000	113	499b2308-9e37-4f0a-83af-21fb9ed6ed0d	0.7996860091	0.0318250185	59724563.2	9650751.57000468	5	5	1
global	indv	100000	0	2.4	0.5	NA	12	0.5	0.00000001	0.0000001	0.000001	10000	10000	113	4a041bb9-ec41-4ec0-8615-7e89dd10e5c3	0.8812359625	0.0531981922	81443758.6	7808622.5478586	5	5	1
global	indv	100000	0	2.4	0.5	NA	12	0.5	0.00000001	0.0000001	0.000001	10000	10000	113	4c0c0cb0-92a4-40e8-a2ab-e8f4ac5ada13	0.7775679981	0.060931864	37345878.4	3222608.1965874	5	5	1
global	indv	100000	0	2.4	0.5	NA	12	0.5	0.00000001	0.0000001	0.000001	10000	10000	113	4dcc8007-5ad4-47be-b6fc-6a1db5d886c4	0.8003922188	0.0029254974	48396555	3431374.16562039	5	5	1
global	indv	100000	0	2.4	0.5	NA	12	0.5	0.00000001	0.0000001	0.000001	10000	10000	113	4f39a8de-70a6-4a09-80ca-d3acc41355ec	0.83273867	0.0121935288	50022568.8	1178510.16437267	5	5	1
global	indv	100000	0	2.4	0.5	NA	12	0.5	0.00000001	0.0000001	0.000001	10000	10000	113	4f6cae43-af1d-4c33-9497-5216568e83dc	0.8020264324	0.0160003271	45426822.8	2557227.99687419	5	5	1
global	indv	100000	0	2.4	0.5	NA	12	0.5	0.00000001	0.0000001	0.000001	10000	10000	113	53c1eb8f-bbb7-401b-bd64-9595e84211fd	0.7989410895	0.0472390281	57693679.6	9307353.93495908	5	5	1
global	indv	100000	0	2.4	0.5	NA	12	0.5	0.00000001	0.0000001	0.000001	10000	10000	113	559b0f9e-6562-41ee-896c-cf65afcb18a9	0.8504555976	0.0125252987	64922580.2	2937184.65714955	5	5	1
global	indv	100000	0	2.4	0.5	NA	12	0.5	0.00000001	0.0000001	0.000001	10000	10000	113	59bcb684-c0ec-4071-a1ec-d3c463b1dc0d	0.7514492624	0.0673132534	52831849.8	12968583.8732978	5	5	1
global	indv	100000	0	2.4	0.5	NA	12	0.5	0.00000001	0.0000001	0.000001	10000	10000	113	609b71c5-573a-45e7-bd84-9336b1751406	0.8720263337	0.0269687282	68503281.8	4638414.86313899	5	5	1
global	indv	100000	0	2.4	0.5	NA	12	0.5	0.00000001	0.0000001	0.000001	10000	741.125	113	67b6c16a-3d46-4c11-9a13-3f928252625b	0	0	0	0	1	5	1
global	indv	100000	0	2.4	0.5	NA	12	0.5	0.00000001	0.0000001	0.000001	10000	10000	113	68aa54d0-6479-4ddc-b951-414553496184	0.8368028598	0.0365863413	64820238.4	7227728.38571039	5	5	1
global	indv	100000	0	2.4	0.5	NA	12	0.5	0.00000001	0.0000001	0.000001	10000	10000	113	69a5b6a4-6f04-41f8-80fb-b9db7e8c6856	0.8678063688	0.029033851	69746061.6	3257654.87607401	5	5	1
global	indv	100000	0	2.4	0.5	NA	12	0.5	0.00000001	0.0000001	0.000001	10000	10000	113	6ae7ab22-e120-4fd3-a20b-b473037824c1	0.811473846	0.080944983	70255805.4	11918558.8998559	5	5	1
global	indv	100000	0	2.4	0.5	NA	12	0.5	0.00000001	0.0000001	0.000001	10000	10000	113	6dab81fd-4f49-4e9b-906e-cdd31107e000	0.8387707571	0.0143728452	52271882.6	3470460.81005344	5	5	1
global	indv	100000	0	2.4	0.5	NA	12	0.5	0.00000001	0.0000001	0.000001	10000	10000	113	70d702d7-a520-46fb-a584-3252b6eb472a	0.7795992456	0.0110511322	46028624	4870562.12616968	5	5	1
global	indv	100000	0	2.4	0.5	NA	12	0.5	0.00000001	0.0000001	0.000001	10000	10000	113	7357a0e1-5cb3-4918-9a3d-f6e1d6b669a1	0.7674413344	0.0172099216	37616114.4	5439487.08629989	5	5	1
global	indv	100000	0	2.4	0.5	NA	12	0.5	0.00000001	0.0000001	0.000001	10000	10000	113	759654e2-8f5f-486a-91e1-d0f6058a773c	0.8349413974	0.0263304609	63877522.6	5248342.27733227	5	5	1
global	indv	100000	0	2.4	0.5	NA	12	0.5	0.00000001	0.0000001	0.000001	10000	10000	113	76fd3f41-4a79-471d-a210-49e00af8c44e	0.7909477016	0.0511806127	63392670.2	11854889.1054519	5	5	1
global	indv	100000	0	2.4	0.5	NA	12	0.5	0.00000001	0.0000001	0.000001	10000	10000	113	7a40423e-aecb-4830-97c0-665fed7b94f7	0.8327180579	0.0519898844	70307079.6	9454484.4938108	5	5	1
global	indv	100000	0	2.4	0.5	NA	12	0.5	0.00000001	0.0000001	0.000001	10000	10000	113	7e3785d7-a8cd-4fe1-89a6-9d952b48c8ad	0.8083523206	0.0564024103	73330837.6	15650788.089826	5	5	1
global	indv	100000	0	2.4	0.5	NA	12	0.5	0.00000001	0.0000001	0.000001	10000	10000	113	7ebe87c6-bfd2-4870-98fd-72b9d895891f	0.8606912995	0.061759905	81058322.8	12511384.411501	5	5	1
global	indv	100000	0	2.4	0.5	NA	12	0.5	0.00000001	0.0000001	0.000001	10000	10000	113	81a67b42-4aad-438f-b636-67e9a7990941	0.9184366472	0.0085992053	70128479.6	12077304.3138884	5	5	1
global	indv	100000	0	2.4	0.5	NA	12	0.5	0.00000001	0.0000001	0.000001	10000	10000	113	8541319d-6bbb-4501-bf50-8315de3d5cac	0.8492081269	0.040329367	44144805.8	4016732.50098332	5	5	1
global	indv	100000	0	2.4	0.5	NA	12	0.5	0.00000001	0.0000001	0.000001	10000	10000	113	886a6c3d-6bce-44d2-ab9f-5379bb70afaa	0.7404175891	0.036401143	49298734.4	14029416.0042112	5	5	1
global	indv	100000	0	2.4	0.5	NA	12	0.5	0.00000001	0.0000001	0.000001	10000	10000	113	89b9b13b-22f7-4a35-ba70-5017fc94ce8e	0.7714077897	0.0207788564	46952844.8	7858508.00824283	5	5	1
global	indv	100000	0	2.4	0.5	NA	12	0.5	0.00000001	0.0000001	0.000001	10000	10000	113	900e481c-1329-408e-83fc-2a2fde6cbb0b	0.8225383794	0.0413903971	66790780.4	9011514.66109884	5	5	1
global	indv	100000	0	2.4	0.5	NA	12	0.5	0.00000001	0.0000001	0.000001	10000	10000	113	901a67c9-ab79-47d6-acfa-d3267940442e	0.8580381922	0.0542239606	76539407.6	8635829.3005975	5	5	1
global	indv	100000	0	2.4	0.5	NA	12	0.5	0.00000001	0.0000001	0.000001	10000	675.57	113	90b26b9d-e2a4-4181-a05b-735a728ad8c0	0	0	0	0	1	5	1
global	indv	100000	0	2.4	0.5	NA	12	0.5	0.00000001	0.0000001	0.000001	10000	859.69	113	914e11bf-1e07-4831-9dc1-37873ed00c25	0	0	0	0	1	5	1
global	indv	100000	0	2.4	0.5	NA	12	0.5	0.00000001	0.0000001	0.000001	10000	10000	113	9369f88f-c7a1-4776-a061-aabf34b40c15	0.8070053936	0.0149062394	49402246	3757747.54973987	5	5	1
global	indv	100000	0	2.4	0.5	NA	12	0.5	0.00000001	0.0000001	0.000001	10000	10000	113	960ffdca-600b-49d6-94a2-01665d4b0159	0.7977370418	0.0222822599	50437406.8	4461833.09197971	5	5	1
global	indv	100000	0	2.4	0.5	NA	12	0.5	0.00000001	0.0000001	0.000001	10000	10000	113	96ab3020-acc9-40e0-be27-6664923efca5	0.841669887	0.008823105	50766285.6	1778594.1578343	5	5	1
global	indv	100000	0	2.4	0.5	NA	12	0.5	0.00000001	0.0000001	0.000001	10000	10000	113	9af3a989-8d07-4b2c-804d-adeafeff103a	0.8192302851	0.035012788	70457493.6	11550336.6472338	5	5	1
global	indv	100000	0	2.4	0.5	NA	12	0.5	0.00000001	0.0000001	0.000001	10000	10000	113	9ba3f010-7433-4275-a2e1-c4a9441304ff	0.8447177237	0.045477756	75358085.4	8384121.19971547	5	5	1
global	indv	100000	0	2.4	0.5	NA	12	0.5	0.00000001	0.0000001	0.000001	10000	10000	113	9eb38ae4-b432-470e-8727-4b7dbbfc4d80	0.80970957	0.0572022098	60615986	7680838.19783121	5	5	1
global	indv	100000	0	2.4	0.5	NA	12	0.5	0.00000001	0.0000001	0.000001	10000	10000	113	9f715828-83ae-47a1-b186-a8fc0074f9fd	0.8930523582	0.0440644738	73458851	3411873.88988507	5	5	1
global	indv	100000	0	2.4	0.5	NA	12	0.5	0.00000001	0.0000001	0.000001	10000	10000	113	9f778fcb-b9bc-448c-9d85-f6ec01e47e2f	0.7978227686	0.0136248029	52293971	6134294.23634602	5	5	1
global	indv	100000	0	2.4	0.5	NA	12	0.5	0.00000001	0.0000001	0.000001	10000	10000	113	a0cee251-4a91-42c0-bcc2-a1641e125730	0.8120838018	0.0151709278	45520492.8	3596876.98793394	5	5	1
global	indv	100000	0	2.4	0.5	NA	12	0.5	0.00000001	0.0000001	0.000001	10000	10000	113	a1d0c9cc-5364-479e-995e-ee5796636a10	0.8927112475	0.0227817538	76832199.8	5157642.46274097	5	5	1
global	indv	100000	0	2.4	0.5	NA	12	0.5	0.00000001	0.0000001	0.000001	10000	759.685	113	a1d88cdd-3bd7-4c18-9229-fb74bb250a7e	0	0	0	0	1	5	1
global	indv	100000	0	2.4	0.5	NA	12	0.5	0.00000001	0.0000001	0.000001	10000	10000	113	adc5c455-2e3d-4b28-936c-6a07eeeee9d1	0.6693273403	0.0309205324	29290069.8	10264116.8486069	5	5	1
global	indv	100000	0	2.4	0.5	NA	12	0.5	0.00000001	0.0000001	0.000001	10000	10000	113	b3152707-b723-4c3a-b104-bbd127c9618c	0.7629987931	0.0539074148	55025845.2	15622888.8378594	5	5	1
global	indv	100000	0	2.4	0.5	NA	12	0.5	0.00000001	0.0000001	0.000001	10000	10000	113	b543107e-fe07-4605-afa2-6d72c229b52a	0.8477044604	0.0297440175	67737698	4192089.31537324	5	5	1
global	indv	100000	0	2.4	0.5	NA	12	0.5	0.00000001	0.0000001	0.000001	10000	10000	113	b58113da-d098-485e-bd50-7b166234fa6f	0.8277049843	0.0647607168	41633176.2	6308006.2170694	5	5	1
global	indv	100000	0	2.4	0.5	NA	12	0.5	0.00000001	0.0000001	0.000001	10000	10000	113	bca99b22-8c38-497c-a320-0ee04b0bc937	0.7836913053	0.0237018467	54340058.2	11332027.2257759	5	5	1
global	indv	100000	0	2.4	0.5	NA	12	0.5	0.00000001	0.0000001	0.000001	10000	10000	113	caed573d-04e3-4dc3-92e0-2ce1afbb67a4	0.8756549028	0.0192646357	41380633.8	4967531.80827407	5	5	1
global	indv	100000	0	2.4	0.5	NA	12	0.5	0.00000001	0.0000001	0.000001	10000	10000	113	cc20238f-37c7-47d9-9580-e4536449dd48	0.8545665458	0.05327083	79392577.6	9779205.22725317	5	5	1
global	indv	100000	0	2.4	0.5	NA	12	0.5	0.00000001	0.0000001	0.000001	10000	794.8	113	d4d0d214-2f45-4ed4-9f8c-eb88eaede186	0	0	0	0	1	5	1
global	indv	100000	0	2.4	0.5	NA	12	0.5	0.00000001	0.0000001	0.000001	10000	10000	113	dccf9ee6-189f-402d-b597-e6c11f73653b	0.7486797412	0.0370934804	47726690	10093087.0833286	5	5	1
global	indv	100000	0	2.4	0.5	NA	12	0.5	0.00000001	0.0000001	0.000001	10000	10000	113	def07531-d1f4-4e1c-bd88-070f289e1cb5	0.8093890906	0.0056203682	51948809	3967001.65853715	5	5	1
global	indv	100000	0	2.4	0.5	NA	12	0.5	0.00000001	0.0000001	0.000001	10000	10000	113	e0c8cc58-d330-40fa-a7e3-76b04da426b6	0.7777998474	0.0362176183	61694355.6	13409113.2875734	5	5	1
global	indv	100000	0	2.4	0.5	NA	12	0.5	0.00000001	0.0000001	0.000001	10000	669.245	113	e45b4282-1f61-4e1c-8593-0e079a26e6c5	0	0	0	0	1	5	1
global	indv	100000	0	2.4	0.5	NA	12	0.5	0.00000001	0.0000001	0.000001	10000	10000	113	e4dc8118-8606-404d-9837-2854f11f6ca6	0.7931724305	0.0281084342	54590152.2	6867724.56296241	5	5	1
global	indv	100000	0	2.4	0.5	NA	12	0.5	0.00000001	0.0000001	0.000001	10000	10000	113	e674285b-5f82-4258-b15d-f61846340d5e	0.7541443495	0.0160655394	41956120.2	7179820.00242239	5	5	1
global	indv	100000	0	2.4	0.5	NA	12	0.5	0.00000001	0.0000001	0.000001	10000	10000	113	e823fa4a-dc58-41d3-91ed-a10353574546	0.7868637565	0.0541290837	42234465.8	4726129.52114097	5	5	1
global	indv	100000	0	2.4	0.5	NA	12	0.5	0.00000001	0.0000001	0.000001	10000	10000	113	edc5405e-89e1-4ef5-9341-cfaa086c5c0c	0.7982158215	0.0567249872	64407921.6	11685342.5732494	5	5	1
global	indv	100000	0	2.4	0.5	NA	12	0.5	0.00000001	0.0000001	0.000001	10000	10000	113	ee925aa0-c5eb-4710-ad9c-8f1e4598d61c	0.7901189863	0.0190263731	37706744.4	1077347.12344225	5	5	1
global	indv	100000	0	2.4	0.5	NA	12	0.5	0.00000001	0.0000001	0.000001	10000	10000	113	f503ee6c-133f-41b9-ad21-6eea28611af0	0.8502666534	0.0173012907	59824552	649754.096446109	5	5	1
global	indv	100000	0	2.4	0.5	NA	12	0.5	0.00000001	0.0000001	0.000001	10000	10000	113	faa5221f-b15b-435d-9d25-598243145492	0.8283098643	0.0154636796	55286462.4	1920959.38255688	5	5	1
global	indv	100000	0	2.4	0.5	NA	12	0.5	0.00000001	0.0000001	0.000001	20000	20000	114	02419a51-c92b-43f8-9fc5-2dfaed0ddde8	0.8120239178	0.032814123	59837814.8	7286438.54275384	5	5	1
global	indv	100000	0	2.4	0.5	NA	12	0.5	0.00000001	0.0000001	0.000001	20000	20000	114	1003440c-8be3-494a-9092-7f57d36e8dd8	0.8966860628	0.0045188355	62082139.4	5442466.45162993	5	5	1
global	indv	100000	0	2.4	0.5	NA	12	0.5	0.00000001	0.0000001	0.000001	20000	20000	114	355539b7-5e9f-45f8-babc-bbdf2d529189	0.7815427553	0.0216159526	42126569.4	5694059.91109369	5	5	1
global	indv	100000	0	2.4	0.5	NA	12	0.5	0.00000001	0.0000001	0.000001	20000	20000	114	52ad46f1-a84a-431c-a019-4378b9ad642a	0.8749439912	0.0121170179	58308524.8	2209836.0031203	5	5	1
global	indv	100000	0	2.4	0.5	NA	12	0.5	0.00000001	0.0000001	0.000001	20000	20000	114	6efc0b43-cb64-4bba-94bf-84a2e21ac87f	0.7880850363	0.0157971766	37076980.6	2414258.72558738	5	5	1
global	indv	100000	0	2.4	0.5	NA	12	0.5	0.00000001	0.0000001	0.000001	20000	20000	114	8121776f-0625-4d11-a403-e8c95d3b52f0	0.8886853066	0.0183813545	45513955	8054287.87124402	5	5	1
global	indv	100000	0	2.4	0.5	NA	12	0.5	0.00000001	0.0000001	0.000001	20000	20000	114	8bf83f40-3d04-439f-858c-bbc3289e3b33	0.8013334269	0.0148876463	52788100.8	5892475.4664968	5	5	1
global	indv	100000	0	2.4	0.5	NA	12	0.5	0.00000001	0.0000001	0.000001	20000	20000	114	905e8ff1-d174-4121-8fc5-05aac1b74124	0.7896984901	0.0082688936	39042852.8	2969377.41666384	5	5	1
global	indv	100000	0	2.4	0.5	NA	12	0.5	0.00000001	0.0000001	0.000001	20000	20000	114	982a5a82-2ced-47f9-870f-677f5af36ce5	0.8796596087	0.0230532267	62159624	3697747.38154988	5	5	1
global	indv	100000	0	2.4	0.5	NA	12	0.5	0.00000001	0.0000001	0.000001	20000	20000	114	b627828e-35f2-49b3-b2c1-0ff95be8d2b0	0.8352313298	0.0212996749	49284965	1520606.85699641	5	5	1
global	indv	100000	0	2.4	0.5	NA	12	0.5	0.00000001	0.0000001	0.000001	20000	20000	114	beefcead-499c-4415-8025-d3e73deb475b	0.7915731125	0.068169071	38286179.4	2123975.7466628	5	5	1
global	indv	100000	0	2.4	0.5	NA	12	0.5	0.00000001	0.0000001	0.000001	20000	20000	114	c796ce42-78d5-4bd2-af89-81a449ddd8aa	0.8104145907	0.0570981212	43816669.4	3767050.71468613	5	5	1
global	indv	100000	0	2.4	0.5	NA	12	0.5	0.00000001	0.0000001	0.000001	20000	20000	114	cf561c8b-f0ce-4b5f-8f1c-a026a981b61a	0.851317652	0.0196253263	59451525.6	3171684.73994923	5	5	1
global	indv	100000	0	2.4	0.5	NA	12	0.5	0.00000001	0.0000001	0.000001	20000	20000	114	e1cbfb73-028d-4a93-9382-4f659aff971d	0.7962920741	0.0255035807	42046174.4	2977616.93775766	5	5	1
global	indv	100000	0	2.4	0.5	NA	12	0.5	0.00000001	0.0000001	0.000001	20000	20000	114	ff26bef2-ce2f-4fd3-9888-ec34d1a49c40	0.8586476125	0.0087418466	65311545.4	2907408.55632474	5	5	1
global	indv	100000	0	2.4	0.5	NA	12	0.5	0.00000001	0.0000001	0.0000001	10000	10000	115	0182e7cb-f6d3-48b7-af82-8497cf03f365	0.7799925311	0.0472127028	32378308.6	2038231.05686482	5	5	1
global	indv	100000	0	2.4	0.5	NA	12	0.5	0.00000001	0.0000001	0.0000001	10000	10000	115	01fbc1d0-e631-4b7e-8941-948fb982e0d2	0.7662705194	0.0395657319	36041952	3362120.07499487	5	5	1
global	indv	100000	0	2.4	0.5	NA	12	0.5	0.00000001	0.0000001	0.0000001	10000	10000	115	02f16889-d3fe-4d12-91ad-a9be80014fcd	0.8117785624	0.0240022505	53352816.4	3927647.55577754	5	5	1
global	indv	100000	0	2.4	0.5	NA	12	0.5	0.00000001	0.0000001	0.0000001	10000	10000	115	0a4c9d9e-03d7-4792-a2b2-d70368d8f0f2	0.7805270721	0.1016126245	29337332.6	3706975.52880395	5	5	1
global	indv	100000	0	2.4	0.5	NA	12	0.5	0.00000001	0.0000001	0.0000001	10000	10000	115	20ff1e47-c698-4ba3-b4b9-ef549b40e3d3	0.8194390029	0.0187226892	53569976.6	3573641.88511262	5	5	1
global	indv	100000	0	2.4	0.5	NA	12	0.5	0.00000001	0.0000001	0.0000001	10000	10000	115	21609364-baa7-4cb4-afe2-edbd27bd8a2f	0.8150547382	0.0351191265	36609235.6	2336624.36291904	5	5	1
global	indv	100000	0	2.4	0.5	NA	12	0.5	0.00000001	0.0000001	0.0000001	10000	10000	115	30718489-86e2-41d8-9309-6171a63cddc5	0.7668552173	0.0180465197	51210699.2	9728117.86231914	5	5	1
global	indv	100000	0	2.4	0.5	NA	12	0.5	0.00000001	0.0000001	0.0000001	10000	10000	115	30cde873-a0ec-43f7-9375-3e4e595a061f	0.8354931289	0.0075754603	52962929.6	1833872.2992385	5	5	1
global	indv	100000	0	2.4	0.5	NA	12	0.5	0.00000001	0.0000001	0.0000001	10000	10000	115	3495192a-7415-47c8-add6-5f131f1586a2	0.8154729271	0.0122682186	47778753	2040468.58745252	5	5	1
global	indv	100000	0	2.4	0.5	NA	12	0.5	0.00000001	0.0000001	0.0000001	10000	10000	115	35c0cefa-29f3-48d6-b728-38417c4fd1e8	0.8385061764	0.0319003867	58178492.8	2972100.08663196	5	5	1
global	indv	100000	0	2.4	0.5	NA	12	0.5	0.00000001	0.0000001	0.0000001	10000	10000	115	366f691f-6338-4e6b-b43a-45ddbd98b69e	0.8402021325	0.022179808	48119991	2760809.65028667	5	5	1
global	indv	100000	0	2.4	0.5	NA	12	0.5	0.00000001	0.0000001	0.0000001	10000	10000	115	3683b86d-ed26-4b11-a309-bc7afb239997	0.7892829061	0.020287935	45481244.2	4871261.39042976	5	5	1
global	indv	100000	0	2.4	0.5	NA	12	0.5	0.00000001	0.0000001	0.0000001	10000	10000	115	37a7e3e1-98fe-4de2-b2bc-bef79e506d37	0.8983978971	0.0288807724	68688063.4	2340033.18493367	5	5	1
global	indv	100000	0	2.4	0.5	NA	12	0.5	0.00000001	0.0000001	0.0000001	10000	10000	115	41abe68a-4602-4367-ab8a-b9b1a467edfb	0.7361724302	0.0086623373	39594596.8	7880141.10529315	5	5	1
global	indv	100000	0	2.4	0.5	NA	12	0.5	0.00000001	0.0000001	0.0000001	10000	10000	115	50db3841-abe3-4cb5-9711-6465b1322a05	0.7635743516	0.0308077485	43508145.8	6134046.24890192	5	5	1
global	indv	100000	0	2.4	0.5	NA	12	0.5	0.00000001	0.0000001	0.0000001	10000	10000	115	58516543-b9dd-48dd-a2e0-5709e2d77dff	0.840578787	0.0104833775	51874313	1348297.2079436	5	5	1
global	indv	100000	0	2.4	0.5	NA	12	0.5	0.00000001	0.0000001	0.0000001	10000	10000	115	5b79e0ec-1529-4267-804e-619461e6f0d0	0.8238377662	0.0747366073	30075849	5382265.85834758	5	5	1
global	indv	100000	0	2.4	0.5	NA	12	0.5	0.00000001	0.0000001	0.0000001	10000	10000	115	7516ccf4-c094-46ed-b925-90d36ff5474b	0.7527010403	0.0459168219	32669607.2	2772616.31649958	5	5	1
global	indv	100000	0	2.4	0.5	NA	12	0.5	0.00000001	0.0000001	0.0000001	10000	10000	115	77adef5c-c802-4121-bff9-b8bf03c7e257	0.7618673335	0.039298755	36339947	4288717.78977383	5	5	1
global	indv	100000	0	2.4	0.5	NA	12	0.5	0.00000001	0.0000001	0.0000001	10000	10000	115	7ef560ae-0236-4834-b4cb-3b4b91ae3d43	0.8062643894	0.048843478	42237859.4	2133900.85381428	5	5	1
global	indv	100000	0	2.4	0.5	NA	12	0.5	0.00000001	0.0000001	0.0000001	10000	10000	115	811cf01b-0bce-405a-9554-b37186f7d546	0.8493789718	0.0454723228	37226903.6	9318988.61070021	5	5	1
global	indv	100000	0	2.4	0.5	NA	12	0.5	0.00000001	0.0000001	0.0000001	10000	10000	115	84c18fb9-b300-4356-9b50-675e37083f22	0.7764147268	0.0244299523	41570348.6	4332115.32739565	5	5	1
global	indv	100000	0	2.4	0.5	NA	12	0.5	0.00000001	0.0000001	0.0000001	10000	10000	115	8634d48e-acb1-4bf1-a24a-c6662928446b	0.7582271288	0.0254983765	37008095.4	7495073.44736173	5	5	1
global	indv	100000	0	2.4	0.5	NA	12	0.5	0.00000001	0.0000001	0.0000001	10000	10000	115	863f1144-cea4-4998-9555-8c42094f4b65	0.8197367956	0.0168770069	46023789.8	1491055.91764786	5	5	1
global	indv	100000	0	2.4	0.5	NA	12	0.5	0.00000001	0.0000001	0.0000001	10000	10000	115	86a7f163-8697-4ac6-a950-8733ca0bf109	0.7890224307	0.0943781108	29634595.6	3738238.40340638	5	5	1
global	indv	100000	0	2.4	0.5	NA	12	0.5	0.00000001	0.0000001	0.0000001	10000	10000	115	8b898df8-9497-4994-95a7-f985737298f9	0.8241080123	0.0281867828	46614780.2	2586620.46661521	5	5	1
global	indv	100000	0	2.4	0.5	NA	12	0.5	0.00000001	0.0000001	0.0000001	10000	10000	115	937c1ef4-98b3-499c-95ef-0630ec7ce906	0.8289257879	0.0385052527	48968977.4	4820282.33503052	5	5	1
global	indv	100000	0	2.4	0.5	NA	12	0.5	0.00000001	0.0000001	0.0000001	10000	10000	115	940a9439-1d7a-460b-94bb-9ca80cfdfde8	0.7613339021	0.0115714029	46273416.4	7672069.26697594	5	5	1
global	indv	100000	0	2.4	0.5	NA	12	0.5	0.00000001	0.0000001	0.0000001	10000	10000	115	96ab4034-cc05-458b-b8ad-6a49af57c0a5	0.7622310026	0.0433490124	36858784.6	4015818.20727935	5	5	1
global	indv	100000	0	2.4	0.5	NA	12	0.5	0.00000001	0.0000001	0.0000001	10000	10000	115	9abb3925-acf2-4b7a-ac0c-d597a1dd309c	0.7434676613	0.0206614379	38030757.2	7776197.22930956	5	5	1
global	indv	100000	0	2.4	0.5	NA	12	0.5	0.00000001	0.0000001	0.0000001	10000	10000	115	9b1c0554-29fd-495f-8d20-afd942974740	0.7742280598	0.0182741713	43888884.8	4889293.60563448	5	5	1
global	indv	100000	0	2.4	0.5	NA	12	0.5	0.00000001	0.0000001	0.0000001	10000	10000	115	9ce60983-97a2-4c46-a136-b70b1705bbe1	0.7702886586	0.0384932308	50724448.4	9166921.94349664	5	5	1
global	indv	100000	0	2.4	0.5	NA	12	0.5	0.00000001	0.0000001	0.0000001	10000	10000	115	a6fe5140-0122-4947-bf2d-b6def13d558a	0.8291407247	0.011058053	51220175.4	1864349.46321882	5	5	1
global	indv	100000	0	2.4	0.5	NA	12	0.5	0.00000001	0.0000001	0.0000001	10000	10000	115	a7a52064-faa3-4703-a90a-31ebbed8fc47	0.7545703292	0.0529179856	52184234.2	14164622.7480256	5	5	1
global	indv	100000	0	2.4	0.5	NA	12	0.5	0.00000001	0.0000001	0.0000001	10000	10000	115	b16dc785-31d0-4da5-bd6f-c4bbbfc98555	0.7796287338	0.0167338284	51770061.2	8069279.61050113	5	5	1
global	indv	100000	0	2.4	0.5	NA	12	0.5	0.00000001	0.0000001	0.0000001	10000	10000	115	c490d0f4-368a-493a-b673-ba0d25857ecc	0.7719330602	0.029251273	45500695.8	8458699.5614353	5	5	1
global	indv	100000	0	2.4	0.5	NA	12	0.5	0.00000001	0.0000001	0.0000001	10000	10000	115	cf0c59a6-13c9-41aa-8cf3-b67492587dd7	0.8255507222	0.039629796	42763636.6	914235.475113934	5	5	1
global	indv	100000	0	2.4	0.5	NA	12	0.5	0.00000001	0.0000001	0.0000001	10000	10000	115	d0b615dd-d0de-4970-b01c-b8afe469177b	0.7650735406	0.0198958387	41091904.6	4913687.48506677	5	5	1
global	indv	100000	0	2.4	0.5	NA	12	0.5	0.00000001	0.0000001	0.0000001	10000	10000	115	d42f16b1-6e0c-4ef8-ad10-89ae2095be8f	0.8556936569	0.0474210788	45569530.2	7690361.66386144	5	5	1
global	indv	100000	0	2.4	0.5	NA	12	0.5	0.00000001	0.0000001	0.0000001	10000	10000	115	da48c425-6c19-4b71-ae34-3af93dfe747e	0.747030757	0.053434193	50842219.6	12615221.5067129	5	5	1
global	indv	100000	0	2.4	0.5	NA	12	0.5	0.00000001	0.0000001	0.0000001	10000	10000	115	dcebcec1-f4f3-4b80-821f-5cb6922af45c	0.7226148376	0.0450564997	30429143.4	4694777.11168478	5	5	1
global	indv	100000	0	2.4	0.5	NA	12	0.5	0.00000001	0.0000001	0.0000001	10000	10000	115	e036c661-2c68-4c6b-8f6c-597bc27ba581	0.7346638127	0.0304783945	39873528	9939794.15068926	5	5	1
global	indv	100000	0	2.4	0.5	NA	12	0.5	0.00000001	0.0000001	0.0000001	10000	10000	115	ee6714fc-33f3-4c7c-9a9b-cd014b0dd1db	0.7368900782	0.0266898749	36773887.2	8452184.03046164	5	5	1
global	indv	100000	0	2.4	0.5	NA	12	0.5	0.00000001	0.0000001	0.0000001	10000	10000	115	f482772b-dbb7-490f-b1c7-053832c4c255	0.7221162442	0.0438194724	40795219.8	10757902.4641408	5	5	1
global	indv	100000	0	2.4	0.5	NA	12	0.5	0.00000001	0.0000001	0.0000001	10000	10000	115	f594c575-cb7b-401c-8ddc-2cf3fe18e6a5	0.7981139826	0.0920339815	32990571.4	6268671.4758927	5	5	1
global	indv	100000	0	2.4	0.5	NA	12	0.5	0.00000001	0.0000001	0.0000001	20000	20000	116	0508b1e3-77e9-4094-9497-c6012ff2a949	0.8603844684	0.0121111253	53396969.2	4307262.2557434	5	5	1
global	indv	100000	0	2.4	0.5	NA	12	0.5	0.00000001	0.0000001	0.0000001	20000	20000	116	1b4656ba-fdc7-48e2-897a-a0d054042243	0.8526943779	0.0250148918	49715563.4	3513693.28343871	5	5	1
global	indv	100000	0	2.4	0.5	NA	12	0.5	0.00000001	0.0000001	0.0000001	20000	20000	116	23cc0ec1-3bf2-4a79-aa9b-7e3ac6185cd4	0.8496299664	0.0833048864	32700866.2	8565768.70485111	5	5	1
global	indv	100000	0	2.4	0.5	NA	12	0.5	0.00000001	0.0000001	0.0000001	20000	20000	116	242885b8-fbc4-4628-841f-8a78843fec79	0.7811907816	0.0782342514	32427600.2	2731247.37340976	5	5	1
global	indv	100000	0	2.4	0.5	NA	12	0.5	0.00000001	0.0000001	0.0000001	20000	20000	116	3048ba4d-7539-4ddd-9a96-f0d52a57158c	0.8627633663	0.039723299	49637857.6	6018207.26832745	5	5	1
global	indv	100000	0	2.4	0.5	NA	12	0.5	0.00000001	0.0000001	0.0000001	20000	20000	116	3b2cd802-97e7-41b5-b7ab-6f9563273f05	0.8456070042	0.0370333794	38975500.6	5020338.84060631	5	5	1
global	indv	100000	0	2.4	0.5	NA	12	0.5	0.00000001	0.0000001	0.0000001	20000	20000	116	45978883-55a6-49c6-be07-5f1ab928daba	0.8953048619	0.0190942911	53995087.6	9647727.24076113	5	5	1
global	indv	100000	0	2.4	0.5	NA	12	0.5	0.00000001	0.0000001	0.0000001	20000	20000	116	705ca594-ae3c-4cbb-aaa8-31a22a91614c	0.8212809058	0.0062898314	44518329.8	2455246.3674638	5	5	1
global	indv	100000	0	2.4	0.5	NA	12	0.5	0.00000001	0.0000001	0.0000001	20000	20000	116	7161059b-26d8-4527-a901-d789413e12bb	0.8461715785	0.0248775343	53511612.4	1212147.07399775	5	5	1
global	indv	100000	0	2.4	0.5	NA	12	0.5	0.00000001	0.0000001	0.0000001	20000	20000	116	7511e27d-c3c2-4558-9fd5-34db18e8a492	0.7613665775	0.0373029148	39877429.2	5850913.08367008	5	5	1
global	indv	100000	0	2.4	0.5	NA	12	0.5	0.00000001	0.0000001	0.0000001	20000	20000	116	81d780db-3ffd-4edb-9474-35ebd2894c8e	0.8966344077	0.0214409752	59921170.4	8276306.79082073	5	5	1
global	indv	100000	0	2.4	0.5	NA	12	0.5	0.00000001	0.0000001	0.0000001	20000	20000	116	82076372-aaa9-48e6-92dd-281abaceec37	0.8434693549	0.0230698348	58915867.4	1805551.02236542	5	5	1
global	indv	100000	0	2.4	0.5	NA	12	0.5	0.00000001	0.0000001	0.0000001	20000	20000	116	897fedaf-78fc-40d3-9755-e951511bf3bc	0.8200210608	0.013274242	48733504.2	630991.260169426	5	5	1
global	indv	100000	0	2.4	0.5	NA	12	0.5	0.00000001	0.0000001	0.0000001	20000	20000	116	b3415812-4d85-41d7-9a19-37866e4f5cc1	0.8471484355	0.0176509168	58669000.6	2897383.08971498	5	5	1
global	indv	100000	0	2.4	0.5	NA	12	0.5	0.00000001	0.0000001	0.0000001	20000	20000	116	f2f89f41-dc56-4b78-921b-d6830c1e6196	0.7934362419	0.0390086757	40458063	3408335.93931753	5	5	1
global	indv	100000	0	2.4	0.5	NA	12	0.5	0.00000001	0.0000001	0.00000001	20000	17000	132	092448bf-7666-4f86-a348-cc4fe7a20e40	0.8485595436	0.0191450986	66450295.2	1912049.52767945	5	5	0
global	indv	100000	0	2.4	0.5	NA	12	0.5	0.00000001	0.0000001	0.00000001	20000	20000	117	1e92c4e1-54c6-4676-b993-d5b7969d1f00	0.8807261323	0.0105084716	61305230	4926606.11095828	5	5	1
global	indv	100000	0	2.4	0.5	NA	12	0.5	0.00000001	0.0000001	0.00000001	20000	20000	117	3325a17c-1e44-4a81-968c-a7ae6157f5e0	0.7936741768	0.0487187713	58505752.4	10201622.3764546	5	5	1
global	indv	100000	0	2.4	0.5	NA	12	0.5	0.00000001	0.0000001	0.00000001	20000	20000	117	37dbd5d7-488f-481f-b9c6-d3946e654843	0.8396891599	0.0213944781	49309106.2	1454431.37214332	5	5	1
global	indv	100000	0	2.4	0.5	NA	12	0.5	0.00000001	0.0000001	0.00000001	20000	15100	132	3962994d-54ae-4092-af4a-1df2630dcb40	0.8893703617	0.0146650925	64282023	5612540.27380811	5	5	0
global	indv	100000	0	2.4	0.5	NA	12	0.5	0.00000001	0.0000001	0.00000001	20000	20000	117	466eff6a-c2e7-4feb-bfe0-0e234faf4737	0.7351482466	0.0218662959	41328763.4	8521731.13943284	5	5	1
global	indv	100000	0	2.4	0.5	NA	12	0.5	0.00000001	0.0000001	0.00000001	20000	7900	132	5993eeaf-8250-4abd-ac01-f5dc63024767	0.7545198402	0.0612629352	56200344	16021900.5125259	5	5	0
global	indv	100000	0	2.4	0.5	NA	12	0.5	0.00000001	0.0000001	0.00000001	20000	4000	132	5e934437-4840-4e78-b232-1dd264234150	0.922553869	0.0419413171	93601379.6	5330789.27637932	5	5	0
global	indv	100000	0	2.4	0.5	NA	12	0.5	0.00000001	0.0000001	0.00000001	20000	20000	117	6034d980-8c8a-414c-9b9a-9bbbd223bd82	0.8261593065	0.0082905926	48074022.6	1475579.05851713	5	5	1
global	indv	100000	0	2.4	0.5	NA	12	0.5	0.00000001	0.0000001	0.00000001	20000	19300	132	615da2e4-0c3a-4915-a359-9ceee23cb5c5	0.8389406292	0.0224203604	51125441.8	1741787.75281568	5	5	0
global	indv	100000	0	2.4	0.5	NA	12	0.5	0.00000001	0.0000001	0.00000001	20000	19000	132	670f1504-f9e0-43d1-bb91-110c342d4dca	0.8528128802	0.0375783077	63228507.8	3534123.12775371	5	5	0
global	indv	100000	0	2.4	0.5	NA	12	0.5	0.00000001	0.0000001	0.00000001	20000	20000	117	695724c1-888d-43ff-b1b0-a9308d4b671e	0.8240045135	0.0201306001	41455604.6	2618559.73924089	5	5	1
global	indv	100000	0	2.4	0.5	NA	12	0.5	0.00000001	0.0000001	0.00000001	20000	19100	132	7e1eebd2-d1e2-4cd9-a2e6-7c9b2d729057	0.7764475806	0.0464893708	35459259.2	2572669.37739252	5	5	0
global	indv	100000	0	2.4	0.5	NA	12	0.5	0.00000001	0.0000001	0.00000001	20000	1700	132	87d7c87d-d468-407b-bd00-f255bdd7dc4e	0.8549928505	0.0789159173	87306093.4	13323025.9440484	5	5	0
global	indv	100000	0	2.4	0.5	NA	12	0.5	0.00000001	0.0000001	0.00000001	20000	13400	132	99597547-ca2d-4d29-974f-85d703ed5982	0.8135052034	0.0541889303	57335552.4	8562806.9246934	5	5	0
global	indv	100000	0	2.4	0.5	NA	12	0.5	0.00000001	0.0000001	0.00000001	20000	20000	117	9be11c59-047f-4e04-98c9-9d98be919c45	0.7913096765	0.0485430439	39319321.6	1972068.22143196	5	5	1
global	indv	100000	0	2.4	0.5	NA	12	0.5	0.00000001	0.0000001	0.00000001	20000	20000	117	a0582752-0cbd-4e3f-ae0c-840e21e4c959	0.7829568796	0.031400745	56344807.2	9862937.7557505	5	5	1
global	indv	100000	0	2.4	0.5	NA	12	0.5	0.00000001	0.0000001	0.00000001	20000	11500	132	b131a970-bdb7-4538-adb0-a9ddffba3bb6	0.8342089393	0.0655201666	72968516.6	10843336.6390423	5	5	0
global	indv	100000	0	2.4	0.5	NA	12	0.5	0.00000001	0.0000001	0.00000001	20000	20000	117	b7a12290-eeba-43fd-89a3-aaf70fcdff56	0.8638832899	0.0116141148	58952692.8	2482025.21094563	5	5	1
global	indv	100000	0	2.4	0.5	NA	12	0.5	0.00000001	0.0000001	0.00000001	20000	20000	117	be5c69d1-4ecc-48b5-ac6e-8f63788c2cae	0.867313451	0.0022238075	57071354.6	4024389.19319644	5	5	1
global	indv	100000	0	2.4	0.5	NA	12	0.5	0.00000001	0.0000001	0.00000001	20000	290.765	117	be7323d0-96bf-411f-9117-535870414b23	0	0	0	0	1	5	1
global	indv	100000	0	2.4	0.5	NA	12	0.5	0.00000001	0.0000001	0.00000001	20000	20000	117	c2a19119-4400-4f5e-929c-b1bdcb4e88e0	0.7938938226	0.0369372191	50642860.4	3724924.48902099	5	5	1
global	indv	100000	0	2.4	0.5	NA	12	0.5	0.00000001	0.0000001	0.00000001	20000	241.295	117	cce6e92c-ba23-440d-ade0-e73945b578ad	0	0	0	0	1	5	1
global	indv	100000	0	2.4	0.5	NA	12	0.5	0.00000001	0.0000001	0.00000001	20000	315.04	117	d1adb95d-3d08-4ad6-af00-78754db42a44	0	0	0	0	1	5	1
global	indv	100000	0	2.4	0.5	NA	12	0.5	0.00000001	0.0000001	0.00000001	20000	2500	132	da730f7b-8488-4caa-8e14-e0fa4ab547d1	0.8349437178	0.123359302	17516996.2	8006307.77438559	5	5	0
global	indv	100000	0	2.4	0.5	NA	12	0.5	0.00000001	0.0000001	0.00000001	20000	20000	117	e3c35ffe-bfb7-4dc8-8c77-654fc23b28ca	0.8573693041	0.0399010226	50090145.6	6980859.15210408	5	5	1
global	indv	100000	0	2.4	0.5	NA	12	0.5	0.00000001	0.0000001	0.00000001	20000	20000	117	ee93c2f1-c737-4269-92a8-1e7118fb1c02	0.8222028572	0.0134587791	62052880.2	7484991.2396163	5	5	1
global	indv	100000	0	2.4	0.5	NA	12	0.5	0.00000001	0.0000001	0.00000001	20000	20000	117	f70d17f5-8ef9-4620-9f52-92105636341f	0.8070085605	0.0431781146	59675181	8445899.42326917	5	5	1
global	indv	100000	0	2.4	0.5	NA	12	0.5	0.00000001	0.0000001	0.00000001	20000	20000	117	fd31f814-2d54-4238-ba6e-6c2c1da1cc6f	0.8357454596	0.0122089634	53488000.4	833215.863388234	5	5	1
global	indv	100000	0	2.4	0.5	NA	12	0.5	0.00000001	0.0000001	0.000000001	20000	10400	133	01eed39d-fd4a-4259-b579-3355269c24ba	0.8237099593	0.0199741408	61585394.2	4353496.24411297	5	5	0
global	indv	100000	0	2.4	0.5	NA	12	0.5	0.00000001	0.0000001	0.000000001	20000	376.09	118	0337c712-cea4-42ea-806e-9252326f13ae	0	0	0	0	1	5	1
global	indv	100000	0	2.4	0.5	NA	12	0.5	0.00000001	0.0000001	0.000000001	20000	721.115	118	117abd75-76b8-466a-a8d8-649dfe4ca45c	0	0	0	0	1	5	1
global	indv	100000	0	2.4	0.5	NA	12	0.5	0.00000001	0.0000001	0.000000001	20000	264.62	118	300750c5-1a0b-446f-bcf8-e52c5424cc06	0	0	0	0	1	5	1
global	indv	100000	0	2.4	0.5	NA	12	0.5	0.00000001	0.0000001	0.000000001	20000	11500	133	339af917-14cf-4120-a48c-6c03ee535032	0.7516433551	0.0135093322	42731337.4	5802918.38640182	5	5	0
global	indv	100000	0	2.4	0.5	NA	12	0.5	0.00000001	0.0000001	0.000000001	20000	692.045	118	4930d9cf-4b4b-436c-97ab-324d1c332c30	0	0	0	0	1	5	1
global	indv	100000	0	2.4	0.5	NA	12	0.5	0.00000001	0.0000001	0.000000001	20000	989.565	118	55007096-c9a9-4a5f-be5a-e717daf99f2a	0	0	0	0	1	5	1
global	indv	100000	0	2.4	0.5	NA	12	0.5	0.00000001	0.0000001	0.000000001	20000	19800	133	55a491ba-e087-443c-84a9-f8b1dfef6062	0.8809538579	0.0157587597	59194544.6	4460288.48611021	5	5	0
global	indv	100000	0	2.4	0.5	NA	12	0.5	0.00000001	0.0000001	0.000000001	20000	381.26	118	56c9120a-9de4-4c8a-b930-a0390279d177	0	0	0	0	1	5	1
global	indv	100000	0	2.4	0.5	NA	12	0.5	0.00000001	0.0000001	0.000000001	20000	20000	118	59b72963-b464-4aef-996a-b76a1cf60390	0.8861273867	0.0084677791	62355608	5987311.5935628	5	5	1
global	indv	100000	0	2.4	0.5	NA	12	0.5	0.00000001	0.0000001	0.000000001	20000	19700	133	70ab28d6-2bce-494e-9bb8-4f6856eda67e	0.8964227878	0.0240392736	54157780.2	9202752.67968955	5	5	0
global	indv	100000	0	2.4	0.5	NA	12	0.5	0.00000001	0.0000001	0.000000001	20000	320.415	118	71674c59-5852-42a6-88bc-270b1ca783a9	0	0	0	0	1	5	1
global	indv	100000	0	2.4	0.5	NA	12	0.5	0.00000001	0.0000001	0.000000001	20000	375.78	118	72ee1eee-3f4b-4e0e-9053-1bd667477f51	0	0	0	0	1	5	1
global	indv	100000	0	2.4	0.5	NA	12	0.5	0.00000001	0.0000001	0.000000001	20000	420.72	118	7fcc9a40-569c-451e-b30c-2ccc360d7023	0	0	0	0	1	5	1
global	indv	100000	0	2.4	0.5	NA	12	0.5	0.00000001	0.0000001	0.000000001	20000	20000	118	8542b620-aeed-4a75-86ea-6517393e0590	0.8078458646	0.0443338316	40264762.4	1736663.48080905	5	5	1
global	indv	100000	0	2.4	0.5	NA	12	0.5	0.00000001	0.0000001	0.000000001	20000	20000	118	9b407bc0-42e3-4360-8d19-388014238143	0.8609151435	0.019295544	68015480.8	1515684.38051271	5	5	1
global	indv	100000	0	2.4	0.5	NA	12	0.5	0.00000001	0.0000001	0.000000001	20000	294.96	118	a0f8143a-2a60-44eb-89ff-89a49d7d0c84	0	0	0	0	1	5	1
global	indv	100000	0	2.4	0.5	NA	12	0.5	0.00000001	0.0000001	0.000000001	20000	20000	118	a7a28bfa-ebbd-457e-97be-7a3aa6acca1a	0.8736270518	0.037292847	67095389.4	3235122.17863364	5	5	1
global	indv	100000	0	2.4	0.5	NA	12	0.5	0.00000001	0.0000001	0.000000001	20000	240.935	118	aa98ac15-a8bc-4f08-b688-cb151dd0b9a7	0	0	0	0	1	5	1
global	indv	100000	0	2.4	0.5	NA	12	0.5	0.00000001	0.0000001	0.000000001	20000	16200	133	addce014-ef98-4bd7-97eb-ead866cde594	0.888061292	0.0249335636	62709955.4	4267662.10676692	5	5	0
global	indv	100000	0	2.4	0.5	NA	12	0.5	0.00000001	0.0000001	0.000000001	20000	19700	133	baeb3b3c-808e-497f-8550-79a29d7cb78f	0.8486325731	0.0170592113	60460394.4	2692119.57275179	5	5	0
global	indv	100000	0	2.4	0.5	NA	12	0.5	0.00000001	0.0000001	0.000000001	20000	20000	118	bba41daf-aef2-4c6c-b42a-908e6804ad7c	0.7939518678	0.0255670185	49405555.6	5646106.48448046	5	5	1
global	indv	100000	0	2.4	0.5	NA	12	0.5	0.00000001	0.0000001	0.000000001	20000	1800	133	c69a61bc-261c-4219-89fb-0cf430d18b6c	0.8746111632	0.0622318859	90754971	11799505.9765635	5	5	0
global	indv	100000	0	2.4	0.5	NA	12	0.5	0.00000001	0.0000001	0.000000001	20000	20000	118	c80ea829-6ad1-46ab-ae43-031fccba9efc	0.8597803548	0.025392654	65793858.6	2918528.86636877	5	5	1
global	indv	100000	0	2.4	0.5	NA	12	0.5	0.00000001	0.0000001	0.000000001	20000	18400	133	c97b8689-e022-41ed-b4c3-8763acb0bd50	0.8820983492	0.0206986541	53169240.6	7484931.4091122	5	5	0
global	indv	100000	0	2.4	0.5	NA	12	0.5	0.00000001	0.0000001	0.000000001	20000	4400	133	e08f5109-6cfc-46fc-b37e-a54fa4b3ad59	0.8707912649	0.038989159	78886345.8	6889579.49910901	5	5	0
global	indv	100000	0	2.4	0.5	NA	12	0.5	0.00000001	0.0000001	0.000000001	20000	20000	118	f4ee3315-96c6-4fd8-a655-dfd7a373debc	0.8156768033	0.0212786663	51884660.8	2570362.14729281	5	5	1
global	indv	100000	0	2.4	0.5	NA	12	0.5	0.00000001	0.0000001	0.000000001	20000	20000	118	f564dbe7-e6e3-4b6f-9058-e3da20b0f0f1	0.8179943098	0.0193283784	65531141.8	6735104.68939112	5	5	1
global	indv	100000	0	2.4	0.5	NA	12	0.5	0.00000001	0.0000001	0.000000001	20000	239.945	118	fce0c2ca-839c-4318-967e-75ad60c2935a	0	0	0	0	1	5	1
global	indv	100000	0	2.4	0.5	NA	12	0.5	0.00000001	0.0000001	1E-10	20000	495.69	119	074ee061-e39e-40c8-ac20-58516c46ad07	0	0	0	0	1	5	1
global	indv	100000	0	2.4	0.5	NA	12	0.5	0.00000001	0.0000001	1E-10	20000	20000	119	0a5f73f6-4552-4cd5-b5e3-c0d70738783b	0.851405458	0.0146929347	49045507.6	3749708.3922819	5	5	1
global	indv	100000	0	2.4	0.5	NA	12	0.5	0.00000001	0.0000001	1E-10	20000	246.535	119	0b01fc97-bd00-4923-8d6c-ca157bb784c7	0	0	0	0	1	5	1
global	indv	100000	0	2.4	0.5	NA	12	0.5	0.00000001	0.0000001	1E-10	20000	279.015	119	0dbbe0d9-795d-480a-b8df-01e9d167c0f2	0	0	0	0	1	5	1
global	indv	100000	0	2.4	0.5	NA	12	0.5	0.00000001	0.0000001	1E-10	20000	20000	119	1067a810-6420-48ca-90a9-a951baec6ffa	0.853221981	0.0080361849	51327999.4	4787874.73616435	5	5	1
global	indv	100000	0	2.4	0.5	NA	12	0.5	0.00000001	0.0000001	1E-10	20000	749.605	119	2af6b1f7-41c2-498d-990e-b3ba144ba220	0	0	0	0	1	5	1
global	indv	100000	0	2.4	0.5	NA	12	0.5	0.00000001	0.0000001	1E-10	20000	381.16	119	2be2b7c7-bdc2-4a2e-88b6-a3d76c42d0e5	0	0	0	0	1	5	1
global	indv	100000	0	2.4	0.5	NA	12	0.5	0.00000001	0.0000001	1E-10	20000	336.67	119	2fa6751e-bda6-43c1-870d-5f75826e105a	0	0	0	0	1	5	1
global	indv	100000	0	2.4	0.5	NA	12	0.5	0.00000001	0.0000001	1E-10	20000	245.155	119	377e045d-e894-4f85-bdf3-27c584334ce5	0	0	0	0	1	5	1
global	indv	100000	0	2.4	0.5	NA	12	0.5	0.00000001	0.0000001	1E-10	20000	20000	119	3928c54c-391e-4271-86ad-eb4c7f162637	0.8441702584	0.0131670565	44204130.6	2843703.52742815	5	5	1
global	indv	100000	0	2.4	0.5	NA	12	0.5	0.00000001	0.0000001	1E-10	20000	465.92	119	3b29e6ed-b20b-4c14-9e6c-08bfd23784a6	0	0	0	0	1	5	1
global	indv	100000	0	2.4	0.5	NA	12	0.5	0.00000001	0.0000001	1E-10	20000	20000	119	3b643630-3cf4-44db-b107-f81ef5261e34	0.8230107258	0.0141322063	50502581	1873573.05598261	5	5	1
global	indv	100000	0	2.4	0.5	NA	12	0.5	0.00000001	0.0000001	1E-10	20000	742.33	119	470c9def-b9ce-482c-a0b4-819c7519dfa9	0	0	0	0	1	5	1
global	indv	100000	0	2.4	0.5	NA	12	0.5	0.00000001	0.0000001	1E-10	20000	303.295	119	4c7036be-0c34-4cbc-bb01-c4ae2bbd0117	0	0	0	0	1	5	1
global	indv	100000	0	2.4	0.5	NA	12	0.5	0.00000001	0.0000001	1E-10	20000	1482.92	119	59003862-5ac9-4a94-b379-a29967908722	0	0	0	0	1	5	1
global	indv	100000	0	2.4	0.5	NA	12	0.5	0.00000001	0.0000001	1E-10	20000	499.035	119	7b6363e9-d16e-4b49-bcaa-865861342818	0	0	0	0	1	5	1
global	indv	100000	0	2.4	0.5	NA	12	0.5	0.00000001	0.0000001	1E-10	20000	246.645	119	87239806-ef20-453f-a19f-3b6537a9a589	0	0	0	0	1	5	1
global	indv	100000	0	2.4	0.5	NA	12	0.5	0.00000001	0.0000001	1E-10	20000	730.915	119	9adf034a-d4c7-44cf-8f12-c596b481b754	0	0	0	0	1	5	1
global	indv	100000	0	2.4	0.5	NA	12	0.5	0.00000001	0.0000001	1E-10	20000	1017.72	119	a2dc1354-a6e9-472b-8146-d5455802ecd4	0	0	0	0	1	5	1
global	indv	100000	0	2.4	0.5	NA	12	0.5	0.00000001	0.0000001	1E-10	20000	20000	119	a5b66c2e-5dc2-42d6-8a28-b8f7511861e3	0.8638613078	0.0324355489	71577204	4187265.80485315	5	5	1
global	indv	100000	0	2.4	0.5	NA	12	0.5	0.00000001	0.0000001	1E-10	20000	725.825	119	b1ac3244-b755-4ac1-9fbe-5a10dba31447	0	0	0	0	1	5	1
global	indv	100000	0	2.4	0.5	NA	12	0.5	0.00000001	0.0000001	1E-10	20000	13600	134	c268a30a-3e87-436b-a867-cf5024227bfb	0.7919847547	0.0061931998	43649429.4	3249613.4555915	5	5	0
global	indv	100000	0	2.4	0.5	NA	12	0.5	0.00000001	0.0000001	1E-10	20000	1140.45	119	cb4eca1a-afde-4f59-9ef7-515ae9ec4683	0	0	0	0	1	5	1
global	indv	100000	0	2.4	0.5	NA	12	0.5	0.00000001	0.0000001	1E-10	20000	16700	134	d7d07835-8c28-4dff-9ba1-242406b7a604	0.8530327755	0.0099958822	60042808	3772358.60453974	5	5	0
global	indv	100000	0	2.4	0.5	NA	12	0.5	0.00000001	0.0000001	1E-10	20000	7400	134	db877950-6577-403d-8bb1-c2952546137f	0.8815456157	0.0373881093	74582785.2	4044781.33814292	5	5	0
global	indv	100000	0	2.4	0.5	NA	12	0.5	0.00000001	0.0000001	1E-10	20000	248.91	119	db9cd8de-e4a6-4fef-ab47-c1bc67f15cb3	0	0	0	0	1	5	1
global	indv	100000	0	2.4	0.5	NA	12	0.5	0.00000001	0.0000001	1E-10	20000	796.705	119	dcc12931-50b7-4562-a507-c2048d6d7d58	0	0	0	0	1	5	1
global	indv	100000	0	2.4	0.5	NA	12	0.5	0.00000001	0.0000001	1E-10	20000	20000	119	f495cd90-f0be-43dc-9d66-af47f7147c27	0.7869974824	0.0254005566	45613489.6	5011366.41698003	5	5	1
global	indv	100000	0	2.4	0.5	NA	12	0.5	0.00000001	0.0000001	1E-10	20000	245.465	119	f54da682-4420-400d-94f4-7f5258f79a21	0	0	0	0	1	5	1
global	indv	100000	0	2.4	0.5	NA	12	1	0.00000001	0.0000001	0.00001	20000	595.325	123	1824f953-255a-42a4-87b6-dd8d3fa3846b	0	0	0	0	1	5	1
global	indv	100000	0	2.4	0.5	NA	12	1	0.00000001	0.0000001	0.00001	20000	606.525	123	2d907c1d-4f46-4f2a-afa1-1fee1e1cd431	0	0	0	0	1	5	1
global	indv	100000	0	2.4	0.5	NA	12	1	0.00000001	0.0000001	0.00001	20000	482.13	123	380cbc46-140f-4bb4-8a84-2ef345c89776	0	0	0	0	1	5	1
global	indv	100000	0	2.4	0.5	NA	12	1	0.00000001	0.0000001	0.00001	20000	537.495	123	9203265c-80a3-428d-8e1e-8f78cc2ddcf6	0	0	0	0	1	5	1
global	indv	100000	0	2.4	0.5	NA	12	1	0.00000001	0.0000001	0.00001	20000	570.745	123	a30a51c2-0bb8-4ae2-bee1-8dd0da63f8d7	0	0	0	0	1	5	1
global	indv	100000	0	2.4	0.5	NA	12	1	0.00000001	0.0000001	0.00001	20000	515.38	123	af8c4d56-9a15-42ca-9124-6d53fad2add7	0	0	0	0	1	5	1
global	indv	100000	0	2.4	0.5	NA	12	1	0.00000001	0.0000001	0.00001	20000	492.97	123	cdbf8746-0aef-4e12-bc6f-f257dfbd97b4	0	0	0	0	1	5	1
global	indv	100000	0	2.4	0.5	NA	12	1	0.00000001	0.0000001	0.00001	20000	843.015	123	d08f6ca3-0058-4615-bc71-d48596516b99	0	0	0	0	1	5	1
global	indv	100000	0	2.4	0.5	NA	12	1	0.00000001	0.0000001	0.00001	20000	864.14	123	d375a089-7f97-45cb-afbf-66dbb1ac60d6	0	0	0	0	1	5	1
global	indv	100000	0	2.4	0.5	NA	12	1	0.00000001	0.0000001	0.00001	20000	852.3	123	e61bafaf-aadd-4ddd-8629-82d6677580a9	0	0	0	0	1	5	1
global	indv	100000	0	2.4	0.5	NA	12	1	0.00000001	0.0000001	0.00001	20000	595.58	123	e97d4e68-8c56-475c-af90-70f052007c0f	0	0	0	0	1	5	1
global	indv	100000	0	2.4	0.5	NA	12	1	0.00000001	0.0000001	0.00001	20000	585.615	123	ed40cb57-0b2a-45a1-a215-6a4feacd4491	0	0	0	0	1	5	1
global	indv	100000	0	2.4	0.5	NA	12	1	0.00000001	0.0000001	0.00001	20000	472.41	123	ee8c87bc-626c-4506-bb9c-a4a5b5b63d96	0	0	0	0	1	5	1
global	indv	100000	0	2.4	0.5	NA	12	1	0.00000001	0.0000001	0.00001	20000	575.825	123	fdd575a8-fad7-4e3c-94ac-383a140e2ac7	0	0	0	0	1	5	1
global	indv	100000	0	2.4	0.5	NA	12	1	0.00000001	0.0000001	0.00001	20000	522.735	123	fea5d8ad-a5d6-4381-872e-971d7ac1930f	0	0	0	0	1	5	1
global	indv	100000	0	2.4	0.5	NA	12	1	0.00000001	0.0000001	0.000001	20000	20000	124	0f0fbb8a-d146-404f-8ce0-ef715ab748b8	0.8444239623	0.0270328123	66327940.4	3452163.32099812	5	5	1
global	indv	100000	0	2.4	0.5	NA	12	1	0.00000001	0.0000001	0.000001	20000	889.795	124	18046f83-a75a-4ad9-ad2d-068d1d1c7f3c	0	0	0	0	1	5	1
global	indv	100000	0	2.4	0.5	NA	12	1	0.00000001	0.0000001	0.000001	20000	746.08	124	28300035-39ae-4c47-b930-7c524bec5e2a	0	0	0	0	1	5	1
global	indv	100000	0	2.4	0.5	NA	12	1	0.00000001	0.0000001	0.000001	20000	991.465	124	3b33fa73-c700-4881-b92f-8b36b35c7940	0	0	0	0	1	5	1
global	indv	100000	0	2.4	0.5	NA	12	1	0.00000001	0.0000001	0.000001	20000	824.45	124	450836d5-d482-4898-a633-e7bad65c8b1b	0	0	0	0	1	5	1
global	indv	100000	0	2.4	0.5	NA	12	1	0.00000001	0.0000001	0.000001	20000	734.54	124	45bda206-ca1d-492e-8cad-3c6008fefdbc	0	0	0	0	1	5	1
global	indv	100000	0	2.4	0.5	NA	12	1	0.00000001	0.0000001	0.000001	20000	862.525	124	55e0dd45-1775-4b20-9617-45bc1883011e	0	0	0	0	1	5	1
global	indv	100000	0	2.4	0.5	NA	12	1	0.00000001	0.0000001	0.000001	20000	740.01	124	839adcf4-9a34-4478-9c99-282e19f330d8	0	0	0	0	1	5	1
global	indv	100000	0	2.4	0.5	NA	12	1	0.00000001	0.0000001	0.000001	20000	837.205	124	8f58c54a-2e66-4288-b8b6-be6ab2632f91	0	0	0	0	1	5	1
global	indv	100000	0	2.4	0.5	NA	12	1	0.00000001	0.0000001	0.000001	20000	1367.055	124	923827f8-48f8-488f-847a-15181d3bc86f	0	0	0	0	1	5	1
global	indv	100000	0	2.4	0.5	NA	12	1	0.00000001	0.0000001	0.000001	20000	800.715	124	94d87cd0-22e4-42d7-961f-ba8932c8121a	0	0	0	0	1	5	1
global	indv	100000	0	2.4	0.5	NA	12	1	0.00000001	0.0000001	0.000001	20000	765.225	124	a3615014-5f7b-494c-833b-b50c4a48222b	0	0	0	0	1	5	1
global	indv	100000	0	2.4	0.5	NA	12	1	0.00000001	0.0000001	0.000001	20000	20000	124	e049bfdd-3e78-427f-b8aa-d385b0474646	0.8372094423	0.0321302432	49842740.4	3346276.77173158	5	5	1
global	indv	100000	0	2.4	0.5	NA	12	1	0.00000001	0.0000001	0.000001	20000	626.31	124	ef5262f9-e67c-4204-84bf-20efd0bc558e	0	0	0	0	1	5	1
global	indv	100000	0	2.4	0.5	NA	12	1	0.00000001	0.0000001	0.000001	20000	874.855	124	f82de466-4de2-4627-b237-226af8de8c8b	0	0	0	0	1	5	1
global	indv	100000	0	2.4	0.5	NA	12	1	0.00000001	0.0000001	0.0000001	20000	20000	125	0fca65e6-d290-411e-bb59-471223b9c86d	0.8148369399	0.0637339721	72667148.8	14033958.9157415	5	5	1
global	indv	100000	0	2.4	0.5	NA	12	1	0.00000001	0.0000001	0.0000001	20000	20000	125	22c2c85c-d723-4ed1-99d7-8f7d1227c004	0.8584039224	0.0116050026	54778616.2	2887762.8086204	5	5	1
global	indv	100000	0	2.4	0.5	NA	12	1	0.00000001	0.0000001	0.0000001	20000	20000	125	3f8c7562-17d8-484b-a5e7-353e4be50327	0.797263843	0.046275779	37048483	2380380.05564532	5	5	1
global	indv	100000	0	2.4	0.5	NA	12	1	0.00000001	0.0000001	0.0000001	20000	20000	125	664462c2-e17f-424e-a61c-2422085a070d	0.8662175219	0.0135814514	50134302.8	6655747.30071396	5	5	1
global	indv	100000	0	2.4	0.5	NA	12	1	0.00000001	0.0000001	0.0000001	20000	20000	125	75475919-7bb1-4ba7-ab7c-279bddc175c1	0.8544140217	0.0058438169	54081958.6	5174242.27574012	5	5	1
global	indv	100000	0	2.4	0.5	NA	12	1	0.00000001	0.0000001	0.0000001	20000	20000	125	7a3b8c28-f8bb-4db6-a972-d4d5054e095d	0.8377580431	0.0334316788	41954275.6	3741226.95919464	5	5	1
global	indv	100000	0	2.4	0.5	NA	12	1	0.00000001	0.0000001	0.0000001	20000	20000	125	8531bee5-0e84-452b-b64e-b3d82c0fa684	0.8572639619	0.014227525	53242713.6	4640745.02404208	5	5	1
global	indv	100000	0	2.4	0.5	NA	12	1	0.00000001	0.0000001	0.0000001	20000	20000	125	97a8a890-0f16-4582-9354-019d3d18dc83	0.8120609052	0.0184472561	52640762.4	5872877.2420391	5	5	1
global	indv	100000	0	2.4	0.5	NA	12	1	0.00000001	0.0000001	0.0000001	20000	20000	125	9bada637-7146-4586-8056-40ba7aa2c818	0.8336912975	0.009904155	54286814.6	2451354.11764433	5	5	1
global	indv	100000	0	2.4	0.5	NA	12	1	0.00000001	0.0000001	0.0000001	20000	20000	125	a0e4a9e6-9aa9-4a47-b8fe-e1b09ecf4c96	0.8720871171	0.0119687499	61695367.8	3595605.61660504	5	5	1
global	indv	100000	0	2.4	0.5	NA	12	1	0.00000001	0.0000001	0.0000001	20000	20000	125	b945fe60-6c0a-44ef-a2ce-be9ec465b28e	0.9044464214	0.0278593875	54839794.8	9936321.6127781	5	5	1
global	indv	100000	0	2.4	0.5	NA	12	1	0.00000001	0.0000001	0.0000001	20000	20000	125	c2340eac-1a9d-4a42-a27a-89dfea20a0f7	0.8437219623	0.0163019313	53470805.4	2223724.91790044	5	5	1
global	indv	100000	0	2.4	0.5	NA	12	1	0.00000001	0.0000001	0.0000001	20000	20000	125	ca3e0e58-d0a4-4bda-aca3-e753fbee792f	0.905845536	0.0143724625	59430667.4	10345107.4170749	5	5	1
global	indv	100000	0	2.4	0.5	NA	12	1	0.00000001	0.0000001	0.0000001	20000	20000	125	cf53de41-a7a9-40ef-84df-5ee7e9c1d170	0.7991967985	0.0384996517	41099760.6	2771426.08118876	5	5	1
global	indv	100000	0	2.4	0.5	NA	12	1	0.00000001	0.0000001	0.0000001	20000	20000	125	e48790e3-2ec2-41a3-96cf-1f6d1c0ce27d	0.8626891328	0.02477056	54765186.6	3688633.66458365	5	5	1
global	indv	100000	0	2.4	0.5	NA	12	1	0.00000001	0.0000001	0.00000001	20000	20000	126	0175f34f-82ac-49a3-8719-ffc321973bb0	0.8341809713	0.0311416155	58193888.4	5298183.7040464	5	5	1
global	indv	100000	0	2.4	0.5	NA	12	1	0.00000001	0.0000001	0.00000001	20000	20000	126	1e0f523f-1918-41ee-95cd-628b5540830a	0.8727487945	0.0186085453	65215469.2	3693211.87691002	5	5	1
global	indv	100000	0	2.4	0.5	NA	12	1	0.00000001	0.0000001	0.00000001	20000	20000	126	2eb5ec33-c167-4c0c-b5f5-520960e9baa1	0.8322203188	0.055082548	37860406.4	3289336.3069711	5	5	1
global	indv	100000	0	2.4	0.5	NA	12	1	0.00000001	0.0000001	0.00000001	20000	20000	126	33b9e739-6b73-42ef-a4f8-dcc2e3bcb520	0.8821457538	0.0518203132	37001964	9187981.37865541	5	5	1
global	indv	100000	0	2.4	0.5	NA	12	1	0.00000001	0.0000001	0.00000001	20000	20000	126	499ee88e-5721-4064-a9fb-282bf1491066	0.8650276231	0.008666831	46851665.2	3133259.2984854	5	5	1
global	indv	100000	0	2.4	0.5	NA	12	1	0.00000001	0.0000001	0.00000001	20000	20000	126	625dcced-cb72-4105-8283-8b3fd377171f	0.8418963259	0.0222821152	50383651.2	3735440.44538153	5	5	1
global	indv	100000	0	2.4	0.5	NA	12	1	0.00000001	0.0000001	0.00000001	20000	20000	126	684e11b9-5760-4fe6-b987-fc81c8cbe96b	0.8077273614	0.0500311032	42655235.6	4674725.65400038	5	5	1
global	indv	100000	0	2.4	0.5	NA	12	1	0.00000001	0.0000001	0.00000001	20000	20000	126	84d94d74-44f3-452e-b3db-11a0c5b7db33	0.7926628738	0.0257805001	38267814.8	3337800.19457871	5	5	1
global	indv	100000	0	2.4	0.5	NA	12	1	0.00000001	0.0000001	0.00000001	20000	20000	126	9de27685-678e-4830-a026-1162c5d665cb	0.8069927233	0.0212674114	54963487.4	5808523.77816707	5	5	1
global	indv	100000	0	2.4	0.5	NA	12	1	0.00000001	0.0000001	0.00000001	20000	20000	126	cc350a0a-e963-4b11-a13d-bc5c412fa2f2	0.8606471954	0.0183190193	56334740.4	2897875.18313855	5	5	1
global	indv	100000	0	2.4	0.5	NA	12	1	0.00000001	0.0000001	0.00000001	20000	20000	126	cf77dbca-cf84-4807-a3da-5af10cacdbd9	0.8635159151	0.0211560651	56762023.4	2639788.10668362	5	5	1
global	indv	100000	0	2.4	0.5	NA	12	1	0.00000001	0.0000001	0.00000001	20000	20000	126	d19e9852-524b-4b97-b18e-f77941ee5634	0.8438022104	0.0314961239	51070711.2	1967436.37932925	5	5	1
global	indv	100000	0	2.4	0.5	NA	12	1	0.00000001	0.0000001	0.00000001	20000	20000	126	d5b70993-c66b-46bf-9205-ba5be06b65e9	0.8477726447	0.016162376	60251084.4	1922993.00509578	5	5	1
global	indv	100000	0	2.4	0.5	NA	12	1	0.00000001	0.0000001	0.00000001	20000	20000	126	e3f00b35-2d7d-4bb1-8453-21ecfd5351d2	0.8450389292	0.0023147551	56432472	1497310.08871994	5	5	1
global	indv	100000	0	2.4	0.5	NA	12	1	0.00000001	0.0000001	0.00000001	20000	20000	126	ef1d88ba-5a74-432b-b21b-aec0a98b1e66	0.8107880525	0.0446541316	37938974.4	1482512.95649475	5	5	1
global	indv	100000	0	2.4	0.5	NA	12	1	0.00000001	0.0000001	0.000000001	20000	20000	127	023d2722-0fbe-4c73-9857-d5a8e05b41d2	0.7915455035	0.0330123611	38314191.4	2338954.2672909	5	5	1
global	indv	100000	0	2.4	0.5	NA	12	1	0.00000001	0.0000001	0.000000001	20000	20000	127	0371a1fa-6a60-42a2-960c-67da6a931486	0.786433851	0.0232496689	45016386.8	3545254.14284466	5	5	1
global	indv	100000	0	2.4	0.5	NA	12	1	0.00000001	0.0000001	0.000000001	20000	269.895	127	1a4cadc6-a0cd-4515-bece-6596beec13c8	0	0	0	0	1	5	1
global	indv	100000	0	2.4	0.5	NA	12	1	0.00000001	0.0000001	0.000000001	20000	578.46	127	43119b80-738c-4450-a01b-a1735ce39845	0	0	0	0	1	5	1
global	indv	100000	0	2.4	0.5	NA	12	1	0.00000001	0.0000001	0.000000001	20000	383.33	127	68620037-f7ae-494d-a2b4-bd28d8d4bf1e	0	0	0	0	1	5	1
global	indv	100000	0	2.4	0.5	NA	12	1	0.00000001	0.0000001	0.000000001	20000	20000	127	80466be4-0ef5-44d1-a913-16bbcc62a5ba	0.7444265165	0.0170398526	44412542	8968751.42688454	5	5	1
global	indv	100000	0	2.4	0.5	NA	12	1	0.00000001	0.0000001	0.000000001	20000	381.135	127	8d549998-7c85-45ab-85e6-aa9aab827c8e	0	0	0	0	1	5	1
global	indv	100000	0	2.4	0.5	NA	12	1	0.00000001	0.0000001	0.000000001	20000	345.545	127	90837656-0c32-4411-8c91-65ceaa2c495e	0	0	0	0	1	5	1
global	indv	100000	0	2.4	0.5	NA	12	1	0.00000001	0.0000001	0.000000001	20000	20000	127	9369614a-8590-4e5e-85bb-dea3bdb86477	0.8194285926	0.0071423995	56035558.8	3418881.07854495	5	5	1
global	indv	100000	0	2.4	0.5	NA	12	1	0.00000001	0.0000001	0.000000001	20000	20000	127	96c67462-cf29-4a2c-98d2-c83575a32e2a	0.8537406718	0.0229358648	50938324.4	3658104.35674186	5	5	1
global	indv	100000	0	2.4	0.5	NA	12	1	0.00000001	0.0000001	0.000000001	20000	20000	127	a14fd63e-0799-466d-beb9-848e040c9b02	0.8208262553	0.0158164737	51612061.8	3202248.50946842	5	5	1
global	indv	100000	0	2.4	0.5	NA	12	1	0.00000001	0.0000001	0.000000001	20000	20000	127	ced28b34-6621-46a0-a864-f448dc08e788	0.7764543859	0.0255641736	41390446	5701263.56403876	5	5	1
global	indv	100000	0	2.4	0.5	NA	12	1	0.00000001	0.0000001	0.000000001	20000	928.04	127	ecf700d6-1970-4f2c-aa11-81531238e93c	0	0	0	0	1	5	1
global	indv	100000	0	2.4	0.5	NA	12	1	0.00000001	0.0000001	0.000000001	20000	432.305	127	f02898e5-c7ce-47b8-b56b-71621b00eaf1	0	0	0	0	1	5	1
global	indv	100000	0	2.4	0.5	NA	12	1	0.00000001	0.0000001	0.000000001	20000	258.02	127	f5633b46-0908-4a47-8fde-3deba2e4baba	0	0	0	0	1	5	1
global	indv	100000	0	2.4	0.5	NA	12	1	0.00000001	0.0000001	1E-10	20000	470.325	128	0a8da657-6e7e-4b33-a1ed-ae44540e6d43	0	0	0	0	1	5	1
global	indv	100000	0	2.4	0.5	NA	12	1	0.00000001	0.0000001	1E-10	20000	484.32	128	0e41fedc-8346-4b94-b80d-3099e2bee767	0	0	0	0	1	5	1
global	indv	100000	0	2.4	0.5	NA	12	1	0.00000001	0.0000001	1E-10	20000	422.825	128	3955471d-d7cc-43ea-99db-f5c2e4ed47aa	0	0	0	0	1	5	1
global	indv	100000	0	2.4	0.5	NA	12	1	0.00000001	0.0000001	1E-10	20000	310.755	128	42a4a52e-56c6-46b4-8ba0-e9f6e685a965	0	0	0	0	1	5	1
global	indv	100000	0	2.4	0.5	NA	12	1	0.00000001	0.0000001	1E-10	20000	344.38	128	4300c920-0cc3-43aa-83b2-26a87eeebf24	0	0	0	0	1	5	1
global	indv	100000	0	2.4	0.5	NA	12	1	0.00000001	0.0000001	1E-10	20000	467.145	128	485874bc-7e9b-48fc-b157-f8cbba22faf1	0	0	0	0	1	5	1
global	indv	100000	0	2.4	0.5	NA	12	1	0.00000001	0.0000001	1E-10	20000	401.78	128	660acb09-ffbe-4f40-9ff5-2f9a9d07d0fb	0	0	0	0	1	5	1
global	indv	100000	0	2.4	0.5	NA	12	1	0.00000001	0.0000001	1E-10	20000	405.81	128	7cdff90e-dbfe-4f2f-90fe-98c40046e6fd	0	0	0	0	1	5	1
global	indv	100000	0	2.4	0.5	NA	12	1	0.00000001	0.0000001	1E-10	20000	245.63	128	8487f497-7383-4446-b4b3-b1b7ffbc9b0b	0	0	0	0	1	5	1
global	indv	100000	0	2.4	0.5	NA	12	1	0.00000001	0.0000001	1E-10	20000	425.72	128	b394e3f5-437c-4d07-96d0-7b8e67c4c8e4	0	0	0	0	1	5	1
global	indv	100000	0	2.4	0.5	NA	12	1	0.00000001	0.0000001	1E-10	20000	452.88	128	be1a4eeb-8eaf-4c21-847a-ad9113390154	0	0	0	0	1	5	1
global	indv	100000	0	2.4	0.5	NA	12	1	0.00000001	0.0000001	1E-10	20000	407.045	128	c31d9812-7de0-4a5e-9e41-6c3f81b77bb4	0	0	0	0	1	5	1
global	indv	100000	0	2.4	0.5	NA	12	1	0.00000001	0.0000001	1E-10	20000	446.85	128	c32d6422-edbd-4117-b095-58c0546b37fd	0	0	0	0	1	5	1
global	indv	100000	0	2.4	0.5	NA	12	1	0.00000001	0.0000001	1E-10	20000	346.36	128	e8b9893c-3a7e-4635-aa74-437a822996a6	0	0	0	0	1	5	1
global	indv	100000	0	2.4	0.5	NA	12	1	0.00000001	0.0000001	1E-10	20000	252.755	128	fe70a93f-8add-4ddb-9ede-081d214277c5	0	0	0	0	1	5	1
global	indv	100000	0	2.4	0.5	NA	12	0.5	0.000000001	0.0000001	0.0001	20000	535.325	131	136a7985-9ce1-4592-9613-d99985643918	0	0	0	0	1	5	1
global	indv	100000	0	2.4	0.5	NA	12	0.5	0.000000001	0.0000001	0.0001	20000	754.05	131	1a7b5855-4356-4793-9a8c-9ebbb1776999	0	0	0	0	1	5	1
global	indv	100000	0	2.4	0.5	NA	12	0.5	0.000000001	0.0000001	0.0001	20000	528.205	131	2e39b8e5-8f9a-479e-99a9-06ab5b6c3ae3	0	0	0	0	1	5	1
global	indv	100000	0	2.4	0.5	NA	12	0.5	0.000000001	0.0000001	0.0001	20000	1128.245	131	2e5f832f-2cc2-45ea-8a67-14eddb7203de	0	0	0	0	1	5	1
global	indv	100000	0	2.4	0.5	NA	12	0.5	0.000000001	0.0000001	0.0001	20000	628.43	131	2f54f590-4f0a-4d70-9e78-1ef5c7e67e31	0	0	0	0	1	5	1
global	indv	100000	0	2.4	0.5	NA	12	0.5	0.000000001	0.0000001	0.0001	20000	930.18	131	315f78ed-b87d-454b-80cf-d77cb71ed9da	0	0	0	0	1	5	1
global	indv	100000	0	2.4	0.5	NA	12	0.5	0.000000001	0.0000001	0.0001	20000	414.21	131	317500f9-62af-4de3-ac3d-838c5636ee70	0	0	0	0	1	5	1
global	indv	100000	0	2.4	0.5	NA	12	0.5	0.000000001	0.0000001	0.0001	20000	438.445	131	73887911-8519-4290-b11d-338fad9a9b9d	0	0	0	0	1	5	1
global	indv	100000	0	2.4	0.5	NA	12	0.5	0.000000001	0.0000001	0.0001	20000	442.58	131	7a45104a-52c1-4630-bb57-9af3a636cbd0	0	0	0	0	1	5	1
global	indv	100000	0	2.4	0.5	NA	12	0.5	0.000000001	0.0000001	0.0001	20000	696.3	131	84095e02-7f53-42a6-8e7f-0e0005a638ae	0	0	0	0	1	5	1
global	indv	100000	0	2.4	0.5	NA	12	0.5	0.000000001	0.0000001	0.0001	20000	1370.83	131	8497c18b-fe8e-443d-8643-4c7ca853a168	0	0	0	0	1	5	1
global	indv	100000	0	2.4	0.5	NA	12	0.5	0.000000001	0.0000001	0.0001	20000	611.53	131	8d33f37f-e440-4228-ae8f-b43f04f8a383	0	0	0	0	1	5	1
global	indv	100000	0	2.4	0.5	NA	12	0.5	0.000000001	0.0000001	0.0001	20000	1930.015	131	95044c2e-e55b-4fe8-a733-5f8dee7a23f5	0	0	0	0	1	5	1
global	indv	100000	0	2.4	0.5	NA	12	0.5	0.000000001	0.0000001	0.0001	20000	683.885	131	c8e94ee5-9e37-460e-a549-061e56ef1217	0	0	0	0	1	5	1
global	indv	100000	0	2.4	0.5	NA	12	0.5	0.000000001	0.0000001	0.0001	20000	459.23	131	e1056617-9869-4dc0-bdf2-4fd23553d02d	0	0	0	0	1	5	1
global	indv	100000	0	2.4	0.5	NA	12	0.5	0.000000001	0.0000001	0.001	20000	800.975	132	02e4417a-16ee-4bdb-8d3c-2b48fdf0aa15	0	0	0	0	1	5	1
global	indv	100000	0	2.4	0.5	NA	12	0.5	0.000000001	0.0000001	0.001	20000	603.745	132	0d848bd0-16cc-4b0d-bf88-d64a1bf05d23	0	0	0	0	1	5	1
global	indv	100000	0	2.4	0.5	NA	12	0.5	0.000000001	0.0000001	0.001	20000	465.65	132	1071587c-2548-41a3-8a6c-f3b00246fed0	0	0	0	0	1	5	1
global	indv	100000	0	2.4	0.5	NA	12	0.5	0.000000001	0.0000001	0.001	20000	1312.93	132	46c42474-ad18-4f1e-ad00-4aa4723f2e7d	0	0	0	0	1	5	1
global	indv	100000	0	2.4	0.5	NA	12	0.5	0.000000001	0.0000001	0.001	20000	528.5	132	5e0b20c6-e107-48fd-8b01-529b43be33c1	0	0	0	0	1	5	1
global	indv	100000	0	2.4	0.5	NA	12	0.5	0.000000001	0.0000001	0.001	20000	522.965	132	77027109-8347-4272-ad19-88a71c6a931e	0	0	0	0	1	5	1
global	indv	100000	0	2.4	0.5	NA	12	0.5	0.000000001	0.0000001	0.001	20000	470.815	132	796bb681-5ef8-4449-b1bd-0c780b4703e2	0	0	0	0	1	5	1
global	indv	100000	0	2.4	0.5	NA	12	0.5	0.000000001	0.0000001	0.001	20000	512.375	132	a258abc3-2de7-41de-8607-7285871ff159	0	0	0	0	1	5	1
global	indv	100000	0	2.4	0.5	NA	12	0.5	0.000000001	0.0000001	0.001	20000	516.825	132	a71e19fc-34b2-4229-a817-d13da3517536	0	0	0	0	1	5	1
global	indv	100000	0	2.4	0.5	NA	12	0.5	0.000000001	0.0000001	0.001	20000	556.105	132	a90fcd65-a4b2-43a6-8a33-e61fabf060d8	0	0	0	0	1	5	1
global	indv	100000	0	2.4	0.5	NA	12	0.5	0.000000001	0.0000001	0.001	20000	575.015	132	cbfe27c4-3d98-4cb8-aef4-272286e94840	0	0	0	0	1	5	1
global	indv	100000	0	2.4	0.5	NA	12	0.5	0.000000001	0.0000001	0.001	20000	523.155	132	e52a9d9f-6fde-4171-8610-b69313c1581c	0	0	0	0	1	5	1
global	indv	100000	0	2.4	0.5	NA	12	0.5	0.000000001	0.0000001	0.001	20000	739.36	132	ea23c668-4a04-4dcd-82c2-4bc553dee194	0	0	0	0	1	5	1
global	indv	100000	0	2.4	0.5	NA	12	0.5	0.000000001	0.0000001	0.001	20000	635.775	132	fe96c754-fa13-4681-8568-2f7080122506	0	0	0	0	1	5	1
global	indv	100000	0	2.4	0.5	NA	12	0.5	0.000000001	0.0000001	0.001	20000	504.29	132	fe9f4c04-59f1-40ae-a03f-f810d60fc8f9	0	0	0	0	1	5	1
global	indv	100000	0	2.4	0.5	NA	12	0.5	0.000000001	0.0000001	0.00001	20000	661.505	133	26f3dc18-0815-4e07-a920-e81beb84fb5c	0	0	0	0	1	5	1
global	indv	100000	0	2.4	0.5	NA	12	0.5	0.000000001	0.0000001	0.00001	20000	836.275	133	2cac68f3-40c5-4d85-b716-4251fcd369bc	0	0	0	0	1	5	1
global	indv	100000	0	2.4	0.5	NA	12	0.5	0.000000001	0.0000001	0.00001	20000	490.21	133	31eb5f59-76ec-48d6-8c83-2bb365a0646b	0	0	0	0	1	5	1
global	indv	100000	0	2.4	0.5	NA	12	0.5	0.000000001	0.0000001	0.00001	20000	537.48	133	4a8d78d9-5b4b-41b6-af72-1c9bfb3db60c	0	0	0	0	1	5	1
global	indv	100000	0	2.4	0.5	NA	12	0.5	0.000000001	0.0000001	0.00001	20000	531.325	133	5cb42b54-e6c4-4ea8-a679-543886142a22	0	0	0	0	1	5	1
global	indv	100000	0	2.4	0.5	NA	12	0.5	0.000000001	0.0000001	0.00001	20000	461.885	133	75b15547-4da5-4a43-a5db-012d68edc5df	0	0	0	0	1	5	1
global	indv	100000	0	2.4	0.5	NA	12	0.5	0.000000001	0.0000001	0.00001	20000	581.985	133	81d34037-af8b-42c8-846b-9e337806fbd4	0	0	0	0	1	5	1
global	indv	100000	0	2.4	0.5	NA	12	0.5	0.000000001	0.0000001	0.00001	20000	445.1	133	85bb67b5-0fc1-49d4-8932-6269640bbaba	0	0	0	0	1	5	1
global	indv	100000	0	2.4	0.5	NA	12	0.5	0.000000001	0.0000001	0.00001	20000	815.835	133	9df350ad-a685-4a63-bdac-bebb206ac138	0	0	0	0	1	5	1
global	indv	100000	0	2.4	0.5	NA	12	0.5	0.000000001	0.0000001	0.00001	20000	490.425	133	a8dfadff-7fde-4457-b280-3b4a439f4196	0	0	0	0	1	5	1
global	indv	100000	0	2.4	0.5	NA	12	0.5	0.000000001	0.0000001	0.00001	20000	576.295	133	b93856ea-a9fd-42e8-8f25-e265b6cf330d	0	0	0	0	1	5	1
global	indv	100000	0	2.4	0.5	NA	12	0.5	0.000000001	0.0000001	0.00001	20000	523.46	133	c5e40c2b-0b72-4949-bba6-03357d254325	0	0	0	0	1	5	1
global	indv	100000	0	2.4	0.5	NA	12	0.5	0.000000001	0.0000001	0.00001	20000	505.395	133	c83d8154-1245-46c7-9534-d831e3c4a79d	0	0	0	0	1	5	1
global	indv	100000	0	2.4	0.5	NA	12	0.5	0.000000001	0.0000001	0.00001	20000	573.575	133	c8c48e41-2129-479d-90b4-2ea9d5e1e393	0	0	0	0	1	5	1
global	indv	100000	0	2.4	0.5	NA	12	0.5	0.000000001	0.0000001	0.00001	20000	1482.525	133	f9836933-030c-49a0-97d6-a2ea05aa4002	0	0	0	0	1	5	1
global	indv	100000	0	2.4	0.5	NA	12	0.5	0.000000001	0.0000001	0.000001	20000	691.445	134	11c480e2-00e1-4452-9493-174611751c24	0	0	0	0	1	5	1
global	indv	100000	0	2.4	0.5	NA	12	0.5	0.000000001	0.0000001	0.000001	20000	925.63	134	1480aad6-0122-46fb-a4bd-e9bc64ff089b	0	0	0	0	1	5	1
global	indv	100000	0	2.4	0.5	NA	12	0.5	0.000000001	0.0000001	0.000001	20000	943.875	134	15c802f8-6bd8-4618-87dc-d3a52e2dd712	0	0	0	0	1	5	1
global	indv	100000	0	2.4	0.5	NA	12	0.5	0.000000001	0.0000001	0.000001	20000	1446.95	134	49b612a7-713c-46e2-a3b8-beb292b03321	0	0	0	0	1	5	1
global	indv	100000	0	2.4	0.5	NA	12	0.5	0.000000001	0.0000001	0.000001	20000	1892.825	134	78fbfe9a-a3f5-4233-bb8f-49aca7ed86ed	0	0	0	0	1	5	1
global	indv	100000	0	2.4	0.5	NA	12	0.5	0.000000001	0.0000001	0.000001	20000	626.295	134	8ab9fa8f-67f0-4596-86d6-54f20a8a49a9	0	0	0	0	1	5	1
global	indv	100000	0	2.4	0.5	NA	12	0.5	0.000000001	0.0000001	0.000001	20000	705.02	134	914a04ba-122d-47c6-826f-4deac0fbd61c	0	0	0	0	1	5	1
global	indv	100000	0	2.4	0.5	NA	12	0.5	0.000000001	0.0000001	0.000001	20000	809.05	134	95ae0656-1c8e-40a9-8d30-191df3eef617	0	0	0	0	1	5	1
global	indv	100000	0	2.4	0.5	NA	12	0.5	0.000000001	0.0000001	0.000001	20000	733.38	134	b0c76f06-b614-422e-8401-1dce06242239	0	0	0	0	1	5	1
global	indv	100000	0	2.4	0.5	NA	12	0.5	0.000000001	0.0000001	0.000001	20000	633.385	134	cc365290-72d2-4fa5-9d71-d2ce7d2d58d7	0	0	0	0	1	5	1
global	indv	100000	0	2.4	0.5	NA	12	0.5	0.000000001	0.0000001	0.000001	20000	787.22	134	cdcdc8c4-b9d3-479c-84b6-8dd1b3a9e95f	0	0	0	0	1	5	1
global	indv	100000	0	2.4	0.5	NA	12	0.5	0.000000001	0.0000001	0.000001	20000	672.105	134	ceea72b8-2d37-49ab-855d-ada871a41fa6	0	0	0	0	1	5	1
global	indv	100000	0	2.4	0.5	NA	12	0.5	0.000000001	0.0000001	0.000001	20000	699.8	134	ed496e46-2587-423c-abe7-866407d61669	0	0	0	0	1	5	1
global	indv	100000	0	2.4	0.5	NA	12	0.5	0.000000001	0.0000001	0.000001	20000	1974.665	134	f61eb722-f4b0-4c1a-a5d9-fb8b1b61947d	0	0	0	0	1	5	1
global	indv	100000	0	2.4	0.5	NA	12	0.5	0.000000001	0.0000001	0.000001	20000	753.84	134	f74ac9c0-9566-4520-8ac2-f1c1a148c76d	0	0	0	0	1	5	1
global	indv	100000	0	2.4	0.5	NA	12	0.5	0.000000001	0.0000001	0.0000001	20000	2006.45	135	15868102-5e1c-4b54-b3b1-354296e66fa6	0	0	0	0	1	5	1
global	indv	100000	0	2.4	0.5	NA	12	0.5	0.000000001	0.0000001	0.0000001	20000	1878.245	135	17395158-898b-435a-8788-89607788304c	0	0	0	0	1	5	1
global	indv	100000	0	2.4	0.5	NA	12	0.5	0.000000001	0.0000001	0.0000001	20000	1902.05	135	4aabd389-90d2-4bc3-96b9-fb8f54db01ac	0	0	0	0	1	5	1
global	indv	100000	0	2.4	0.5	NA	12	0.5	0.000000001	0.0000001	0.0000001	20000	3770.165	135	581fbd4e-d38a-449d-8609-7ee5a6a3d132	0	0	0	0	1	5	1
global	indv	100000	0	2.4	0.5	NA	12	0.5	0.000000001	0.0000001	0.0000001	20000	1708.48	135	5c04bb2f-410e-4e9a-b29d-17978c1eb625	0	0	0	0	1	5	1
global	indv	100000	0	2.4	0.5	NA	12	0.5	0.000000001	0.0000001	0.0000001	20000	1606.62	135	7be66c41-6a89-4262-b3ed-aae4d7da2580	0	0	0	0	1	5	1
global	indv	100000	0	2.4	0.5	NA	12	0.5	0.000000001	0.0000001	0.0000001	20000	1634.45	135	97a6c7c7-3027-40c0-a4b5-8e15169e0663	0	0	0	0	1	5	1
global	indv	100000	0	2.4	0.5	NA	12	0.5	0.000000001	0.0000001	0.0000001	20000	4095.31	135	9dee1add-9e42-483c-adcb-4a921d20f42d	0	0	0	0	1	5	1
global	indv	100000	0	2.4	0.5	NA	12	0.5	0.000000001	0.0000001	0.0000001	20000	2744.53	135	aee308d6-be39-41bb-9c7d-27754f377589	0	0	0	0	1	5	1
global	indv	100000	0	2.4	0.5	NA	12	0.5	0.000000001	0.0000001	0.0000001	20000	2114.455	135	bae3ce9f-8a44-4e6e-9900-55103a906430	0	0	0	0	1	5	1
global	indv	100000	0	2.4	0.5	NA	12	0.5	0.000000001	0.0000001	0.0000001	20000	3076.21	135	dbd35493-2e4e-4505-bafb-2ed9705ae2ac	0	0	0	0	1	5	1
global	indv	100000	0	2.4	0.5	NA	12	0.5	0.000000001	0.0000001	0.0000001	20000	4481.745	135	e10867af-d8b7-4594-9faa-63549c85ac8b	0	0	0	0	1	5	1
global	indv	100000	0	2.4	0.5	NA	12	0.5	0.000000001	0.0000001	0.0000001	20000	2143.625	135	e2d96c11-38be-47e0-943b-371013897ab3	0	0	0	0	1	5	1
global	indv	100000	0	2.4	0.5	NA	12	0.5	0.000000001	0.0000001	0.0000001	20000	1995.725	135	f0e24adf-26f3-4333-994b-fc8215b275e2	0	0	0	0	1	5	1
global	indv	100000	0	2.4	0.5	NA	12	0.5	0.000000001	0.0000001	0.0000001	20000	3185.105	135	f7a12a34-3d51-4b8c-8c99-ef2470382f60	0	0	0	0	1	5	1
global	indv	100000	0	2.4	0.5	NA	12	0.5	0.000000001	0.0000001	0.00000001	20000	760.055	136	0429a9ae-bca9-4539-98b8-6a04992e069e	0	0	0	0	1	5	1
global	indv	100000	0	2.4	0.5	NA	12	0.5	0.000000001	0.0000001	0.00000001	20000	555.77	136	071f31f6-ec67-4d65-a83c-3ea76b64eaff	0	0	0	0	1	5	1
global	indv	100000	0	2.4	0.5	NA	12	0.5	0.000000001	0.0000001	0.00000001	20000	230.39	136	16b58601-4eb5-4321-be9d-619346f90e93	0	0	0	0	1	5	1
global	indv	100000	0	2.4	0.5	NA	12	0.5	0.000000001	0.0000001	0.00000001	20000	3376.9	136	18bd8f0e-ebe1-40a5-bbe3-94c55175b8fa	0	0	0	0	1	5	1
global	indv	100000	0	2.4	0.5	NA	12	0.5	0.000000001	0.0000001	0.00000001	20000	2754.455	136	22876c95-0c74-437f-a618-96af4992d516	0	0	0	0	1	5	1
global	indv	100000	0	2.4	0.5	NA	12	0.5	0.000000001	0.0000001	0.00000001	20000	3611.67	136	2bbd82e2-2d4b-4f2d-8565-1c2071004604	0	0	0	0	1	5	1
global	indv	100000	0	2.4	0.5	NA	12	0.5	0.000000001	0.0000001	0.00000001	20000	1514.89	136	386750d9-97e2-49f6-9c9b-9983ccee92ed	0	0	0	0	1	5	1
global	indv	100000	0	2.4	0.5	NA	12	0.5	0.000000001	0.0000001	0.00000001	20000	1554.795	136	3be153aa-c35f-4513-b367-1fedc4c8b997	0	0	0	0	1	5	1
global	indv	100000	0	2.4	0.5	NA	12	0.5	0.000000001	0.0000001	0.00000001	20000	1366.1	136	488eeef2-cd18-4e9b-b672-da7ff236de46	0	0	0	0	1	5	1
global	indv	100000	0	2.4	0.5	NA	12	0.5	0.000000001	0.0000001	0.00000001	20000	2110.26	136	550dd563-85e0-4468-abd3-80fece94030c	0	0	0	0	1	5	1
global	indv	100000	0	2.4	0.5	NA	12	0.5	0.000000001	0.0000001	0.00000001	20000	1682.035	136	6efc6c2e-204b-478a-9a07-f101348d0d92	0	0	0	0	1	5	1
global	indv	100000	0	2.4	0.5	NA	12	0.5	0.000000001	0.0000001	0.00000001	20000	1887.425	136	86d8dc94-2af2-4fb4-be6b-43b35b231922	0	0	0	0	1	5	1
global	indv	100000	0	2.4	0.5	NA	12	0.5	0.000000001	0.0000001	0.00000001	20000	2921.205	136	8dbe70eb-5b71-4d05-ae7d-10d081959f00	0	0	0	0	1	5	1
global	indv	100000	0	2.4	0.5	NA	12	0.5	0.000000001	0.0000001	0.00000001	20000	1469.46	136	9b7ae22d-ada7-4c7a-bff5-406b66c1b4de	0	0	0	0	1	5	1
global	indv	100000	0	2.4	0.5	NA	12	0.5	0.000000001	0.0000001	0.00000001	20000	2478.185	136	a1672457-135c-4de5-838e-f48a964e00d7	0	0	0	0	1	5	1
global	indv	100000	0	2.4	0.5	NA	12	0.5	0.000000001	0.0000001	0.00000001	20000	1655.695	136	a83471bf-b744-4583-bd52-b16f413fe3f0	0	0	0	0	1	5	1
global	indv	100000	0	2.4	0.5	NA	12	0.5	0.000000001	0.0000001	0.00000001	20000	1702.095	136	a9aa3f72-dc0b-40ce-a046-7789e812741c	0	0	0	0	1	5	1
global	indv	100000	0	2.4	0.5	NA	12	0.5	0.000000001	0.0000001	0.00000001	20000	1323.01	136	ac7deaf0-bfbf-404c-9e42-4056f0adc617	0	0	0	0	1	5	1
global	indv	100000	0	2.4	0.5	NA	12	0.5	0.000000001	0.0000001	0.00000001	20000	1395.97	136	b8ff35c0-2fdd-4173-8b05-8ec431909771	0	0	0	0	1	5	1
global	indv	100000	0	2.4	0.5	NA	12	0.5	0.000000001	0.0000001	0.00000001	20000	1534.25	136	ba0c4686-6ec2-4771-8080-ee300d73cd3b	0	0	0	0	1	5	1
global	indv	100000	0	2.4	0.5	NA	12	0.5	0.000000001	0.0000001	0.00000001	20000	3266.225	136	c01895bf-2635-4595-a8e7-94cb18e4243a	0	0	0	0	1	5	1
global	indv	100000	0	2.4	0.5	NA	12	0.5	0.000000001	0.0000001	0.00000001	20000	2042.755	136	c87d7d47-646a-4ef0-8146-b69b80ce4c52	0	0	0	0	1	5	1
global	indv	100000	0	2.4	0.5	NA	12	0.5	0.000000001	0.0000001	0.00000001	20000	1311.29	136	db7f94e4-b105-4896-99ff-0a017ead15ab	0	0	0	0	1	5	1
global	indv	100000	0	2.4	0.5	NA	12	0.5	0.000000001	0.0000001	0.00000001	20000	1454.9	136	e2168fdb-2bb0-4e3c-b7df-5cde58c8bac5	0	0	0	0	1	5	1
global	indv	100000	0	2.4	0.5	NA	12	0.5	0.000000001	0.0000001	0.00000001	20000	1299.77	136	e24b92ed-44bb-4baf-bba2-5be95b5b4219	0	0	0	0	1	5	1
global	indv	100000	0	2.4	0.5	NA	12	0.5	0.000000001	0.0000001	0.00000001	20000	1317.655	136	ea79b3e6-bfce-44d7-871b-e61dfe99eca6	0	0	0	0	1	5	1
global	indv	100000	0	2.4	0.5	NA	12	0.5	0.000000001	0.0000001	0.00000001	20000	246.335	136	eaa3bdc4-1023-4db4-8062-bb5ed822ed3e	0	0	0	0	1	5	1
global	indv	100000	0	2.4	0.5	NA	12	0.5	0.000000001	0.0000001	0.00000001	20000	1539.465	136	f6b696f6-8601-4ba5-a2c1-6d429f5daf50	0	0	0	0	1	5	1
global	indv	100000	0	2.4	0.5	NA	12	0.5	0.000000001	0.0000001	0.00000001	20000	2142.705	136	f82157ca-f1de-42cd-948a-3722e3a0e1ad	0	0	0	0	1	5	1
global	indv	100000	0	2.4	0.5	NA	12	0.5	0.000000001	0.0000001	0.000000001	20000	237.28	137	09a1239d-f3cf-40f3-a96d-aefdaf9f16bd	0	0	0	0	1	5	1
global	indv	100000	0	2.4	0.5	NA	12	0.5	0.000000001	0.0000001	0.000000001	20000	1658.395	137	0ab8792e-7b1e-4531-90c5-a490e5d2ed9b	0	0	0	0	1	5	1
global	indv	100000	0	2.4	0.5	NA	12	0.5	0.000000001	0.0000001	0.000000001	20000	240.585	137	16581464-3acd-4a2c-b037-78ce0bb42d9d	0	0	0	0	1	5	1
global	indv	100000	0	2.4	0.5	NA	12	0.5	0.000000001	0.0000001	0.000000001	20000	450.9	137	381ac09d-51b8-4272-9ac3-563efb3f62c2	0	0	0	0	1	5	1
global	indv	100000	0	2.4	0.5	NA	12	0.5	0.000000001	0.0000001	0.000000001	20000	383.805	137	4275a3fc-fe5f-429d-bdb5-548cfdee981b	0	0	0	0	1	5	1
global	indv	100000	0	2.4	0.5	NA	12	0.5	0.000000001	0.0000001	0.000000001	20000	276.18	137	4947f739-7e98-4249-a842-3ba4a2c35c18	0	0	0	0	1	5	1
global	indv	100000	0	2.4	0.5	NA	12	0.5	0.000000001	0.0000001	0.000000001	20000	742.585	137	5fbf5dd6-91f4-41ec-9e5e-2542938ade1a	0	0	0	0	1	5	1
global	indv	100000	0	2.4	0.5	NA	12	0.5	0.000000001	0.0000001	0.000000001	20000	328.8	137	60c37fbf-39cf-4d42-a192-f83050a28cd3	0	0	0	0	1	5	1
global	indv	100000	0	2.4	0.5	NA	12	0.5	0.000000001	0.0000001	0.000000001	20000	1859.83	137	6c00592b-e36a-4036-afd1-988a77a5c1b2	0	0	0	0	1	5	1
global	indv	100000	0	2.4	0.5	NA	12	0.5	0.000000001	0.0000001	0.000000001	20000	434.05	137	6f890eff-c85d-4448-8e29-a5214d67675a	0	0	0	0	1	5	1
global	indv	100000	0	2.4	0.5	NA	12	0.5	0.000000001	0.0000001	0.000000001	20000	263.945	137	7005c41d-ba5a-48d1-9c19-3354d9df5101	0	0	0	0	1	5	1
global	indv	100000	0	2.4	0.5	NA	12	0.5	0.000000001	0.0000001	0.000000001	20000	7215.135	137	7801ef76-8766-4472-9dd6-916a60e598dc	0	0	0	0	1	5	1
global	indv	100000	0	2.4	0.5	NA	12	0.5	0.000000001	0.0000001	0.000000001	20000	269.49	137	7dcee3fe-e1a3-44b6-a6cb-9ee6740a4d06	0	0	0	0	1	5	1
global	indv	100000	0	2.4	0.5	NA	12	0.5	0.000000001	0.0000001	0.000000001	20000	378.065	137	85cbfdda-4fcc-4959-b223-2e2091a228db	0	0	0	0	1	5	1
global	indv	100000	0	2.4	0.5	NA	12	0.5	0.000000001	0.0000001	0.000000001	20000	412.745	137	8a1432b2-42e9-40df-8e67-5fe3450ca26f	0	0	0	0	1	5	1
global	indv	100000	0	2.4	0.5	NA	12	0.5	0.000000001	0.0000001	0.000000001	20000	793.7	137	952ca72b-7e5f-4d04-9568-cca4e8c60825	0	0	0	0	1	5	1
global	indv	100000	0	2.4	0.5	NA	12	0.5	0.000000001	0.0000001	0.000000001	20000	280.38	137	969292c7-47d3-40c4-b755-5e5f32ee0cc8	0	0	0	0	1	5	1
global	indv	100000	0	2.4	0.5	NA	12	0.5	0.000000001	0.0000001	0.000000001	20000	244.65	137	a5013b1b-2a09-441a-811c-9a3d34fc121a	0	0	0	0	1	5	1
global	indv	100000	0	2.4	0.5	NA	12	0.5	0.000000001	0.0000001	0.000000001	20000	1296.01	137	a9be9832-9b2c-4eeb-8906-b870080f8a3a	0	0	0	0	1	5	1
global	indv	100000	0	2.4	0.5	NA	12	0.5	0.000000001	0.0000001	0.000000001	20000	536.475	137	b0e90720-7f81-4560-9e79-7becd90dce27	0	0	0	0	1	5	1
global	indv	100000	0	2.4	0.5	NA	12	0.5	0.000000001	0.0000001	0.000000001	20000	257.25	137	b9727649-5044-4261-85c3-7caf58f01c03	0	0	0	0	1	5	1
global	indv	100000	0	2.4	0.5	NA	12	0.5	0.000000001	0.0000001	0.000000001	20000	311.37	137	bcc32699-2c22-43aa-aeb2-989347fe7c48	0	0	0	0	1	5	1
global	indv	100000	0	2.4	0.5	NA	12	0.5	0.000000001	0.0000001	0.000000001	20000	324.955	137	bde8762c-b3ca-4dc1-a9d8-c426e52de1c8	0	0	0	0	1	5	1
global	indv	100000	0	2.4	0.5	NA	12	0.5	0.000000001	0.0000001	0.000000001	20000	1353.07	137	c2312b4f-c68c-432b-98d6-aeb28a0d1820	0	0	0	0	1	5	1
global	indv	100000	0	2.4	0.5	NA	12	0.5	0.000000001	0.0000001	0.000000001	20000	283.08	137	cf675846-3563-4b03-91d7-de4ded8404a4	0	0	0	0	1	5	1
global	indv	100000	0	2.4	0.5	NA	12	0.5	0.000000001	0.0000001	0.000000001	20000	1273.03	137	e89a234a-3fc1-4ad7-947b-bd365d9045a3	0	0	0	0	1	5	1
global	indv	100000	0	2.4	0.5	NA	12	0.5	0.000000001	0.0000001	0.000000001	20000	253.815	137	e9197b49-149c-4242-b68d-d8b86652e4cc	0	0	0	0	1	5	1
global	indv	100000	0	2.4	0.5	NA	12	0.5	0.000000001	0.0000001	0.000000001	20000	348.675	137	f35189d3-cf1d-4d5b-8783-25a42adc2dbc	0	0	0	0	1	5	1
global	indv	100000	0	2.4	0.5	NA	12	0.5	0.000000001	0.0000001	0.000000001	20000	487.12	137	f4cf333f-95e7-464c-825a-2bf8f2472293	0	0	0	0	1	5	1
global	indv	100000	0	2.4	0.5	NA	12	0.5	0.000000001	0.0000001	1E-10	20000	231.145	138	090ba83d-3fe0-4f0f-9ce7-6251ef7ce1fc	0	0	0	0	1	5	1
global	indv	100000	0	2.4	0.5	NA	12	0.5	0.000000001	0.0000001	1E-10	20000	380.63	138	093ebc97-1ce7-45a8-ac04-dc4e226ca3ad	0	0	0	0	1	5	1
global	indv	100000	0	2.4	0.5	NA	12	0.5	0.000000001	0.0000001	1E-10	20000	240.915	138	0a491026-83c3-43e3-aebf-fbaa33521324	0	0	0	0	1	5	1
global	indv	100000	0	2.4	0.5	NA	12	0.5	0.000000001	0.0000001	1E-10	20000	513.22	138	14e0e0c0-0e46-4fff-bd6f-92a4066cc497	0	0	0	0	1	5	1
global	indv	100000	0	2.4	0.5	NA	12	0.5	0.000000001	0.0000001	1E-10	20000	392.975	138	17e255d2-166c-47d4-9788-751c49b8b0f1	0	0	0	0	1	5	1
global	indv	100000	0	2.4	0.5	NA	12	0.5	0.000000001	0.0000001	1E-10	20000	230.26	138	2ad30e54-2c4e-4f93-b07d-36fa6dcff510	0	0	0	0	1	5	1
global	indv	100000	0	2.4	0.5	NA	12	0.5	0.000000001	0.0000001	1E-10	20000	237.265	138	2d5a86d9-12f6-4a06-82c4-f8f0c322341d	0	0	0	0	1	5	1
global	indv	100000	0	2.4	0.5	NA	12	0.5	0.000000001	0.0000001	1E-10	20000	781.975	138	2fa48e8b-223e-4510-bb8a-8c2de347458a	0	0	0	0	1	5	1
global	indv	100000	0	2.4	0.5	NA	12	0.5	0.000000001	0.0000001	1E-10	20000	299.22	138	36f2bce5-d674-4a05-9841-49e345205ea8	0	0	0	0	1	5	1
global	indv	100000	0	2.4	0.5	NA	12	0.5	0.000000001	0.0000001	1E-10	20000	230.365	138	4dcae35e-40d1-49ab-8edf-7ca077be14f2	0	0	0	0	1	5	1
global	indv	100000	0	2.4	0.5	NA	12	0.5	0.000000001	0.0000001	1E-10	20000	289.24	138	4f60c843-86a0-4cb3-a26e-36f3f087454c	0	0	0	0	1	5	1
global	indv	100000	0	2.4	0.5	NA	12	0.5	0.000000001	0.0000001	1E-10	20000	269.375	138	52ddb5f4-d70b-4140-a067-439cbb08dd24	0	0	0	0	1	5	1
global	indv	100000	0	2.4	0.5	NA	12	0.5	0.000000001	0.0000001	1E-10	20000	248.88	138	62d1123b-bc54-44fd-aca4-677180147c71	0	0	0	0	1	5	1
global	indv	100000	0	2.4	0.5	NA	12	0.5	0.000000001	0.0000001	1E-10	20000	275.255	138	68249c85-8fae-4b33-b15a-daa9c7de6c8c	0	0	0	0	1	5	1
global	indv	100000	0	2.4	0.5	NA	12	0.5	0.000000001	0.0000001	1E-10	20000	286.875	138	7117d43b-55b1-4374-ab72-bd7d4b8124c9	0	0	0	0	1	5	1
global	indv	100000	0	2.4	0.5	NA	12	0.5	0.000000001	0.0000001	1E-10	20000	368.83	138	71302917-7625-4774-9641-2d81e463c632	0	0	0	0	1	5	1
global	indv	100000	0	2.4	0.5	NA	12	0.5	0.000000001	0.0000001	1E-10	20000	261.4	138	7610acbb-878e-4f46-b9a9-d8b3a55f3128	0	0	0	0	1	5	1
global	indv	100000	0	2.4	0.5	NA	12	0.5	0.000000001	0.0000001	1E-10	20000	234.79	138	92a4faa3-983a-410f-b4c9-1dcf9642dab3	0	0	0	0	1	5	1
global	indv	100000	0	2.4	0.5	NA	12	0.5	0.000000001	0.0000001	1E-10	20000	254.75	138	9558526a-a5ca-469f-b20c-3252a09b26ba	0	0	0	0	1	5	1
global	indv	100000	0	2.4	0.5	NA	12	0.5	0.000000001	0.0000001	1E-10	20000	243.125	138	9d43eb97-1cd8-4357-ba3a-7218fd8ef817	0	0	0	0	1	5	1
global	indv	100000	0	2.4	0.5	NA	12	0.5	0.000000001	0.0000001	1E-10	20000	750.76	138	9f146156-4236-4848-8ff1-0abc096b8179	0	0	0	0	1	5	1
global	indv	100000	0	2.4	0.5	NA	12	0.5	0.000000001	0.0000001	1E-10	20000	311.18	138	9f1767d8-b3e9-4417-80ee-49cf91325995	0	0	0	0	1	5	1
global	indv	100000	0	2.4	0.5	NA	12	0.5	0.000000001	0.0000001	1E-10	20000	289.955	138	a4597cfb-80d6-450f-bd07-8df1deb645f2	0	0	0	0	1	5	1
global	indv	100000	0	2.4	0.5	NA	12	0.5	0.000000001	0.0000001	1E-10	20000	303.63	138	b7b810f4-dc7a-4d30-b279-1252a2269e02	0	0	0	0	1	5	1
global	indv	100000	0	2.4	0.5	NA	12	0.5	0.000000001	0.0000001	1E-10	20000	234.53	138	bf341e1d-0416-4658-b951-3f2b6a7d68cf	0	0	0	0	1	5	1
global	indv	100000	0	2.4	0.5	NA	12	0.5	0.000000001	0.0000001	1E-10	20000	245.705	138	e5052a04-eb68-448a-9bd5-43a9f3fdd7be	0	0	0	0	1	5	1
global	indv	100000	0	2.4	0.5	NA	12	0.5	0.000000001	0.0000001	1E-10	20000	243.345	138	e8a2aa7a-8722-42f8-a71f-9952b404f9a4	0	0	0	0	1	5	1
global	indv	100000	0	2.4	0.5	NA	12	0.5	0.000000001	0.0000001	1E-10	20000	722.4	138	eebee7e7-9720-429d-902d-2f89379bda5d	0	0	0	0	1	5	1
global	indv	100000	0	2.4	0.5	NA	12	0.5	0.000000001	0.0000001	1E-10	20000	236.675	138	f16dd285-0c1f-424d-9314-44e39286859d	0	0	0	0	1	5	1
global	indv	100000	0	2.4	0.5	NA	12	1	0.000000001	0.0000001	0.00001	20000	680.98	142	178d4016-728d-4a7a-8596-0179491f125f	0	0	0	0	1	5	1
global	indv	100000	0	2.4	0.5	NA	12	1	0.000000001	0.0000001	0.00001	20000	552.21	142	26c34a03-e560-442a-91c9-9362e4bade4f	0	0	0	0	1	5	1
global	indv	100000	0	2.4	0.5	NA	12	1	0.000000001	0.0000001	0.00001	20000	509.53	142	413432a9-46e1-480e-90e1-5d8b5812da8c	0	0	0	0	1	5	1
global	indv	100000	0	2.4	0.5	NA	12	1	0.000000001	0.0000001	0.00001	20000	579.78	142	598b2a31-7c48-4395-b76a-5aaeb62dfa7c	0	0	0	0	1	5	1
global	indv	100000	0	2.4	0.5	NA	12	1	0.000000001	0.0000001	0.00001	20000	894.645	142	6e200737-adf5-4f4b-a2b5-1354ede51bab	0	0	0	0	1	5	1
global	indv	100000	0	2.4	0.5	NA	12	1	0.000000001	0.0000001	0.00001	20000	902.995	142	7ffc74f5-6391-4f62-9c4c-1b5ad68dc818	0	0	0	0	1	5	1
global	indv	100000	0	2.4	0.5	NA	12	1	0.000000001	0.0000001	0.00001	20000	654.63	142	87af43ab-487f-4b70-889e-6345a712bada	0	0	0	0	1	5	1
global	indv	100000	0	2.4	0.5	NA	12	1	0.000000001	0.0000001	0.00001	20000	481.99	142	88272dbb-89ba-44d9-90aa-596f282a1b32	0	0	0	0	1	5	1
global	indv	100000	0	2.4	0.5	NA	12	1	0.000000001	0.0000001	0.00001	20000	747.75	142	9c7a80d9-151b-409e-8525-07ae1c06786a	0	0	0	0	1	5	1
global	indv	100000	0	2.4	0.5	NA	12	1	0.000000001	0.0000001	0.00001	20000	520.355	142	9d0d6e9c-4e73-46b8-940f-69fdbf32f32c	0	0	0	0	1	5	1
global	indv	100000	0	2.4	0.5	NA	12	1	0.000000001	0.0000001	0.00001	20000	674.685	142	a46eba61-e1c1-4283-8d78-c494dea5efdd	0	0	0	0	1	5	1
global	indv	100000	0	2.4	0.5	NA	12	1	0.000000001	0.0000001	0.00001	20000	674.095	142	aa92f685-0991-4526-b393-7665bcbdfef9	0	0	0	0	1	5	1
global	indv	100000	0	2.4	0.5	NA	12	1	0.000000001	0.0000001	0.00001	20000	545.165	142	b37acf59-68f2-4da4-91e4-747b455d137b	0	0	0	0	1	5	1
global	indv	100000	0	2.4	0.5	NA	12	1	0.000000001	0.0000001	0.00001	20000	533.13	142	edbb76fa-f9ca-4fd2-b63f-6779265dc27b	0	0	0	0	1	5	1
global	indv	100000	0	2.4	0.5	NA	12	1	0.000000001	0.0000001	0.00001	20000	576.575	142	f930915c-d12b-41d0-ade0-a24c4d0de5f7	0	0	0	0	1	5	1
global	indv	100000	0	2.4	0.5	NA	12	1	0.000000001	0.0000001	0.000001	20000	693.06	143	04855c9f-ee6f-4ec3-84e1-193922e0af5a	0	0	0	0	1	5	1
global	indv	100000	0	2.4	0.5	NA	12	1	0.000000001	0.0000001	0.000001	20000	899.375	143	0bfbad14-cd73-4688-83d7-1eb70fb34976	0	0	0	0	1	5	1
global	indv	100000	0	2.4	0.5	NA	12	1	0.000000001	0.0000001	0.000001	20000	699.185	143	10ba0355-0129-4268-b50f-34fa7eb2a443	0	0	0	0	1	5	1
global	indv	100000	0	2.4	0.5	NA	12	1	0.000000001	0.0000001	0.000001	20000	808.885	143	213401da-b024-4859-9872-78d6d37a2992	0	0	0	0	1	5	1
global	indv	100000	0	2.4	0.5	NA	12	1	0.000000001	0.0000001	0.000001	20000	916.56	143	28acc035-961c-48a8-bb5a-d81b35bc008a	0	0	0	0	1	5	1
global	indv	100000	0	2.4	0.5	NA	12	1	0.000000001	0.0000001	0.000001	20000	832.95	143	651fb15e-2741-4fdd-82d4-1719281c6699	0	0	0	0	1	5	1
global	indv	100000	0	2.4	0.5	NA	12	1	0.000000001	0.0000001	0.000001	20000	755.2	143	7deb6049-b7d3-432a-a6aa-734549d125ac	0	0	0	0	1	5	1
global	indv	100000	0	2.4	0.5	NA	12	1	0.000000001	0.0000001	0.000001	20000	821.23	143	87ffa386-926a-4b0b-9402-d85ecbffd20d	0	0	0	0	1	5	1
global	indv	100000	0	2.4	0.5	NA	12	1	0.000000001	0.0000001	0.000001	20000	876.025	143	88da159e-7c7d-4476-8138-b7e261af4401	0	0	0	0	1	5	1
global	indv	100000	0	2.4	0.5	NA	12	1	0.000000001	0.0000001	0.000001	20000	723.95	143	a01cc1b6-9198-47cd-9a92-179592d34f72	0	0	0	0	1	5	1
global	indv	100000	0	2.4	0.5	NA	12	1	0.000000001	0.0000001	0.000001	20000	827.79	143	adb4371f-494d-443a-9161-edfcb3e39e5a	0	0	0	0	1	5	1
global	indv	100000	0	2.4	0.5	NA	12	1	0.000000001	0.0000001	0.000001	20000	725.015	143	af162aab-75b6-4ec1-a54a-2356c39256c6	0	0	0	0	1	5	1
global	indv	100000	0	2.4	0.5	NA	12	1	0.000000001	0.0000001	0.000001	20000	650.775	143	d7022ddd-5d20-4b26-8da8-aceb12b69dd0	0	0	0	0	1	5	1
global	indv	100000	0	2.4	0.5	NA	12	1	0.000000001	0.0000001	0.000001	20000	811.72	143	e07add00-5a6e-4569-87e2-1e76943f0bae	0	0	0	0	1	5	1
global	indv	100000	0	2.4	0.5	NA	12	1	0.000000001	0.0000001	0.000001	20000	861.965	143	f4c08d64-1e39-4309-b270-17d7d850b4b4	0	0	0	0	1	5	1
global	indv	100000	0	2.4	0.5	NA	12	1	0.000000001	0.0000001	0.0000001	20000	2715.82	144	0aa279c8-5e60-4ed0-8ec1-1a47c2390271	0	0	0	0	1	5	1
global	indv	100000	0	2.4	0.5	NA	12	1	0.000000001	0.0000001	0.0000001	20000	3315.295	144	0ea08f00-f896-4344-8f19-8081a7eaa077	0	0	0	0	1	5	1
global	indv	100000	0	2.4	0.5	NA	12	1	0.000000001	0.0000001	0.0000001	20000	3315.135	144	60348560-e431-490c-b275-a9a4415de9a5	0	0	0	0	1	5	1
global	indv	100000	0	2.4	0.5	NA	12	1	0.000000001	0.0000001	0.0000001	20000	2247.425	144	6a9c7640-9ec9-4277-a21b-655cdd6f1aaa	0	0	0	0	1	5	1
global	indv	100000	0	2.4	0.5	NA	12	1	0.000000001	0.0000001	0.0000001	20000	2734.905	144	7b7071ef-3a7e-49b0-b722-ec698286debf	0	0	0	0	1	5	1
global	indv	100000	0	2.4	0.5	NA	12	1	0.000000001	0.0000001	0.0000001	20000	2429.475	144	88ccdbcc-1e37-4b9f-8630-f1be7e6f59f6	0	0	0	0	1	5	1
global	indv	100000	0	2.4	0.5	NA	12	1	0.000000001	0.0000001	0.0000001	20000	2096.725	144	8db94517-0d84-42f1-a7cf-3fc03fc1c40d	0	0	0	0	1	5	1
global	indv	100000	0	2.4	0.5	NA	12	1	0.000000001	0.0000001	0.0000001	20000	2534.665	144	a8ca96ab-e2f2-47a0-bd66-101c9ebf4d15	0	0	0	0	1	5	1
global	indv	100000	0	2.4	0.5	NA	12	1	0.000000001	0.0000001	0.0000001	20000	3751.925	144	adbf2d04-5fd0-45f1-9dee-c896a2bf1c83	0	0	0	0	1	5	1
global	indv	100000	0	2.4	0.5	NA	12	1	0.000000001	0.0000001	0.0000001	20000	3333	144	ba79d467-678d-4258-adbd-ea93fe122f58	0	0	0	0	1	5	1
global	indv	100000	0	2.4	0.5	NA	12	1	0.000000001	0.0000001	0.0000001	20000	3229.365	144	daf14488-3249-4c60-9ee5-30ee8abac635	0	0	0	0	1	5	1
global	indv	100000	0	2.4	0.5	NA	12	1	0.000000001	0.0000001	0.0000001	20000	2413.755	144	dd593c70-ab41-4d84-8963-60b36df50b1f	0	0	0	0	1	5	1
global	indv	100000	0	2.4	0.5	NA	12	1	0.000000001	0.0000001	0.0000001	20000	3410.38	144	f3242933-970b-45ac-ad62-1ae3c34216a8	0	0	0	0	1	5	1
global	indv	100000	0	2.4	0.5	NA	12	1	0.000000001	0.0000001	0.0000001	20000	2211.705	144	f4ac025c-cc14-4914-8ca8-b4cc9481575e	0	0	0	0	1	5	1
global	indv	100000	0	2.4	0.5	NA	12	1	0.000000001	0.0000001	0.0000001	20000	2853.81	144	fce2a922-e6c6-4b61-a2d1-32e4dc084a5b	0	0	0	0	1	5	1
global	indv	100000	0	2.4	0.5	NA	12	1	0.000000001	0.0000001	0.00000001	20000	1557.47	145	0f96f275-f1ec-4fba-9936-42c3d28f2e26	0	0	0	0	1	5	1
global	indv	100000	0	2.4	0.5	NA	12	1	0.000000001	0.0000001	0.00000001	20000	1603.615	145	332a3de7-9097-40b3-9b0c-a679e74865ed	0	0	0	0	1	5	1
global	indv	100000	0	2.4	0.5	NA	12	1	0.000000001	0.0000001	0.00000001	20000	3219.11	145	33536abe-5eda-417b-8a69-a2bc769b83a8	0	0	0	0	1	5	1
global	indv	100000	0	2.4	0.5	NA	12	1	0.000000001	0.0000001	0.00000001	20000	1424.605	145	340475a9-cac6-48fb-b56b-5c5402110a91	0	0	0	0	1	5	1
global	indv	100000	0	2.4	0.5	NA	12	1	0.000000001	0.0000001	0.00000001	20000	2514.75	145	413bb5e8-2cb8-45b3-b74b-e61c1778232c	0	0	0	0	1	5	1
global	indv	100000	0	2.4	0.5	NA	12	1	0.000000001	0.0000001	0.00000001	20000	1708.57	145	4555851b-786b-4633-8adf-d78c591d19f6	0	0	0	0	1	5	1
global	indv	100000	0	2.4	0.5	NA	12	1	0.000000001	0.0000001	0.00000001	20000	3982.105	145	6a12ab65-0033-4481-a2d2-2ef8ae20b41b	0	0	0	0	1	5	1
global	indv	100000	0	2.4	0.5	NA	12	1	0.000000001	0.0000001	0.00000001	20000	1465.605	145	91e08b46-aaf1-4e2a-ba4d-ab3f35dffb1c	0	0	0	0	1	5	1
global	indv	100000	0	2.4	0.5	NA	12	1	0.000000001	0.0000001	0.00000001	20000	2314.96	145	997db7a7-5dfb-4559-9b97-8fd8294b976c	0	0	0	0	1	5	1
global	indv	100000	0	2.4	0.5	NA	12	1	0.000000001	0.0000001	0.00000001	20000	2460.76	145	a6661084-e743-4c9f-9377-ca91b91abf58	0	0	0	0	1	5	1
global	indv	100000	0	2.4	0.5	NA	12	1	0.000000001	0.0000001	0.00000001	20000	2454.595	145	b210cd7d-d6b3-45d8-a026-7415b25bfdbd	0	0	0	0	1	5	1
global	indv	100000	0	2.4	0.5	NA	12	1	0.000000001	0.0000001	0.00000001	20000	3216.87	145	cfa19481-ebef-4a9d-9652-1a0eef2bc903	0	0	0	0	1	5	1
global	indv	100000	0	2.4	0.5	NA	12	1	0.000000001	0.0000001	0.00000001	20000	1545.3	145	d63bb42b-9544-4904-8c3b-81df1c8fd61d	0	0	0	0	1	5	1
global	indv	100000	0	2.4	0.5	NA	12	1	0.000000001	0.0000001	0.00000001	20000	369.135	145	d96f4874-3289-4c29-ab50-9c6704ca25bf	0	0	0	0	1	5	1
global	indv	100000	0	2.4	0.5	NA	12	1	0.000000001	0.0000001	0.00000001	20000	2111.19	145	e75a77c9-edec-4b43-ab6c-5fee2da70c57	0	0	0	0	1	5	1
global	indv	100000	0	2.4	0.5	NA	12	1	0.000000001	0.0000001	0.000000001	20000	515.22	146	0ce3cd50-2188-45f7-b672-38bd69a098f1	0	0	0	0	1	5	1
global	indv	100000	0	2.4	0.5	NA	12	1	0.000000001	0.0000001	0.000000001	20000	558.845	146	2049aa57-6f4f-424e-8036-2a5d4f5391c3	0	0	0	0	1	5	1
global	indv	100000	0	2.4	0.5	NA	12	1	0.000000001	0.0000001	0.000000001	20000	305.05	146	2734a127-42ae-46cb-a25d-236bda02a03c	0	0	0	0	1	5	1
global	indv	100000	0	2.4	0.5	NA	12	1	0.000000001	0.0000001	0.000000001	20000	1533.325	146	2d9a318b-b6d7-492a-9de7-da850db1bbb2	0	0	0	0	1	5	1
global	indv	100000	0	2.4	0.5	NA	12	1	0.000000001	0.0000001	0.000000001	20000	441.435	146	3b19fe9f-eb98-432c-91e9-34a62819d344	0	0	0	0	1	5	1
global	indv	100000	0	2.4	0.5	NA	12	1	0.000000001	0.0000001	0.000000001	20000	1424.5	146	5e65d951-04f2-4f74-bc00-8e10a2a5a237	0	0	0	0	1	5	1
global	indv	100000	0	2.4	0.5	NA	12	1	0.000000001	0.0000001	0.000000001	20000	241.15	146	6cfc785f-c8e0-460f-9380-d06e32e87150	0	0	0	0	1	5	1
global	indv	100000	0	2.4	0.5	NA	12	1	0.000000001	0.0000001	0.000000001	20000	1402.84	146	8da17fd9-ae98-4951-a7b6-96c2ba988f7c	0	0	0	0	1	5	1
global	indv	100000	0	2.4	0.5	NA	12	1	0.000000001	0.0000001	0.000000001	20000	456.13	146	945ccbb6-11a0-4e7a-a41f-b4c1420227d0	0	0	0	0	1	5	1
global	indv	100000	0	2.4	0.5	NA	12	1	0.000000001	0.0000001	0.000000001	20000	392.725	146	b3f947e0-f25c-41ec-b629-93d18889736e	0	0	0	0	1	5	1
global	indv	100000	0	2.4	0.5	NA	12	1	0.000000001	0.0000001	0.000000001	20000	399.17	146	bcf6b2ef-6052-4261-8f6c-12a177127d46	0	0	0	0	1	5	1
global	indv	100000	0	2.4	0.5	NA	12	1	0.000000001	0.0000001	0.000000001	20000	1345.935	146	c36d26b4-3768-4595-873a-a1a5bada8106	0	0	0	0	1	5	1
global	indv	100000	0	2.4	0.5	NA	12	1	0.000000001	0.0000001	0.000000001	20000	290.79	146	f113e093-87f7-4d40-892e-7baad9fdcde6	0	0	0	0	1	5	1
global	indv	100000	0	2.4	0.5	NA	12	1	0.000000001	0.0000001	0.000000001	20000	1311.875	146	fcceb508-714d-43dd-b960-da2e5353c394	0	0	0	0	1	5	1
global	indv	100000	0	2.4	0.5	NA	12	1	0.000000001	0.0000001	0.000000001	20000	280.425	146	fe50b25e-a479-4788-963b-0ef006503d3b	0	0	0	0	1	5	1
global	indv	100000	0	2.4	0.5	NA	12	1	0.000000001	0.0000001	1E-10	20000	490.715	147	08f1fb79-66b2-48ed-92b1-15c4dce8c542	0	0	0	0	1	5	1
global	indv	100000	0	2.4	0.5	NA	12	1	0.000000001	0.0000001	1E-10	20000	321.235	147	18ae711f-e6d2-4f42-8c4c-b14ff6324a68	0	0	0	0	1	5	1
global	indv	100000	0	2.4	0.5	NA	12	1	0.000000001	0.0000001	1E-10	20000	436.395	147	205fd018-a1eb-4585-80ec-36a169571031	0	0	0	0	1	5	1
global	indv	100000	0	2.4	0.5	NA	12	1	0.000000001	0.0000001	1E-10	20000	393.54	147	3a435eb1-3506-4396-9aef-0531ca65e135	0	0	0	0	1	5	1
global	indv	100000	0	2.4	0.5	NA	12	1	0.000000001	0.0000001	1E-10	20000	284.965	147	3ae09eba-99b1-4cc5-9a8e-b6ce91bd487c	0	0	0	0	1	5	1
global	indv	100000	0	2.4	0.5	NA	12	1	0.000000001	0.0000001	1E-10	20000	256.375	147	7b7d05f4-7c0c-464d-bf4d-7cafddbe490b	0	0	0	0	1	5	1
global	indv	100000	0	2.4	0.5	NA	12	1	0.000000001	0.0000001	1E-10	20000	270.8	147	8fe6f5e0-9eb0-46f6-bdec-42b68a159745	0	0	0	0	1	5	1
global	indv	100000	0	2.4	0.5	NA	12	1	0.000000001	0.0000001	1E-10	20000	259.85	147	c0e55d3f-9f25-4fdd-9597-d3c250c64316	0	0	0	0	1	5	1
global	indv	100000	0	2.4	0.5	NA	12	1	0.000000001	0.0000001	1E-10	20000	301.33	147	c37a6db6-4206-4c7e-bd17-69d41ef76471	0	0	0	0	1	5	1
global	indv	100000	0	2.4	0.5	NA	12	1	0.000000001	0.0000001	1E-10	20000	447.75	147	d0bec665-11aa-47cb-96b4-7020b6b79a3c	0	0	0	0	1	5	1
global	indv	100000	0	2.4	0.5	NA	12	1	0.000000001	0.0000001	1E-10	20000	442.755	147	d2edc843-0aab-45b0-bb30-d26066669556	0	0	0	0	1	5	1
global	indv	100000	0	2.4	0.5	NA	12	1	0.000000001	0.0000001	1E-10	20000	330.725	147	f504c3e9-0521-4726-97a6-46b2952dc33d	0	0	0	0	1	5	1
global	indv	100000	0	2.4	0.5	NA	12	1	0.000000001	0.0000001	1E-10	20000	381.59	147	f7081b08-47d5-4a6f-8eb7-c41e5b2c5cdf	0	0	0	0	1	5	1
global	indv	100000	0	2.4	0.5	NA	12	1	0.000000001	0.0000001	1E-10	20000	526.045	147	f96eb1c6-864f-42d5-a18c-8511f9353384	0	0	0	0	1	5	1
global	indv	100000	0	2.4	0.5	NA	12	1	0.000000001	0.0000001	1E-10	20000	398.735	147	febc97ad-9a4f-4a33-ae01-c0b6e3ae02e4	0	0	0	0	1	5	1
global	indv	100000	0	2.4	0.5	NA	12	0.5	1E-10	0.0000001	0.0001	20000	446.675	150	073c9c4b-f3e1-4483-8b5d-f67ad4add476	0	0	0	0	1	5	1
global	indv	100000	0	2.4	0.5	NA	12	0.5	1E-10	0.0000001	0.0001	20000	671.55	150	0f15cad7-37b4-4243-bc40-a9a85cd19cac	0	0	0	0	1	5	1
global	indv	100000	0	2.4	0.5	NA	12	0.5	1E-10	0.0000001	0.0001	20000	455.6	150	1b45c17c-4763-4c9f-8bcf-46bead71b2ed	0	0	0	0	1	5	1
global	indv	100000	0	2.4	0.5	NA	12	0.5	1E-10	0.0000001	0.0001	20000	494.75	150	27ffbaff-0d0f-4d3a-9e16-4281686751aa	0	0	0	0	1	5	1
global	indv	100000	0	2.4	0.5	NA	12	0.5	1E-10	0.0000001	0.0001	20000	499.375	150	34045105-962c-4255-91dc-52fe2cdd5d11	0	0	0	0	1	5	1
global	indv	100000	0	2.4	0.5	NA	12	0.5	1E-10	0.0000001	0.0001	20000	736.27	150	3dc62c19-f8c9-4683-b8b2-6043bc833c94	0	0	0	0	1	5	1
global	indv	100000	0	2.4	0.5	NA	12	0.5	1E-10	0.0000001	0.0001	20000	470.805	150	3ece1488-8148-4d8f-b8ae-9ffa0795b79d	0	0	0	0	1	5	1
global	indv	100000	0	2.4	0.5	NA	12	0.5	1E-10	0.0000001	0.0001	20000	459.34	150	78a7d567-3e87-4147-8c77-e5ca77d40cb2	0	0	0	0	1	5	1
global	indv	100000	0	2.4	0.5	NA	12	0.5	1E-10	0.0000001	0.0001	20000	452.56	150	97f7fd39-ed04-45ba-87ab-79d97df238a0	0	0	0	0	1	5	1
global	indv	100000	0	2.4	0.5	NA	12	0.5	1E-10	0.0000001	0.0001	20000	545.45	150	9f7afce1-6125-4154-ab9c-2338407dbddc	0	0	0	0	1	5	1
global	indv	100000	0	2.4	0.5	NA	12	0.5	1E-10	0.0000001	0.0001	20000	577.075	150	a080d403-4970-4d5c-a82c-ed927582396b	0	0	0	0	1	5	1
global	indv	100000	0	2.4	0.5	NA	12	0.5	1E-10	0.0000001	0.0001	20000	452.14	150	afec82f2-c508-4297-b461-f16ece4d30dd	0	0	0	0	1	5	1
global	indv	100000	0	2.4	0.5	NA	12	0.5	1E-10	0.0000001	0.0001	20000	670.695	150	b0f6c802-53f5-4fea-82dd-34718356e657	0	0	0	0	1	5	1
global	indv	100000	0	2.4	0.5	NA	12	0.5	1E-10	0.0000001	0.0001	20000	472.115	150	b85cb741-62db-408c-aac8-dabf26f138f6	0	0	0	0	1	5	1
global	indv	100000	0	2.4	0.5	NA	12	0.5	1E-10	0.0000001	0.0001	20000	599.18	150	cc87c1ee-fc3e-4e01-8563-7c56a3a6aa32	0	0	0	0	1	5	1
global	indv	100000	0	2.4	0.5	NA	12	0.5	1E-10	0.0000001	0.001	20000	582.46	151	0758d508-3eb5-47cd-aca8-411ca86bf719	0	0	0	0	1	5	1
global	indv	100000	0	2.4	0.5	NA	12	0.5	1E-10	0.0000001	0.001	20000	854.86	151	1f34a159-1ccc-4206-b738-80127fbce666	0	0	0	0	1	5	1
global	indv	100000	0	2.4	0.5	NA	12	0.5	1E-10	0.0000001	0.001	20000	578.545	151	49c9039f-d915-488d-99a6-22b1237b1ffa	0	0	0	0	1	5	1
global	indv	100000	0	2.4	0.5	NA	12	0.5	1E-10	0.0000001	0.001	20000	923.37	151	62f7a43b-aec4-433e-a839-4db3d6d581e8	0	0	0	0	1	5	1
global	indv	100000	0	2.4	0.5	NA	12	0.5	1E-10	0.0000001	0.001	20000	682.615	151	85b13865-2753-4959-b3e4-81351004f8ff	0	0	0	0	1	5	1
global	indv	100000	0	2.4	0.5	NA	12	0.5	1E-10	0.0000001	0.001	20000	469.535	151	8c619816-636f-4d4c-960e-3ddedad12ec3	0	0	0	0	1	5	1
global	indv	100000	0	2.4	0.5	NA	12	0.5	1E-10	0.0000001	0.001	20000	493.725	151	a532f13c-64ed-4bfe-b920-9651cbbae685	0	0	0	0	1	5	1
global	indv	100000	0	2.4	0.5	NA	12	0.5	1E-10	0.0000001	0.001	20000	567	151	b6ae8d2e-d2f9-466f-a0e6-76c314d27ed3	0	0	0	0	1	5	1
[truncated: 2,502 more rows]
