# Supplementary material for: Defectors Can Create Conditions That Rescue Cooperation
Source: PLoS Comput Biol. 2015 Dec 21;11(12):e1004645. doi: 10.1371/journal.pcbi.1004645 (PMC4687000; doi:10.1371/journal.pcbi.1004645)
Supplement: S3 Data — (ZIP) [file pcbi.1004645.s014.zip]

Archive with 2 entries (2 files):
- evo_release.csv
- anc_release.csv
