# Supplementary material for: Defectors Can Create Conditions That Rescue Cooperation
Source: PLoS Comput Biol. 2015 Dec 21;11(12):e1004645. doi: 10.1371/journal.pcbi.1004645 (PMC4687000; doi:10.1371/journal.pcbi.1004645)
Supplement: S3 Data — (ZIP) [file pcbi.1004645.s014.zip › evo_release.csv]

release.rate	extinct	total	res.mean	res.per.cell	growth.rate	lower	upper	survival.prob
0	1024	1024	NA	NA	NA	NA	NA	0
0.05	1024	1024	NA	NA	NA	NA	NA	0
0.1	1024	1024	NA	NA	NA	NA	NA	0
0.15	1024	1024	NA	NA	NA	NA	NA	0
0.2	1024	1024	NA	NA	NA	NA	NA	0
0.25	1024	1024	NA	NA	NA	NA	NA	0
0.3	948	1024	NA	NA	0.00322621975996527	0.00320061325380797	0.00325199525920602	0.07421875
0.3	948	1024	NA	NA	0.00308337831710222	0.00306401145865338	0.00310284813980258	0.07421875
0.3	948	1024	NA	NA	0.00301347180255796	0.00299087998574366	0.00303620248802903	0.07421875
0.3	948	1024	NA	NA	0.00318228202582968	0.0031571401019266	0.00320759140501363	0.07421875
0.3	948	1024	NA	NA	0.00320774550963668	0.00317913841730346	0.00323656782889182	0.07421875
0.35	800	1024	NA	NA	0.012114597330026	0.0120593261141127	0.0121700945248746	0.21875
0.35	800	1024	NA	NA	0.0119780327137378	0.0119273633628924	0.0120288967607709	0.21875
0.35	800	1024	NA	NA	0.0122857212081194	0.0122132484329068	0.0123585845221308	0.21875
0.35	800	1024	NA	NA	0.012306300974556	0.0122467608271918	0.0123661028040921	0.21875
0.35	800	1024	NA	NA	0.0123915538380723	0.0123251797179322	0.0124582498465393	0.21875
0.4	729	1024	NA	NA	0.0210634467597655	0.020993123324481	0.0211339874470625	0.2880859375
0.45	659	1024	NA	NA	0.0300135924083565	0.0298691900524419	0.0301586335646729	0.3564453125
0.45	659	1024	NA	NA	0.0296442505105348	0.0294974789058073	0.0297916868266008	0.3564453125
0.45	659	1024	NA	NA	0.0300820033295483	0.029964471807554	0.0301999557785007	0.3564453125
0.45	659	1024	NA	NA	0.0300134957930789	0.0299426812026783	0.0300844651579736	0.3564453125
0.5	603	1024	NA	NA	0.0387296585070735	0.0385765487869337	0.0388833263258177	0.4111328125
0.5	603	1024	NA	NA	0.038915295751474	0.038723227213427	0.0391082393727316	0.4111328125
0.5	603	1024	NA	NA	0.0384549630374043	0.0382639956832352	0.0386467976905368	0.4111328125
0.5	603	1024	NA	NA	0.0389513601899224	0.0387381367277035	0.0391656572574584	0.4111328125
0.5	603	1024	NA	NA	0.0386178258099464	0.0384732988214219	0.0387628514282603	0.4111328125
0.55	561	1024	NA	NA	0.0473837243801281	0.0472408779970423	0.0475269684065542	0.4521484375
0.55	561	1024	NA	NA	0.0476036023905874	0.047436793529352	0.0477709490059676	0.4521484375
0.55	561	1024	NA	NA	0.048097101791958	0.0479179259550051	0.0482768965656094	0.4521484375
0.55	561	1024	NA	NA	0.0476886281052748	0.0475532287136798	0.0478243843493461	0.4521484375
0.55	561	1024	NA	NA	0.0485954429308503	0.0483799391257999	0.0488118313871398	0.4521484375
0.6	517	1024	NA	NA	0.0563847685827689	0.0560894276723198	0.0566815427288321	0.4951171875
0.6	517	1024	NA	NA	0.0563285063139944	0.0560904396516512	0.0565675019159501	0.4951171875
0.6	517	1024	NA	NA	0.057422625107207	0.0571003095306897	0.0577466012241385	0.4951171875
0.6	517	1024	NA	NA	0.0564967298672344	0.0563729094635112	0.0566208021025076	0.4951171875
0.6	517	1024	NA	NA	0.0566852479480482	0.0563491646789137	0.057023152531136	0.4951171875
0.65	511	1024	NA	NA	0.0646772295306648	0.0643997731585568	0.064955782644915	0.5009765625
0.65	511	1024	NA	NA	0.0645030754676746	0.0642593547693533	0.0647476484659832	0.5009765625
0.65	511	1024	NA	NA	0.0652248034992563	0.0650147513849481	0.0654354814931901	0.5009765625
0.65	511	1024	NA	NA	0.0659103105659935	0.0655791044690242	0.0662430512086994	0.5009765625
0.65	511	1024	NA	NA	0.0652371656868878	0.0648602495311029	0.0656160939723185	0.5009765625
0.7	478	1024	NA	NA	0.0748954088712347	0.0745837403411716	0.0752082651243009	0.533203125
0.7	478	1024	NA	NA	0.0753652792577941	0.0750660842322365	0.0756655724611427	0.533203125
0.7	478	1024	NA	NA	0.0748172677006883	0.0745641170079765	0.0750712134073504	0.533203125
0.7	478	1024	NA	NA	0.0739761250444083	0.0736523409741354	0.0743012200599266	0.533203125
0.7	478	1024	NA	NA	0.0752995430644964	0.0749091175006162	0.0756918388444905	0.533203125
0.75	464	1024	NA	NA	0.0832086475430494	0.0828735442083134	0.0835449977179463	0.546875
0.75	464	1024	NA	NA	0.0831089818286335	0.0828092541468863	0.0834097161766	0.546875
0.75	464	1024	NA	NA	0.0833414666732113	0.0829101267355543	0.083774869943917	0.546875
0.75	464	1024	NA	NA	0.0829466219674406	0.0826303388614266	0.0832640336111861	0.546875
0.75	464	1024	NA	NA	0.0839021466334676	0.0835506863058721	0.084254970940485	0.546875
0.8	423	1024	NA	NA	0.0920271481844241	0.0916811659266831	0.0923743366747588	0.5869140625
0.8	423	1024	NA	NA	0.0914384025159638	0.0910972129826444	0.0917807702025088	0.5869140625
0.8	423	1024	NA	NA	0.0916916809681123	0.0912825440141191	0.0921025111144298	0.5869140625
0.8	423	1024	NA	NA	0.0920065058472454	0.0917773123099028	0.0922362330542664	0.5869140625
0.8	423	1024	NA	NA	0.0935883914793157	0.0932900867523087	0.0938875832606512	0.5869140625
0.85	404	1024	NA	NA	0.100960066520007	0.100359257783422	0.101564214954946	0.60546875
0.85	404	1024	NA	NA	0.100232876909696	0.099610084425744	0.100859244719667	0.60546875
0.85	404	1024	NA	NA	0.101744299278638	0.101272724247719	0.102217903146849	0.60546875
0.85	404	1024	NA	NA	0.100334247842914	0.0998735005237712	0.100796951290619	0.60546875
0.85	404	1024	NA	NA	0.101440977312603	0.100894761797486	0.101989923395093	0.60546875
0.9	390	1024	NA	NA	0.10936818307116	0.108683786809878	0.110056585825744	0.619140625
0.9	390	1024	NA	NA	0.109453272849501	0.10893105961772	0.109977816995117	0.619140625
0.9	390	1024	NA	NA	0.109492442754093	0.108982962541356	0.110004115836135	0.619140625
0.9	390	1024	NA	NA	0.110043134089427	0.109548388719113	0.110539944688442	0.619140625
0.9	390	1024	NA	NA	0.111049206476616	0.110647666439919	0.111452097952459	0.619140625
0.95	366	1024	NA	NA	0.118164976537323	0.117692543858741	0.118639174316927	0.642578125
0.95	366	1024	NA	NA	0.120361648516125	0.119724697004624	0.121001731276675	0.642578125
0.95	366	1024	NA	NA	0.118212460497244	0.117841228730794	0.11858478104916	0.642578125
0.95	366	1024	NA	NA	0.118644134379925	0.118102861815764	0.11918768517264	0.642578125
0.95	366	1024	NA	NA	0.119209859895973	0.11878497136171	0.11963614983653	0.642578125
1	377	1024	NA	NA	0.127300391376362	0.126677674255695	0.127925931289004	0.6318359375
1	377	1024	NA	NA	0.128158514876845	0.127446164769832	0.12887454140497	0.6318359375
1	377	1024	NA	NA	0.126818486113066	0.126140468138147	0.12749990230701	0.6318359375
1	377	1024	NA	NA	0.127242022508007	0.126832563558627	0.127652702087586	0.6318359375
1	377	1024	NA	NA	0.127368883386508	0.126762992555643	0.127977442457265	0.6318359375
1.05	359	1024	NA	NA	0.137106571666908	0.136169305669341	0.138049798038739	0.6494140625
1.05	359	1024	NA	NA	0.137668555978489	0.137228086066426	0.138110335417766	0.6494140625
1.05	359	1024	NA	NA	0.137262833201374	0.136277672473386	0.13825456945492	0.6494140625
1.05	359	1024	NA	NA	0.135212051961234	0.134802771241506	0.135622492320352	0.6494140625
1.05	359	1024	NA	NA	0.136001393887917	0.135370913383154	0.136634616973856	0.6494140625
1.1	320	1024	NA	NA	0.146208786304351	0.145406445709423	0.147015201784207	0.6875
1.1	320	1024	NA	NA	0.146278570845953	0.145894393575463	0.146663695240586	0.6875
1.1	320	1024	NA	NA	0.144812905922804	0.143618599682595	0.146016447208716	0.6875
1.1	320	1024	NA	NA	0.144358780831247	0.14369829376827	0.145022094013659	0.6875
1.1	320	1024	NA	NA	0.145943353565918	0.145261980987681	0.146627668864519	0.6875
1.15	348	1024	NA	NA	0.154827389940542	0.154040899997305	0.155617612508425	0.66015625
1.15	348	1024	NA	NA	0.154067979662145	0.153070590570831	0.155071388859074	0.66015625
1.15	348	1024	NA	NA	0.154724055397119	0.153923374404289	0.155528602751204	0.66015625
1.15	348	1024	NA	NA	0.153519142040792	0.152861430918593	0.154179511239326	0.66015625
1.15	348	1024	NA	NA	0.15554449325382	0.154942794925669	0.156148368359253	0.66015625
1.2	305	1024	NA	NA	0.161047049379994	0.160599573133117	0.161495702649825	0.7021484375
1.2	305	1024	NA	NA	0.162672086372341	0.162093159056765	0.163252911473498	0.7021484375
1.2	305	1024	NA	NA	0.161030853040371	0.160146181069572	0.161920068707513	0.7021484375
1.2	305	1024	NA	NA	0.163395941811246	0.162179671822945	0.164620721248807	0.7021484375
1.2	305	1024	NA	NA	0.164332325644777	0.163831947421954	0.164834136009878	0.7021484375
1.25	315	1024	NA	NA	0.171143488113666	0.170270879879924	0.172020215860677	0.6923828125
1.25	315	1024	NA	NA	0.173026132455569	0.171855251317923	0.174204375041806	0.6923828125
1.25	315	1024	NA	NA	0.172889229885909	0.172126872245719	0.173654707060564	0.6923828125
1.25	315	1024	NA	NA	0.172446324962411	0.171683512877946	0.173212267632568	0.6923828125
1.25	315	1024	NA	NA	0.170450498561898	0.169508450647272	0.171397444201372	0.6923828125
1.3	320	1024	NA	NA	0.181786297122477	0.180870403586608	0.182706560632425	0.6875
1.3	320	1024	NA	NA	0.18068813468664	0.179368347523895	0.182017043693635	0.6875
1.3	320	1024	NA	NA	0.180116070397203	0.179199636232871	0.181036835924039	0.6875
1.3	320	1024	NA	NA	0.181276529631574	0.179788058298882	0.182776387611377	0.6875
1.3	320	1024	NA	NA	0.182227383244489	0.18148709059472	0.182970480432472	0.6875
1.35	307	1024	NA	NA	0.19011244143897	0.189136822591063	0.191092809637737	0.7001953125
1.35	307	1024	NA	NA	0.189875352674175	0.189287825957843	0.190464570086416	0.7001953125
1.35	307	1024	NA	NA	0.191052805117978	0.189930341201768	0.192181425661824	0.7001953125
1.35	307	1024	NA	NA	0.190713875738375	0.189623637311593	0.191809929484897	0.7001953125
1.35	307	1024	NA	NA	0.190708156380197	0.189765887390406	0.191654767386714	0.7001953125
1.4	290	1024	NA	NA	0.197559122700077	0.197145939222138	0.197973106830978	0.716796875
1.4	290	1024	NA	NA	0.198593821495117	0.197358892507787	0.199836026580184	0.716796875
1.4	290	1024	NA	NA	0.198339995291299	0.197397007742926	0.199287225690315	0.716796875
1.4	290	1024	NA	NA	0.19889261534393	0.198346775768591	0.199439846234523	0.716796875
1.4	290	1024	NA	NA	0.198659505867691	0.197135050846659	0.200195059020534	0.716796875
1.45	295	1024	NA	NA	0.206565211603187	0.205295628916193	0.207842176956263	0.7119140625
1.45	295	1024	NA	NA	0.207224424787319	0.206123407919984	0.20833097510371	0.7119140625
1.45	295	1024	NA	NA	0.207729903138527	0.206136641057053	0.209334503985414	0.7119140625
1.45	295	1024	NA	NA	0.208056427874633	0.206408506203547	0.209716735970427	0.7119140625
1.45	295	1024	NA	NA	0.205634135456389	0.204435335632992	0.206839533008036	0.7119140625
1.5	297	1024	NA	NA	0.214766926756879	0.214212221433364	0.215322978540154	0.7099609375
1.5	297	1024	NA	NA	0.218704583728839	0.217961529637894	0.219450029240253	0.7099609375
1.5	297	1024	NA	NA	0.216644064347097	0.215169909586142	0.218127707326084	0.7099609375
1.5	297	1024	NA	NA	0.215429964265332	0.21375080770256	0.217121471572408	0.7099609375
1.5	297	1024	NA	NA	0.216409361715506	0.215193185383494	0.217631997704006	0.7099609375
1.55	275	1024	NA	NA	0.224086514424187	0.222068050676754	0.22612202856953	0.7314453125
1.55	275	1024	NA	NA	0.225183439481577	0.223690201899522	0.226685984683138	0.7314453125
1.55	275	1024	NA	NA	0.225065663170628	0.22408720577292	0.226048107389643	0.7314453125
1.55	275	1024	NA	NA	0.226122918486469	0.224727209294324	0.227526734145905	0.7314453125
1.55	275	1024	NA	NA	0.227664887436824	0.226170664956856	0.22916837355545	0.7314453125
1.6	297	1024	NA	NA	0.237609711480217	0.235677273233936	0.239556906081754	0.7099609375
1.6	297	1024	NA	NA	0.233379651591171	0.232299797000072	0.234464263833061	0.7099609375
1.6	297	1024	NA	NA	0.232016513810274	0.231153994113809	0.232882079783076	0.7099609375
1.6	297	1024	NA	NA	0.233165040962034	0.231788827747009	0.234548986405558	0.7099609375
1.6	297	1024	NA	NA	0.230275648615523	0.228574781006002	0.231988426748138	0.7099609375
1.65	287	1024	NA	NA	0.242003680911822	0.241130371723907	0.242880037215388	0.7197265625
1.65	287	1024	NA	NA	0.240461981293917	0.239531693494456	0.241395663199505	0.7197265625
1.65	287	1024	NA	NA	0.244178602674672	0.243375068645672	0.244984645889146	0.7197265625
1.65	287	1024	NA	NA	0.240576995878587	0.239916053635718	0.241239647680079	0.7197265625
1.65	287	1024	NA	NA	0.242808406016455	0.241761509345529	0.243859587706402	0.7197265625
1.7	286	1024	NA	NA	0.245347855970191	0.244361840196628	0.246337632842203	0.720703125
1.7	286	1024	NA	NA	0.242041683948167	0.240757188194015	0.243332599304091	0.720703125
1.7	286	1024	NA	NA	0.238187572653923	0.237415359414534	0.238962200170497	0.720703125
1.7	286	1024	NA	NA	0.240138621202723	0.239483717402921	0.240795209002412	0.720703125
1.7	286	1024	NA	NA	0.240089891615534	0.239193892527746	0.240989039800517	0.720703125
1.75	265	1024	NA	NA	0.2447436894654	0.244092577027495	0.245396444016089	0.7412109375
1.75	265	1024	NA	NA	0.243365412496783	0.242782456110505	0.243949690545127	0.7412109375
1.75	265	1024	NA	NA	0.244314938336144	0.242843951710577	0.245794329677985	0.7412109375
1.75	265	1024	NA	NA	0.242473401722019	0.241905988245836	0.243042069829483	0.7412109375
1.75	265	1024	NA	NA	0.241235215354293	0.240270631680839	0.242203434281022	0.7412109375
1.8	295	1024	NA	NA	0.240387980532411	0.239524790487599	0.241254157618188	0.7119140625
1.8	295	1024	NA	NA	0.242033559935222	0.241336678069727	0.242732378246647	0.7119140625
1.8	295	1024	NA	NA	0.239805651021935	0.238919991060527	0.240694394326204	0.7119140625
1.8	295	1024	NA	NA	0.239234543915203	0.238538867544019	0.239932124794594	0.7119140625
1.8	295	1024	NA	NA	0.242114565152799	0.241523682269071	0.242706813281329	0.7119140625
1.85	261	1024	NA	NA	0.24326111321456	0.242511587891185	0.244012823538427	0.7451171875
1.85	261	1024	NA	NA	0.241582449115591	0.240818019316935	0.242349163741966	0.7451171875
1.85	261	1024	NA	NA	0.242846084892854	0.241944579257097	0.243750755891247	0.7451171875
1.85	261	1024	NA	NA	0.246314992216621	0.245596245472442	0.24703573402884	0.7451171875
1.85	261	1024	NA	NA	0.241759144705707	0.241133516142392	0.242386332463614	0.7451171875
1.9	247	1024	NA	NA	0.244395405638208	0.243742936658101	0.245049525184485	0.7587890625
1.9	247	1024	NA	NA	0.24255521545719	0.242180444465102	0.242930533268147	0.7587890625
1.9	247	1024	NA	NA	0.242162468300048	0.241413279761904	0.242913850287245	0.7587890625
1.9	247	1024	NA	NA	0.24087123455464	0.24032419001173	0.241419476356609	0.7587890625
1.9	247	1024	NA	NA	0.243523933975791	0.242921908561925	0.244127369183826	0.7587890625
1.95	282	1024	NA	NA	0.240879953908842	0.239893370446936	0.24187044177684	0.724609375
1.95	282	1024	NA	NA	0.242463757995121	0.2416899355234	0.243239915050136	0.724609375
1.95	282	1024	NA	NA	0.240864024694844	0.239882525760157	0.241849376189334	0.724609375
1.95	282	1024	NA	NA	0.242584679765095	0.242172599606191	0.242997422003446	0.724609375
1.95	282	1024	NA	NA	0.241005234187127	0.23968414689945	0.242333183763886	0.724609375
2	258	1024	NA	NA	0.242830024601567	0.242382951744647	0.243277891292016	0.748046875
2	258	1024	NA	NA	0.243759146530288	0.243246767195331	0.244272545322055	0.748046875
2	258	1024	NA	NA	0.243656666630589	0.242632939817151	0.24468447139444	0.748046875
2	258	1024	NA	NA	0.241927577966939	0.240906773649882	0.242952460112832	0.748046875
2	258	1024	NA	NA	0.243379252677615	0.242209737431181	0.244554089523767	0.748046875
2.05	253	1024	NA	NA	0.240609013651423	0.239983001882813	0.241236560229475	0.7529296875
2.05	253	1024	NA	NA	0.24146935103367	0.240632041462832	0.242309399624547	0.7529296875
2.05	253	1024	NA	NA	0.238021298470786	0.237355737300502	0.238688605306743	0.7529296875
2.05	253	1024	NA	NA	0.244429635739429	0.243473992052754	0.245388832567643	0.7529296875
2.05	253	1024	NA	NA	0.241576590326227	0.240251342940624	0.242908700558853	0.7529296875
2.1	267	1024	NA	NA	0.240459763558287	0.239848072332428	0.241072951944842	0.7392578125
2.1	267	1024	NA	NA	0.243096906245576	0.242337298836242	0.24385880772352	0.7392578125
2.1	267	1024	NA	NA	0.240673631087708	0.239730178951633	0.241620577823333	0.7392578125
2.1	267	1024	NA	NA	0.238114132797544	0.237355860508881	0.238874723691789	0.7392578125
2.1	267	1024	NA	NA	0.242299537040988	0.241217211757569	0.243386445904096	0.7392578125
2.15	274	1024	NA	NA	0.243911972752942	0.24249970103549	0.245331999314282	0.732421875
2.15	274	1024	NA	NA	0.243754716694225	0.2428867970644	0.244625567453157	0.732421875
2.15	274	1024	NA	NA	0.244205391092448	0.243636631850822	0.244775405555074	0.732421875
2.15	274	1024	NA	NA	0.244413790532655	0.243806009990981	0.245023003653904	0.732421875
2.15	274	1024	NA	NA	0.243106853884847	0.242315350832491	0.243900796283946	0.732421875
2.2	243	1024	NA	NA	0.242203118926777	0.241396949221797	0.243011823714739	0.7626953125
2.2	243	1024	NA	NA	0.243224365519655	0.241834143781906	0.244622303751422	0.7626953125
2.2	243	1024	NA	NA	0.241335275321908	0.240187009795937	0.242488713322205	0.7626953125
2.2	243	1024	NA	NA	0.243184200054753	0.24230774595467	0.244063646282363	0.7626953125
2.2	243	1024	NA	NA	0.242396080110455	0.241858318952642	0.24293496914008	0.7626953125
2.25	260	1024	NA	NA	0.244467100670746	0.243565166303216	0.245372190666767	0.74609375
2.25	260	1024	NA	NA	0.242461640964614	0.241696634597349	0.243228933157075	0.74609375
2.25	260	1024	NA	NA	0.240799702271471	0.240274187869805	0.241326296594912	0.74609375
2.25	260	1024	NA	NA	0.239052720520115	0.238460601266196	0.239646218044125	0.74609375
2.25	260	1024	NA	NA	0.242014656917722	0.241436355343087	0.24259429168559	0.74609375
2.3	285	1024	NA	NA	0.24058884311743	0.239713212500689	0.241467543049732	0.7216796875
2.3	285	1024	NA	NA	0.241372104868292	0.240583158030828	0.242163483528234	0.7216796875
2.3	285	1024	NA	NA	0.240427930445058	0.239742813519665	0.241114884938038	0.7216796875
2.3	285	1024	NA	NA	0.24154937245261	0.241061297014764	0.242038397298807	0.7216796875
2.3	285	1024	NA	NA	0.242355304408968	0.241738598911298	0.242973492733668	0.7216796875
2.35	256	1024	NA	NA	0.24343153342337	0.242385093777984	0.24448232215665	0.75
2.35	256	1024	NA	NA	0.240656150227195	0.239074524058114	0.242247586950537	0.75
2.35	256	1024	NA	NA	0.244490386148632	0.243843690293827	0.245138704603009	0.75
2.35	256	1024	NA	NA	0.242116763242	0.241350053198085	0.242885769312446	0.75
2.35	256	1024	NA	NA	0.243302779939229	0.242190913467697	0.244419469914895	0.75
2.4	238	1024	NA	NA	0.242836013069829	0.242027966813874	0.243646602526739	0.767578125
2.4	238	1024	NA	NA	0.243069085591286	0.242459601468529	0.243680014885073	0.767578125
2.4	238	1024	NA	NA	0.240932218578752	0.239717036815789	0.242153205425338	0.767578125
2.4	238	1024	NA	NA	0.244298829833114	0.243348248103599	0.245252925245202	0.767578125
2.4	238	1024	NA	NA	0.241809067041409	0.240961196878517	0.242659801840962	0.767578125
2.45	273	1024	NA	NA	0.242297172819835	0.241734583721345	0.242860996119551	0.7333984375
2.45	273	1024	NA	NA	0.243675843615865	0.243219817593773	0.24413267737963	0.7333984375
2.45	273	1024	NA	NA	0.241036136852675	0.24007950312102	0.241996437488319	0.7333984375
2.45	273	1024	NA	NA	0.242874108643978	0.242220895700734	0.24352898219367	0.7333984375
2.45	273	1024	NA	NA	0.24285637268357	0.242214251842432	0.243500133810694	0.7333984375
2.5	238	1024	NA	NA	0.243833559156979	0.24241639253045	0.245258716129355	0.767578125
2.5	238	1024	NA	NA	0.242953119602969	0.241816892878601	0.244094373003975	0.767578125
2.5	238	1024	NA	NA	0.242461701424179	0.24168126222263	0.243244564340619	0.767578125
2.5	238	1024	NA	NA	0.24571902671653	0.244959620373736	0.246480665091693	0.767578125
2.5	238	1024	NA	NA	0.242553455290932	0.242000329612311	0.243107772212755	0.767578125
2.55	242	1024	NA	NA	0.242290747810221	0.241626984519828	0.242956232445385	0.763671875
2.55	242	1024	NA	NA	0.244772581289338	0.24354680372599	0.246004202203296	0.763671875
2.55	242	1024	NA	NA	0.243447550695635	0.242778358264637	0.244118477809808	0.763671875
2.55	242	1024	NA	NA	0.241011284272748	0.239818030407648	0.242210265052918	0.763671875
2.55	242	1024	NA	NA	0.242453508904007	0.241228654647242	0.24368421741783	0.763671875
2.6	245	1024	NA	NA	0.242196249926297	0.241292893958838	0.243102792724734	0.7607421875
2.6	245	1024	NA	NA	0.243186583302688	0.242476849407364	0.243898278978351	0.7607421875
2.6	245	1024	NA	NA	0.242050892403906	0.241062416928891	0.243043181990314	0.7607421875
2.6	245	1024	NA	NA	0.240736042346592	0.239993942995439	0.241480343874277	0.7607421875
2.65	254	1024	NA	NA	0.24144251324404	0.240601072018237	0.242286725028819	0.751953125
2.65	254	1024	NA	NA	0.240127046490352	0.239155217374833	0.241102585408156	0.751953125
2.65	254	1024	NA	NA	0.24327375014409	0.242484651711154	0.244065271720091	0.751953125
2.65	254	1024	NA	NA	0.242234702883829	0.241561243443551	0.242909933491175	0.751953125
2.65	254	1024	NA	NA	0.241947991217667	0.241126945321164	0.242771670337307	0.751953125
2.7	256	1024	NA	NA	0.243376372433698	0.242283497323595	0.244473908354158	0.75
2.7	256	1024	NA	NA	0.24354518208395	0.242867370534394	0.244224779203624	0.75
2.7	256	1024	NA	NA	0.24108375067379	0.240516885272431	0.241651872948411	0.75
2.7	256	1024	NA	NA	0.241235009587438	0.240612232726803	0.24185930370958	0.75
2.75	236	1024	NA	NA	0.242522788278544	0.241642623714561	0.243405978703538	0.76953125
2.75	236	1024	NA	NA	0.241877403256482	0.241218367511398	0.242538172386607	0.76953125
2.75	236	1024	NA	NA	0.240818479943502	0.239876001703925	0.241764440410564	0.76953125
2.75	236	1024	NA	NA	0.242419923043427	0.241660973973035	0.243181119305298	0.76953125
2.75	236	1024	NA	NA	0.242342001373054	0.241453711710892	0.24323343958187	0.76953125
2.8	238	1024	NA	NA	0.244117738246214	0.243141217960735	0.245097959948253	0.767578125
2.8	238	1024	NA	NA	0.240629717623588	0.239840099481758	0.241421832800052	0.767578125
2.8	238	1024	NA	NA	0.240476936385206	0.239295575601407	0.241663782213146	0.767578125
2.8	238	1024	NA	NA	0.242112227590795	0.241142707448363	0.243085417997309	0.767578125
2.8	238	1024	NA	NA	0.242017258513005	0.241420823063482	0.242615081989481	0.767578125
2.85	240	1024	NA	NA	0.242182814864397	0.240828578452215	0.243544214393694	0.765625
2.85	240	1024	NA	NA	0.243038960609252	0.242282339546298	0.243797811618752	0.765625
2.85	240	1024	NA	NA	0.244531150324062	0.243778255100384	0.245286247665832	0.765625
2.85	240	1024	NA	NA	0.239676188211813	0.238887941006757	0.240466877175243	0.765625
2.85	240	1024	NA	NA	0.241326380289583	0.240723039497335	0.241931143691963	0.765625
2.9	236	1024	NA	NA	0.241533753609209	0.240743729357476	0.242326217982377	0.76953125
2.9	236	1024	NA	NA	0.242908810784837	0.242077585209974	0.243742730134	0.76953125
2.9	236	1024	NA	NA	0.243597820556861	0.24306695312279	0.244129782843437	0.76953125
2.9	236	1024	NA	NA	0.244448989087808	0.243175956021697	0.245728443327389	0.76953125
2.9	236	1024	NA	NA	0.242951633180242	0.242110601988694	0.24379542429784	0.76953125
2.95	213	1024	NA	NA	0.243854629602823	0.242818798597282	0.244894630325144	0.7919921875
2.95	213	1024	NA	NA	0.243000235142626	0.242243329974925	0.243759421823673	0.7919921875
2.95	213	1024	NA	NA	0.242460155097496	0.241691450067554	0.243231162870249	0.7919921875
2.95	213	1024	NA	NA	0.242397307300788	0.241952451418535	0.242842934356499	0.7919921875
2.95	213	1024	NA	NA	0.242322386485943	0.241484967907103	0.243162542774083	0.7919921875
3	230	1024	NA	NA	0.243895899409307	0.24325629447084	0.244537090672835	0.775390625
3	230	1024	NA	NA	0.241285417588937	0.240572573562744	0.24200025085183	0.775390625
3	230	1024	NA	NA	0.240828370966818	0.240068621557856	0.241590380482402	0.775390625
3	230	1024	NA	NA	0.243609398241784	0.242096855912351	0.245131066601339	0.775390625
3	230	1024	NA	NA	0.244034257065814	0.243144862615076	0.244926730236103	0.775390625
4	209	1024	NA	NA	0.242421018681691	0.241615551567084	0.243229067558196	0.7958984375
4	209	1024	NA	NA	0.243009246773728	0.242195965713465	0.243825156118183	0.7958984375
4	209	1024	NA	NA	0.241020119453297	0.239369531196202	0.242681380402923	0.7958984375
4	209	1024	NA	NA	0.242716469563292	0.241703564062305	0.243733385435111	0.7958984375
4	209	1024	NA	NA	0.241457200097535	0.240641884118848	0.242275113256333	0.7958984375
5	233	1024	NA	NA	0.243036747890185	0.24186767976138	0.244211144816798	0.7724609375
5	233	1024	NA	NA	0.240069187039451	0.239438436474825	0.240701531854964	0.7724609375
5	233	1024	NA	NA	0.243262164707355	0.242607627711682	0.24391836869255	0.7724609375
5	233	1024	NA	NA	0.244162235705127	0.243072167612064	0.245257015126771	0.7724609375
5	233	1024	NA	NA	0.243676781779951	0.243021632204571	0.244333597738016	0.7724609375
6	207	1024	NA	NA	0.243529351804098	0.242791008651156	0.244269815207652	0.7978515625
6	207	1024	NA	NA	0.244622986303663	0.244107884249364	0.245139115586203	0.7978515625
6	207	1024	NA	NA	0.242163183380405	0.241606492647206	0.242721082460611	0.7978515625
6	207	1024	NA	NA	0.24304757037507	0.242442292139005	0.243654273811626	0.7978515625
6	207	1024	NA	NA	0.241987814218742	0.240311170525335	0.24367545493286	0.7978515625
7	217	1024	NA	NA	0.244638395526363	0.243742281479707	0.245537628187955	0.7880859375
7	217	1024	NA	NA	0.24219796904067	0.241238165104662	0.243161372127339	0.7880859375
7	217	1024	NA	NA	0.243550252434224	0.242375093697249	0.24473078879598	0.7880859375
7	217	1024	NA	NA	0.240895599447867	0.240147293411949	0.241646099653517	0.7880859375
7	217	1024	NA	NA	0.240434709179698	0.239675994768898	0.241195729123227	0.7880859375
8	232	1024	NA	NA	0.23995250478184	0.239053419586448	0.240854766125236	0.7734375
8	232	1024	NA	NA	0.243696428400396	0.242958198803203	0.244436778291909	0.7734375
8	232	1024	NA	NA	0.24273037339519	0.242186582198796	0.243275316383993	0.7734375
8	232	1024	NA	NA	0.239801078566267	0.238760412149575	0.240846007898024	0.7734375
8	232	1024	NA	NA	0.240335460448799	0.239678543877036	0.240994069551581	0.7734375
9	199	1024	NA	NA	0.24281267189758	0.241800336152476	0.243829011793955	0.8056640625
9	199	1024	NA	NA	0.243031048998118	0.24232033844895	0.243743724748132	0.8056640625
9	199	1024	NA	NA	0.244711820077782	0.243743304379336	0.245683974276861	0.8056640625
9	199	1024	NA	NA	0.24277914618858	0.242444060144802	0.24311467818383	0.8056640625
9	199	1024	NA	NA	0.244572506860779	0.243683465479068	0.245464620359687	0.8056640625
10	196	1024	NA	NA	0.242296775579472	0.241529037785365	0.243066857201264	0.80859375
10	196	1024	NA	NA	0.242251995403526	0.241341199698882	0.243166104650013	0.80859375
10	196	1024	NA	NA	0.240914012616701	0.239953949066245	0.241877770058999	0.80859375
10	196	1024	NA	NA	0.241528729431358	0.240823568325023	0.242235832251715	0.80859375
10	196	1024	NA	NA	0.242039492651143	0.241081005111469	0.243001568763998	0.80859375
11	179	1024	NA	NA	0.24147384739869	0.240587660979917	0.242363176439278	0.8251953125
11	179	1024	NA	NA	0.243754647773476	0.243035119664332	0.244476191176875	0.8251953125
11	179	1024	NA	NA	0.241619296189363	0.240845260695051	0.242395676781162	0.8251953125
11	179	1024	NA	NA	0.24030268709694	0.239093251877931	0.241517861766199	0.8251953125
11	179	1024	NA	NA	0.242570567301915	0.241695008424162	0.243449180679167	0.8251953125
12	223	1024	NA	NA	0.24145153493909	0.240177047749744	0.242732393346959	0.7822265625
12	223	1024	NA	NA	0.243566699537349	0.242610261040194	0.244526701098519	0.7822265625
12	223	1024	NA	NA	0.241861218909028	0.240686436596461	0.243041411202737	0.7822265625
12	223	1024	NA	NA	0.24123779842096	0.240668556238803	0.241808334829049	0.7822265625
12	223	1024	NA	NA	0.244492242987039	0.243730938961615	0.245255794388624	0.7822265625
13	186	1024	NA	NA	0.243420583505052	0.242946904146686	0.24389513547571	0.818359375
13	186	1024	NA	NA	0.242606775396254	0.241778544026402	0.243437732661437	0.818359375
13	186	1024	NA	NA	0.241566505518263	0.24067025054371	0.242465967519373	0.818359375
13	186	1024	NA	NA	0.239483706474115	0.238824367188307	0.24014475347217	0.818359375
13	186	1024	NA	NA	0.241272083863339	0.240754632463177	0.241790581071522	0.818359375
14	209	1024	NA	NA	0.24296302038398	0.2419024424595	0.244028083119114	0.7958984375
14	209	1024	NA	NA	0.243570949935288	0.242313065056993	0.244834993322186	0.7958984375
14	209	1024	NA	NA	0.242889664007273	0.241215605988523	0.244574643607695	0.7958984375
14	209	1024	NA	NA	0.240619819737786	0.240226004953461	0.241014254013491	0.7958984375
14	209	1024	NA	NA	0.241298320810019	0.240395783037108	0.242204046852944	0.7958984375
15	203	1024	NA	NA	0.239393722804086	0.238724562947889	0.240064676540631	0.8017578125
15	203	1024	NA	NA	0.241909356878815	0.241159400388926	0.242661512227154	0.8017578125
15	203	1024	NA	NA	0.240667964253373	0.2399269457692	0.241411176638674	0.8017578125
15	203	1024	NA	NA	0.242530155439952	0.241362997331153	0.243702627606269	0.8017578125
15	203	1024	NA	NA	0.243231397910879	0.242524911251814	0.243939828078317	0.8017578125
16	181	1024	NA	NA	0.242187655713694	0.241422931656497	0.24295471269475	0.8232421875
16	181	1024	NA	NA	0.242944929527669	0.242256329323199	0.243635377642779	0.8232421875
16	181	1024	NA	NA	0.239925206114929	0.238944771443953	0.240909416517953	0.8232421875
16	181	1024	NA	NA	0.243464204059798	0.24262579246957	0.244305352112548	0.8232421875
16	181	1024	NA	NA	0.241596355346135	0.240613578682592	0.242582990675288	0.8232421875
17	203	1024	NA	NA	0.241674084336622	0.240984342049667	0.242365726948125	0.8017578125
17	203	1024	NA	NA	0.241713028265404	0.241020517037854	0.242407412080908	0.8017578125
17	203	1024	NA	NA	0.240281533602277	0.239707667324154	0.240856717443934	0.8017578125
17	203	1024	NA	NA	0.241398119606468	0.240649730016022	0.242148701347753	0.8017578125
17	203	1024	NA	NA	0.240278391244723	0.239612049000055	0.240946509874372	0.8017578125
18	176	1024	NA	NA	0.2424990196763	0.241875945901703	0.243123605456356	0.828125
18	176	1024	NA	NA	0.241800844813735	0.241019375466014	0.242584698972275	0.828125
18	176	1024	NA	NA	0.242391518219707	0.241410148355676	0.24337672786797	0.828125
18	176	1024	NA	NA	0.241377523021251	0.240439565783137	0.242318927701881	0.828125
18	176	1024	NA	NA	0.242839435479472	0.242297925567497	0.243382090117504	0.828125
19	170	1024	NA	NA	0.242020173619208	0.241307468475559	0.242734862517227	0.833984375
19	170	1024	NA	NA	0.243647649256704	0.243035949787623	0.244260832631661	0.833984375
19	170	1024	NA	NA	0.242097727812286	0.241119233650939	0.243079962354063	0.833984375
19	170	1024	NA	NA	0.244117521227971	0.243065821575641	0.245173519808401	0.833984375
19	170	1024	NA	NA	0.240496660064236	0.239983125457584	0.24101124985655	0.833984375
20	184	1024	NA	NA	0.239558127201841	0.238737271196025	0.240381687020016	0.8203125
20	184	1024	NA	NA	0.239839693634537	0.239095530797958	0.240586029779148	0.8203125
21	190	1024	NA	NA	0.241304857865525	0.240001580910311	0.242614783573516	0.814453125
21	190	1024	NA	NA	0.242515451575109	0.241594274436868	0.243439937453442	0.814453125
21	190	1024	NA	NA	0.24430786742573	0.244021549125243	0.244594503825807	0.814453125
21	190	1024	NA	NA	0.241337953923606	0.240524467600436	0.242154079296476	0.814453125
21	190	1024	NA	NA	0.243354089322529	0.242457521466892	0.244253792916634	0.814453125
22	209	1024	NA	NA	0.241819318599698	0.241170185642032	0.242470132093162	0.7958984375
22	209	1024	NA	NA	0.242117222972359	0.241395006106375	0.242841479681362	0.7958984375
22	209	1024	NA	NA	0.242133793476547	0.241278306703433	0.242992142443328	0.7958984375
22	209	1024	NA	NA	0.243220519935341	0.242534606592274	0.243908262892192	0.7958984375
22	209	1024	NA	NA	0.241395957796137	0.240720341906094	0.242073354491555	0.7958984375
23	200	1024	NA	NA	0.242238771844325	0.241185033989345	0.243296836809557	0.8046875
23	200	1024	NA	NA	0.240730053314666	0.239823578172308	0.241639826353383	0.8046875
23	200	1024	NA	NA	0.246031021413457	0.245169983209274	0.246894922447795	0.8046875
23	200	1024	NA	NA	0.241724401168452	0.240564164791024	0.242889897883908	0.8046875
23	200	1024	NA	NA	0.242431424912497	0.241710963121924	0.243153912752799	0.8046875
24	203	1024	NA	NA	0.244073937709153	0.242863688528792	0.245289888026408	0.8017578125
24	203	1024	NA	NA	0.243684912578035	0.243177332186665	0.244193494653845	0.8017578125
24	203	1024	NA	NA	0.241183556592746	0.240742728650439	0.241625159664889	0.8017578125
24	203	1024	NA	NA	0.242202871641489	0.241711508472597	0.242695176082837	0.8017578125
24	203	1024	NA	NA	0.243458991460028	0.242444144089745	0.244477855852449	0.8017578125
25	189	1024	NA	NA	0.241169701104157	0.240256158166402	0.242086517420073	0.8154296875
25	189	1024	NA	NA	0.240968629270678	0.240178010842297	0.241761691461999	0.8154296875
25	189	1024	NA	NA	0.24289112009417	0.241827737348376	0.243959002342122	0.8154296875
25	189	1024	NA	NA	0.241666653406809	0.240842321625892	0.242493643174304	0.8154296875
26	206	1024	NA	NA	0.242819936532495	0.24206140638552	0.243580706931209	0.798828125
26	206	1024	NA	NA	0.241140265252614	0.240539619131041	0.241742322707031	0.798828125
26	206	1024	NA	NA	0.242635945578977	0.242088045702819	0.243185015743055	0.798828125
26	206	1024	NA	NA	0.241870748255857	0.241072623167388	0.242671410375446	0.798828125
26	206	1024	NA	NA	0.238430066733212	0.23770495439159	0.2391572501787	0.798828125
27	185	1024	NA	NA	0.242479907899251	0.241973122360336	0.24298771412519	0.8193359375
27	185	1024	NA	NA	0.239909295756149	0.239167197464958	0.240653551781949	0.8193359375
27	185	1024	NA	NA	0.242086547757382	0.241286916388611	0.242888673849704	0.8193359375
27	185	1024	NA	NA	0.243964904804271	0.243600403125246	0.244329922066394	0.8193359375
27	185	1024	NA	NA	0.241340345600773	0.23999563728923	0.242692153214361	0.8193359375
28	186	1024	NA	NA	0.243042265256687	0.242431024390641	0.243654993365078	0.818359375
28	186	1024	NA	NA	0.243525690114363	0.242524554253475	0.244530730955729	0.818359375
28	186	1024	NA	NA	0.243354611686249	0.242820090380811	0.243890265492311	0.818359375
28	186	1024	NA	NA	0.241215341849868	0.240461975052328	0.241970930058785	0.818359375
28	186	1024	NA	NA	0.243763342986659	0.242801118697745	0.244729162656445	0.818359375
29	184	1024	NA	NA	0.241254683436723	0.240308806184134	0.242204132274116	0.8203125
29	184	1024	NA	NA	0.243576003849728	0.242752063869558	0.244402582426103	0.8203125
29	184	1024	NA	NA	0.242178140495874	0.241096891992285	0.243263967430424	0.8203125
29	184	1024	NA	NA	0.241320444168707	0.240700976026729	0.241941413426296	0.8203125
30	189	1024	NA	NA	0.243629678171078	0.242466000360887	0.244798647159613	0.8154296875
30	189	1024	NA	NA	0.240455360931519	0.239484476685789	0.2414299450204	0.8154296875
30	189	1024	NA	NA	0.242393421200542	0.241900381712738	0.242887407493947	0.8154296875
30	189	1024	NA	NA	0.240594641629671	0.239727430431864	0.241464796831008	0.8154296875
30	189	1024	NA	NA	0.242709594565557	0.241816047896505	0.243606257581309	0.8154296875
31	183	1024	NA	NA	0.244046076478623	0.242860674502496	0.245236933997866	0.8212890625
31	183	1024	NA	NA	0.241370474344328	0.240320364680864	0.242424901255807	0.8212890625
31	183	1024	NA	NA	0.240585695030823	0.240021140570436	0.241151525163038	0.8212890625
31	183	1024	NA	NA	0.241047166261587	0.240187714850319	0.241909510826734	0.8212890625
31	183	1024	NA	NA	0.241099125278442	0.240284376941809	0.241916475146528	0.8212890625
32	174	1024	NA	NA	0.240859359301386	0.239664391581398	0.24205993940275	0.830078125
32	174	1024	NA	NA	0.244397848849374	0.243473753036627	0.245325261048668	0.830078125
32	174	1024	NA	NA	0.243121009430102	0.242323117233014	0.243921379548528	0.830078125
32	174	1024	NA	NA	0.242527911116315	0.241355029925695	0.243706160736314	0.830078125
33	177	1024	NA	NA	0.242724912991878	0.242166642399517	0.243284423309646	0.8271484375
33	177	1024	NA	NA	0.241877504663095	0.241246038561364	0.242510527952592	0.8271484375
34	197	1024	NA	NA	0.243446031288877	0.242738269269969	0.244155740213991	0.8076171875
34	197	1024	NA	NA	0.24358646254442	0.242852615528548	0.244322405823305	0.8076171875
34	197	1024	NA	NA	0.243188298126742	0.242530236673451	0.243848043706732	0.8076171875
34	197	1024	NA	NA	0.244640491174276	0.243889111136194	0.245394108580576	0.8076171875
34	197	1024	NA	NA	0.242549452430897	0.241997677571312	0.243102416395538	0.8076171875
35	171	1024	NA	NA	0.237793906903389	0.236680250404544	0.238912571564634	0.8330078125
35	171	1024	NA	NA	0.244118692654991	0.243093963592192	0.245147509978204	0.8330078125
35	171	1024	NA	NA	0.241894348844197	0.241409827853426	0.24237980385468	0.8330078125
35	171	1024	NA	NA	0.240552584240875	0.239906740363137	0.241200061551165	0.8330078125
35	171	1024	NA	NA	0.243678475635976	0.242814031716585	0.244545831536628	0.8330078125
36	192	1024	NA	NA	0.242599071791345	0.241533926225771	0.243668649347562	0.8125
36	192	1024	NA	NA	0.240121476861814	0.239332632443027	0.240912763124741	0.8125
36	192	1024	NA	NA	0.24233917558578	0.241846974405518	0.242832340484751	0.8125
36	192	1024	NA	NA	0.241333406238501	0.240926717324959	0.241740740635402	0.8125
36	192	1024	NA	NA	0.244089657923229	0.243410562244798	0.244770542666878	0.8125
37	179	1024	NA	NA	0.241533536841191	0.240844829732627	0.242224097866313	0.8251953125
37	179	1024	NA	NA	0.243806742404368	0.242292861303365	0.245329584855393	0.8251953125
37	179	1024	NA	NA	0.240357667367511	0.239554418114848	0.241163447604906	0.8251953125
37	179	1024	NA	NA	0.24131036847393	0.240803087469968	0.241818655557389	0.8251953125
37	179	1024	NA	NA	0.243732114394668	0.242599598119961	0.244869740580234	0.8251953125
38	179	1024	NA	NA	0.241121966560824	0.240328511804513	0.241917884120521	0.8251953125
38	179	1024	NA	NA	0.244219522152497	0.243810875270143	0.244628829917392	0.8251953125
38	179	1024	NA	NA	0.242830558037429	0.242077748925134	0.243585574291499	0.8251953125
38	179	1024	NA	NA	0.241187359183267	0.240054672916533	0.242325172094055	0.8251953125
38	179	1024	NA	NA	0.241911112911283	0.240819632679439	0.243007240066214	0.8251953125
39	203	1024	NA	NA	0.241621351928047	0.24068081330495	0.242565428432722	0.8017578125
39	203	1024	NA	NA	0.245153010087512	0.244485154599819	0.245822591224736	0.8017578125
39	203	1024	NA	NA	0.243202123807114	0.241693238338601	0.244719873615139	0.8017578125
39	203	1024	NA	NA	0.242014660567902	0.240974130100976	0.243059427705285	0.8017578125
39	203	1024	NA	NA	0.243936261621289	0.243328342190501	0.244545616407056	0.8017578125
40	215	1024	NA	NA	0.245431774733069	0.244056248662817	0.246814622591344	0.7900390625
40	215	1024	NA	NA	0.242412633630335	0.24158881467818	0.243239100566508	0.7900390625
40	215	1024	NA	NA	0.243377262811117	0.2426377580637	0.244118893417555	0.7900390625
40	215	1024	NA	NA	0.241565468434614	0.241023116911629	0.2421089688761	0.7900390625
40	215	1024	NA	NA	0.238366047929758	0.237815047419177	0.238918242851492	0.7900390625
41	192	1024	NA	NA	0.239998834050566	0.239332776782001	0.240666632641465	0.8125
41	192	1024	NA	NA	0.243934798048233	0.242864952924216	0.24500910236855	0.8125
41	192	1024	NA	NA	0.243839078297888	0.24320674954677	0.244472992437814	0.8125
41	192	1024	NA	NA	0.241055549788666	0.240190386743821	0.241923708508538	0.8125
42	195	1024	NA	NA	0.240195770394898	0.239784212283269	0.240607991769191	0.8095703125
42	195	1024	NA	NA	0.240725758189682	0.240225758000923	0.241226755761105	0.8095703125
42	195	1024	NA	NA	0.244087997661584	0.243122275582617	0.245057423817353	0.8095703125
42	195	1024	NA	NA	0.244435933673765	0.243779118740706	0.245094422162841	0.8095703125
42	195	1024	NA	NA	0.241737099495421	0.240919197994698	0.242557669824602	0.8095703125
43	178	1024	NA	NA	0.238829695798053	0.238180992989214	0.239480091241212	0.826171875
43	178	1024	NA	NA	0.242032755974214	0.241542413021213	0.242524037201156	0.826171875
43	178	1024	NA	NA	0.241789811144526	0.24080568396277	0.242777730162525	0.826171875
43	178	1024	NA	NA	0.241203891543115	0.240287955748214	0.24212311244819	0.826171875
43	178	1024	NA	NA	0.240748763236487	0.239684327745513	0.241817639012623	0.826171875
44	164	1024	NA	NA	0.242295374944235	0.241393149135401	0.24320078425012	0.83984375
44	164	1024	NA	NA	0.242731991582983	0.24203192011723	0.243433970722634	0.83984375
44	164	1024	NA	NA	0.24144341338815	0.24086362738165	0.242024512234849	0.83984375
44	164	1024	NA	NA	0.242616029772536	0.241769309707172	0.243465542229172	0.83984375
44	164	1024	NA	NA	0.245045540240466	0.244139258856758	0.245955004530639	0.83984375
45	192	1024	NA	NA	0.24032478965617	0.239176294186819	0.24147857478425	0.8125
45	192	1024	NA	NA	0.243157727172975	0.242376009813258	0.243941824453197	0.8125
45	192	1024	NA	NA	0.243014847766667	0.242157958634985	0.243874595688858	0.8125
45	192	1024	NA	NA	0.246673986857501	0.246247316035642	0.247101359205327	0.8125
46	176	1024	NA	NA	0.238222455235961	0.237050093637194	0.23940023521959	0.828125
46	176	1024	NA	NA	0.24181397951339	0.241365603609516	0.242263140349631	0.828125
46	176	1024	NA	NA	0.243316296527303	0.242040801101574	0.244598149528035	0.828125
46	176	1024	NA	NA	0.241559843416221	0.240699657317717	0.242422979174572	0.828125
47	161	1024	NA	NA	0.243197026824534	0.242542302268081	0.243853416847577	0.8427734375
47	161	1024	NA	NA	0.242508923202516	0.241163368144469	0.24386154576813	0.8427734375
47	161	1024	NA	NA	0.24216366429069	0.241404296265314	0.242925326219039	0.8427734375
47	161	1024	NA	NA	0.243979954576115	0.243325177429656	0.244636399376864	0.8427734375
47	161	1024	NA	NA	0.242747425063421	0.242195247954455	0.243300815047298	0.8427734375
48	207	1024	NA	NA	0.240672682437505	0.23966158551931	0.241687789614593	0.7978515625
48	207	1024	NA	NA	0.244751701207138	0.244060142402861	0.245445112340434	0.7978515625
48	207	1024	NA	NA	0.243858345474234	0.242823319867377	0.24489753448815	0.7978515625
48	207	1024	NA	NA	0.242832999281241	0.241921648098372	0.243747656945427	0.7978515625
49	180	1024	NA	NA	0.242561989006399	0.24169996579038	0.243426912376154	0.82421875
49	180	1024	NA	NA	0.243888494422451	0.242816675699429	0.244964776228461	0.82421875
49	180	1024	NA	NA	0.241797383711829	0.241083084779107	0.242513674419947	0.82421875
49	180	1024	NA	NA	0.24300914478468	0.24222078722275	0.243799924280264	0.82421875
49	180	1024	NA	NA	0.242534975955466	0.242032517283289	0.243038418771516	0.82421875
50	179	1024	NA	NA	0.240272390967463	0.239679486881988	0.240866701336553	0.8251953125
50	179	1024	NA	NA	0.243474420613706	0.242649909010926	0.244301575747607	0.8251953125
50	179	1024	NA	NA	0.239366423556885	0.238913235726867	0.239820435446314	0.8251953125
51	177	1024	NA	NA	0.242861708761021	0.242066675735654	0.24365920625676	0.8271484375
51	177	1024	NA	NA	0.244336690929878	0.243718720029772	0.244956142793703	0.8271484375
51	177	1024	NA	NA	0.239523368628278	0.238613819447628	0.24043624394291	0.8271484375
51	177	1024	NA	NA	0.242903893760415	0.24199234332682	0.243818678040519	0.8271484375
51	177	1024	NA	NA	0.241345243849318	0.240663885540468	0.242028416208394	0.8271484375
52	169	1024	NA	NA	0.241652887190088	0.240666310034858	0.242643269455828	0.8349609375
52	169	1024	NA	NA	0.242802008668535	0.242030089208354	0.243576296790032	0.8349609375
52	169	1024	NA	NA	0.243429745234471	0.242723473047933	0.244137956496194	0.8349609375
53	179	1024	NA	NA	0.244456738934321	0.243759084896432	0.245156286206579	0.8251953125
53	179	1024	NA	NA	0.241788506563096	0.240414744782861	0.243169642518599	0.8251953125
53	179	1024	NA	NA	0.24210768079632	0.241467864106568	0.242749094747273	0.8251953125
53	179	1024	NA	NA	0.240844622831592	0.240060980414318	0.241630721549692	0.8251953125
53	179	1024	NA	NA	0.243458978338153	0.242833239060466	0.244086273022928	0.8251953125
54	195	1024	NA	NA	0.242251112788808	0.241041756068915	0.243466201395425	0.8095703125
54	195	1024	NA	NA	0.245386959760516	0.244500929314612	0.246276027799326	0.8095703125
54	195	1024	NA	NA	0.240764501900408	0.240248508330333	0.241281558729279	0.8095703125
54	195	1024	NA	NA	0.242977678200492	0.241978010079302	0.243981238571062	0.8095703125
54	195	1024	NA	NA	0.243251602258252	0.242725660967575	0.243778619840685	0.8095703125
55	183	1024	NA	NA	0.244361771877266	0.243550853574502	0.245175245483394	0.8212890625
55	183	1024	NA	NA	0.242447858446729	0.241644770240344	0.243253467480475	0.8212890625
55	183	1024	NA	NA	0.241553627198947	0.240848454370595	0.242260781473616	0.8212890625
55	183	1024	NA	NA	0.243071811090376	0.242543228134856	0.243601504796092	0.8212890625
55	183	1024	NA	NA	0.244236453753496	0.243451949340713	0.245023350805908	0.8212890625
56	186	1024	NA	NA	0.243998536661388	0.243224080563175	0.24477532226789	0.818359375
56	186	1024	NA	NA	0.242684714845814	0.241567898166514	0.243806407891534	0.818359375
56	186	1024	NA	NA	0.242892363920512	0.24208277537332	0.243704506357704	0.818359375
56	186	1024	NA	NA	0.242994780735976	0.242169853923546	0.24382235515364	0.818359375
57	178	1024	NA	NA	0.242569805037561	0.241955212389779	0.24318587103459	0.826171875
57	178	1024	NA	NA	0.243784117474243	0.242904116178899	0.244667128508864	0.826171875
57	178	1024	NA	NA	0.242032731502538	0.240704543070222	0.243367981868874	0.826171875
57	178	1024	NA	NA	0.242310702522324	0.241454710142262	0.243169558704894	0.826171875
58	181	1024	NA	NA	0.242160918546993	0.240741753738279	0.243587947876834	0.8232421875
58	181	1024	NA	NA	0.242668684161162	0.241724946682003	0.243615894389536	0.8232421875
58	181	1024	NA	NA	0.243157713498942	0.242535048689444	0.243781887353866	0.8232421875
58	181	1024	NA	NA	0.24304328957128	0.242173396717358	0.243916130806184	0.8232421875
59	181	1024	NA	NA	0.241216920588401	0.240255932015355	0.242181595428359	0.8232421875
59	181	1024	NA	NA	0.241885414290656	0.240930721882372	0.242843667300636	0.8232421875
59	181	1024	NA	NA	0.244290250397224	0.243582183616373	0.245000263197371	0.8232421875
59	181	1024	NA	NA	0.242770254702527	0.242341051888622	0.243200174376573	0.8232421875
59	181	1024	NA	NA	0.24127947212958	0.239712208467683	0.242856393844729	0.8232421875
60	166	1024	NA	NA	0.241872752379363	0.241364708050427	0.242381803209559	0.837890625
60	166	1024	NA	NA	0.240131403045249	0.239491772920017	0.240772670581293	0.837890625
60	166	1024	NA	NA	0.241450778195596	0.240751427316605	0.242152081282599	0.837890625
60	166	1024	NA	NA	0.243686213743826	0.242781974077701	0.244593630767415	0.837890625
60	166	1024	NA	NA	0.245649016158241	0.245021814693715	0.246277738465517	0.837890625
61	185	1024	NA	NA	0.243446407055127	0.242742333163321	0.244152408775926	0.8193359375
61	185	1024	NA	NA	0.242797630762568	0.241893395449795	0.243705054244328	0.8193359375
61	185	1024	NA	NA	0.243094453836171	0.242669378254063	0.243520232010924	0.8193359375
61	185	1024	NA	NA	0.240886776748969	0.239409317676744	0.24237278532564	0.8193359375
61	185	1024	NA	NA	0.243555251533126	0.242663472103205	0.244450133101654	0.8193359375
62	176	1024	NA	NA	0.244331944409867	0.243744375245599	0.244920853427537	0.828125
62	176	1024	NA	NA	0.239705152873163	0.239169713114564	0.240241742823566	0.828125
62	176	1024	NA	NA	0.241327483172307	0.240794908729334	0.241861188966187	0.828125
62	176	1024	NA	NA	0.241305460559099	0.240202241590521	0.242413451039127	0.828125
63	190	1024	NA	NA	0.243568300907044	0.242902711590456	0.244235612185892	0.814453125
63	190	1024	NA	NA	0.242596609735207	0.242008495026117	0.243186071429523	0.814453125
63	190	1024	NA	NA	0.239614063149807	0.238807431937757	0.240423250057794	0.814453125
63	190	1024	NA	NA	0.241033572415672	0.240539097040567	0.241529004143633	0.814453125
63	190	1024	NA	NA	0.243069761763792	0.242268524554005	0.243873551642254	0.814453125
64	199	1024	NA	NA	0.243029842839099	0.242348805476727	0.243712687497408	0.8056640625
64	199	1024	NA	NA	0.244602084633004	0.243101811018303	0.246111094360085	0.8056640625
64	199	1024	NA	NA	0.241822928611178	0.241368275205237	0.242278405046984	0.8056640625
64	199	1024	NA	NA	0.243630802541732	0.242671355172458	0.244593830439052	0.8056640625
64	199	1024	NA	NA	0.2450148589309	0.244485409870838	0.245545416507811	0.8056640625
65	168	1024	NA	NA	0.240304809155154	0.239524317611759	0.241087688102969	0.8359375
65	168	1024	NA	NA	0.243103915967674	0.242126021251413	0.244085436649512	0.8359375
65	168	1024	NA	NA	0.243911809925318	0.243469377068622	0.244355002305808	0.8359375
65	168	1024	NA	NA	0.246250430059984	0.245584453661696	0.246918118782731	0.8359375
65	168	1024	NA	NA	0.241417145038253	0.240545312277187	0.242291953959256	0.8359375
66	170	1024	NA	NA	0.243042774606769	0.241939756662434	0.244150635425871	0.833984375
66	170	1024	NA	NA	0.242603563414646	0.242085407695677	0.243122765166207	0.833984375
66	170	1024	NA	NA	0.244436139041378	0.24360253217075	0.245272445199729	0.833984375
66	170	1024	NA	NA	0.243819285430995	0.242926311706124	0.244715358228537	0.833984375
66	170	1024	NA	NA	0.24482584177297	0.244029377673327	0.245624768427749	0.833984375
67	169	1024	NA	NA	0.243036553022121	0.242457364449558	0.24361707320119	0.8349609375
67	169	1024	NA	NA	0.241229913645895	0.240321145970253	0.242141977011521	0.8349609375
67	169	1024	NA	NA	0.244332319760143	0.24388282861481	0.244782609783508	0.8349609375
67	169	1024	NA	NA	0.24097848052472	0.239952491643852	0.242008593942328	0.8349609375
67	169	1024	NA	NA	0.242934195913064	0.242172243096572	0.243698409688119	0.8349609375
68	176	1024	NA	NA	0.243564477554474	0.242591040319636	0.244541679896226	0.828125
68	176	1024	NA	NA	0.241807251895097	0.241206318046119	0.242409624048528	0.828125
68	176	1024	NA	NA	0.241528992205083	0.240595387861462	0.242466003060144	0.828125
68	176	1024	NA	NA	0.242040060282952	0.241100521369489	0.242983049448748	0.828125
68	176	1024	NA	NA	0.242771458248065	0.242087670176259	0.243457068867612	0.828125
69	183	1024	NA	NA	0.240670586651539	0.239769999844122	0.241574355033831	0.8212890625
69	183	1024	NA	NA	0.245770853998689	0.244778897587913	0.24676669086607	0.8212890625
69	183	1024	NA	NA	0.242476846402939	0.241599883291916	0.243356811159493	0.8212890625
69	183	1024	NA	NA	0.243870613362722	0.243352636181585	0.24438965378994	0.8212890625
69	183	1024	NA	NA	0.245571793228301	0.244971660466731	0.246173320028247	0.8212890625
70	187	1024	NA	NA	0.240876166305662	0.240541289219665	0.241211481697435	0.8173828125
70	187	1024	NA	NA	0.242667803471327	0.242058045691859	0.243279009117616	0.8173828125
70	187	1024	NA	NA	0.242121221946687	0.241604514703838	0.242638969693038	0.8173828125
70	187	1024	NA	NA	0.241315473274086	0.240228610164318	0.242406955690437	0.8173828125
71	194	1024	NA	NA	0.242820045108005	0.242019767030913	0.243622819201314	0.810546875
71	194	1024	NA	NA	0.240315657690926	0.239432512947824	0.241201932526969	0.810546875
71	194	1024	NA	NA	0.243841758099798	0.243164150289887	0.244521151463992	0.810546875
71	194	1024	NA	NA	0.241196657195631	0.240407321935088	0.24198848053507	0.810546875
72	184	1024	NA	NA	0.243931132698243	0.242764966854565	0.245102706676971	0.8203125
72	184	1024	NA	NA	0.244298608848334	0.243349674499574	0.245251037746336	0.8203125
72	184	1024	NA	NA	0.244079733591316	0.243290232825701	0.244871701440177	0.8203125
72	184	1024	NA	NA	0.24213470354045	0.241776628956362	0.242493277581115	0.8203125
72	184	1024	NA	NA	0.243527616801186	0.243023107045402	0.244033115312143	0.8203125
73	186	1024	NA	NA	0.244435733024721	0.243786103650902	0.245086997492474	0.818359375
73	186	1024	NA	NA	0.243259092903662	0.24244246385903	0.244078313038202	0.818359375
73	186	1024	NA	NA	0.241650447554736	0.240386596514132	0.242920556069943	0.818359375
73	186	1024	NA	NA	0.241464829370668	0.240866236343859	0.242064822306432	0.818359375
73	186	1024	NA	NA	0.239829083296521	0.239025289298685	0.240635471169487	0.818359375
74	170	1024	NA	NA	0.241802368638536	0.241020392439395	0.242586730594108	0.833984375
74	170	1024	NA	NA	0.243122794601739	0.242183316392466	0.244065714936875	0.833984375
74	170	1024	NA	NA	0.243448995990713	0.242387543395421	0.244514829791262	0.833984375
74	170	1024	NA	NA	0.240551027590669	0.239916910278446	0.241186719634091	0.833984375
74	170	1024	NA	NA	0.241161641246215	0.240689798206157	0.241634372845013	0.833984375
75	192	1024	NA	NA	0.243787602039103	0.243259476473562	0.244316810863001	0.8125
75	192	1024	NA	NA	0.243427561974205	0.242506638332319	0.244351857929417	0.8125
75	192	1024	NA	NA	0.241348886761336	0.240206035276561	0.242496853397385	0.8125
75	192	1024	NA	NA	0.243032600365245	0.242244260930056	0.243823408316674	0.8125
75	192	1024	NA	NA	0.241626908642188	0.241157248227023	0.242097429931294	0.8125
76	193	1024	NA	NA	0.240686145731379	0.239967374209241	0.241406941369271	0.8115234375
76	193	1024	NA	NA	0.241086921217441	0.240518248056383	0.241656888837105	0.8115234375
76	193	1024	NA	NA	0.24093011787402	0.240153772455052	0.241708819958933	0.8115234375
76	193	1024	NA	NA	0.242412305702882	0.241708155150985	0.2431183912254	0.8115234375
76	193	1024	NA	NA	0.243294510345344	0.242567089132642	0.244023991022829	0.8115234375
77	155	1024	NA	NA	0.241124864837205	0.240553929120789	0.241697102099739	0.8486328125
77	155	1024	NA	NA	0.243709484699658	0.242999768981787	0.244421160670491	0.8486328125
77	155	1024	NA	NA	0.243176008160243	0.242229001988735	0.244126505504888	0.8486328125
77	155	1024	NA	NA	0.242738021905326	0.241713910202818	0.243766232346139	0.8486328125
78	193	1024	NA	NA	0.240519039974259	0.239845493505939	0.241194402901943	0.8115234375
78	193	1024	NA	NA	0.243223068224834	0.24244402988572	0.244004518868473	0.8115234375
78	193	1024	NA	NA	0.242962054225901	0.242347502732644	0.243578077045507	0.8115234375
78	193	1024	NA	NA	0.243592590251772	0.242738554223358	0.244449462840927	0.8115234375
78	193	1024	NA	NA	0.244502449800141	0.243803027661957	0.245203770457783	0.8115234375
79	173	1024	NA	NA	0.241686824473113	0.240860592934336	0.242515727864701	0.8310546875
79	173	1024	NA	NA	0.238557609724559	0.237780511751054	0.239337082334064	0.8310546875
79	173	1024	NA	NA	0.242219693691297	0.240833650921948	0.243613242485253	0.8310546875
79	173	1024	NA	NA	0.243517778772255	0.242949332446615	0.244087480857385	0.8310546875
79	173	1024	NA	NA	0.24430336858869	0.243405265210513	0.245204610473476	0.8310546875
80	173	1024	NA	NA	0.242326693195083	0.241753529949152	0.242901136454687	0.8310546875
80	173	1024	NA	NA	0.242531608642643	0.241786907269978	0.243278467698657	0.8310546875
80	173	1024	NA	NA	0.244651613309888	0.244147286706795	0.245156926798533	0.8310546875
80	173	1024	NA	NA	0.243648101709403	0.242513720998542	0.244787490955935	0.8310546875
80	173	1024	NA	NA	0.244095077659541	0.243406617634208	0.244785416737122	0.8310546875
81	186	1024	NA	NA	0.242811493384114	0.241834929825796	0.243791773712783	0.818359375
81	186	1024	NA	NA	0.242006224440228	0.241088405564434	0.242927404083282	0.818359375
81	186	1024	NA	NA	0.242814008327986	0.242236221029936	0.243393094731865	0.818359375
82	182	1024	NA	NA	0.24195001909391	0.240597175301928	0.24331001457885	0.822265625
82	182	1024	NA	NA	0.241522716225066	0.240760658934068	0.242287046290364	0.822265625
82	182	1024	NA	NA	0.241993759665256	0.241483098527583	0.242505457567469	0.822265625
82	182	1024	NA	NA	0.241657662036326	0.240960369530035	0.242356850699064	0.822265625
82	182	1024	NA	NA	0.242975471640161	0.241215227624575	0.244747799321001	0.822265625
83	177	1024	NA	NA	0.242194422794737	0.241367224851886	0.243024345501	0.8271484375
83	177	1024	NA	NA	0.241825564722901	0.241447862718763	0.242203834797155	0.8271484375
83	177	1024	NA	NA	0.243644213423722	0.242782207443236	0.244509110641187	0.8271484375
83	177	1024	NA	NA	0.245361048403165	0.244678488340432	0.246045412263346	0.8271484375
83	177	1024	NA	NA	0.243175690719556	0.242369088568824	0.243984827666306	0.8271484375
84	168	1024	NA	NA	0.244276590839042	0.243503409692497	0.245052090099607	0.8359375
84	168	1024	NA	NA	0.243043771583908	0.242482307750474	0.243606462850763	0.8359375
84	168	1024	NA	NA	0.239555442906998	0.239090929031975	0.240020821331711	0.8359375
84	168	1024	NA	NA	0.24400488952429	0.243105718687025	0.244907198077105	0.8359375
84	168	1024	NA	NA	0.240604051803352	0.240145840380112	0.241063084518135	0.8359375
85	190	1024	NA	NA	0.243209003942305	0.242492262324926	0.243927746096972	0.814453125
85	190	1024	NA	NA	0.242743877321748	0.241991716396749	0.243498243407086	0.814453125
85	190	1024	NA	NA	0.240105154108987	0.238957910125957	0.241257579958385	0.814453125
85	190	1024	NA	NA	0.238374102335143	0.237698558656718	0.239051479954335	0.814453125
85	190	1024	NA	NA	0.240526406807825	0.239628142645371	0.241427834790902	0.814453125
86	168	1024	NA	NA	0.242755540151134	0.241630507763247	0.243885508995658	0.8359375
86	168	1024	NA	NA	0.241134136929718	0.240053800998075	0.24221904531261	0.8359375
86	168	1024	NA	NA	0.241412691232668	0.241063064683078	0.241762794921843	0.8359375
86	168	1024	NA	NA	0.241102133229378	0.240274460194779	0.241932543958871	0.8359375
86	168	1024	NA	NA	0.243981330736026	0.242963530915198	0.245003166390161	0.8359375
87	179	1024	NA	NA	0.243324206994259	0.24250786079149	0.244143143817902	0.8251953125
87	179	1024	NA	NA	0.242944502577745	0.242293658067694	0.243596994184226	0.8251953125
87	179	1024	NA	NA	0.243347930671918	0.242552467043545	0.244145856440045	0.8251953125
87	179	1024	NA	NA	0.240647015426074	0.239618541131378	0.241679718751073	0.8251953125
87	179	1024	NA	NA	0.244012767212787	0.243427093716164	0.244599772509898	0.8251953125
88	184	1024	NA	NA	0.240049914128692	0.239465053007979	0.24063614456179	0.8203125
88	184	1024	NA	NA	0.242615817756373	0.241706711149725	0.243528152090421	0.8203125
88	184	1024	NA	NA	0.240440159045284	0.239932555605114	0.240948793119317	0.8203125
88	184	1024	NA	NA	0.243148833038527	0.242295818905206	0.244004678363674	0.8203125
88	184	1024	NA	NA	0.242344442403796	0.241563423394898	0.243127844561089	0.8203125
89	158	1024	NA	NA	0.240516924432281	0.239247387696534	0.241792788556187	0.845703125
89	158	1024	NA	NA	0.243173341257448	0.242563870680617	0.243784257031631	0.845703125
89	158	1024	NA	NA	0.242797212522393	0.24181497627275	0.243783216600585	0.845703125
89	158	1024	NA	NA	0.24030460340898	0.239532108729252	0.241079440751577	0.845703125
89	158	1024	NA	NA	0.243531525148507	0.242926608084303	0.244137865394007	0.845703125
90	172	1024	NA	NA	0.244430574273466	0.244019042447872	0.244842763004662	0.83203125
90	172	1024	NA	NA	0.243417547795241	0.242493155956579	0.244345263343841	0.83203125
90	172	1024	NA	NA	0.241480750107495	0.240863711928952	0.242099306462655	0.83203125
90	172	1024	NA	NA	0.239940073039893	0.239050466338413	0.240832791252478	0.83203125
90	172	1024	NA	NA	0.242732806419557	0.241719497582799	0.243750117308595	0.83203125
91	183	1024	NA	NA	0.242960684049893	0.241928017129073	0.243997505811664	0.8212890625
91	183	1024	NA	NA	0.244328237020772	0.243639304044315	0.24501901298162	0.8212890625
92	174	1024	NA	NA	0.239695935184298	0.238950922704755	0.240443127564214	0.830078125
92	174	1024	NA	NA	0.243963402627781	0.24283456453489	0.245097199064908	0.830078125
92	174	1024	NA	NA	0.238626170547424	0.237497431936724	0.239759940815494	0.830078125
92	174	1024	NA	NA	0.239677801183138	0.239075770460406	0.240281253356551	0.830078125
93	169	1024	NA	NA	0.24105757446567	0.239818557031318	0.242302607570181	0.8349609375
93	169	1024	NA	NA	0.244565518344177	0.243921346665062	0.24521129767397	0.8349609375
93	169	1024	NA	NA	0.242536979462723	0.241766754685919	0.243309516572816	0.8349609375
93	169	1024	NA	NA	0.243649455453802	0.242720179375572	0.244582092080262	0.8349609375
93	169	1024	NA	NA	0.24244538407522	0.241786645596218	0.243105812785671	0.8349609375
94	186	1024	NA	NA	0.242253729478485	0.241699670628907	0.242808985996325	0.818359375
94	186	1024	NA	NA	0.241191228845093	0.240479801167777	0.24190467641279	0.818359375
94	186	1024	NA	NA	0.240648859173691	0.239810446205506	0.241490029532513	0.818359375
94	186	1024	NA	NA	0.242682190316519	0.241799384065148	0.243568032584084	0.818359375
94	186	1024	NA	NA	0.241538090148801	0.240950659044616	0.242126897607564	0.818359375
95	180	1024	NA	NA	0.244852302227987	0.244137793724371	0.245568790601832	0.82421875
95	180	1024	NA	NA	0.24262659007054	0.241521822118198	0.243736123225563	0.82421875
95	180	1024	NA	NA	0.242774806049489	0.242310319554894	0.243240132446495	0.82421875
95	180	1024	NA	NA	0.240843826664082	0.240272251424688	0.241416680795269	0.82421875
95	180	1024	NA	NA	0.243404675349152	0.242826390591773	0.243984261032984	0.82421875
96	160	1024	NA	NA	0.245086547089444	0.243692541926454	0.246488080517454	0.84375
96	160	1024	NA	NA	0.24282254518242	0.242395503532348	0.243250295876823	0.84375
96	160	1024	NA	NA	0.242002964876024	0.240574992341791	0.243438902550596	0.84375
96	160	1024	NA	NA	0.243410520511992	0.24215490684998	0.24467226522904	0.84375
96	160	1024	NA	NA	0.242611784958902	0.241965261794197	0.243259969961048	0.84375
97	181	1024	NA	NA	0.239706008537513	0.239238473600405	0.240174400186745	0.8232421875
97	181	1024	NA	NA	0.24339986511935	0.24246510451171	0.244338021685797	0.8232421875
97	181	1024	NA	NA	0.242911488197911	0.241940272351621	0.243886385359171	0.8232421875
97	181	1024	NA	NA	0.244273095711813	0.242803048616572	0.2457515357686	0.8232421875
97	181	1024	NA	NA	0.24385773867077	0.242966511624168	0.244752051981999	0.8232421875
98	196	1024	NA	NA	0.243260036558692	0.242657314722065	0.243864198183608	0.80859375
98	196	1024	NA	NA	0.243158882048727	0.242083621798898	0.244238659169519	0.80859375
98	196	1024	NA	NA	0.241806094144153	0.240737456602363	0.242879188869498	0.80859375
98	196	1024	NA	NA	0.240690789119629	0.239996069201216	0.241387398545133	0.80859375
98	196	1024	NA	NA	0.243815142699556	0.243425045742721	0.244205842479533	0.80859375
99	180	1024	NA	NA	0.242437333367771	0.241738228514766	0.243138345492956	0.82421875
99	180	1024	NA	NA	0.244397080657595	0.243817778568559	0.2449776851203	0.82421875
99	180	1024	NA	NA	0.243485774249452	0.242633061396121	0.244341318902884	0.82421875
99	180	1024	NA	NA	0.241666410626051	0.240873622454441	0.242461655768655	0.82421875
120	153	1024	NA	NA	0.241524586417523	0.240844224785407	0.242206756874287	0.8505859375
120	153	1024	NA	NA	0.240563069390656	0.239458224267152	0.241672710467584	0.8505859375
120	153	1024	NA	NA	0.242448414732335	0.241905622557019	0.242992355204862	0.8505859375
120	153	1024	NA	NA	0.241529112682491	0.240682566934528	0.242378462406169	0.8505859375
120	153	1024	NA	NA	0.240856382671745	0.239895007790862	0.241821386230397	0.8505859375
140	182	1024	NA	NA	0.243233371614287	0.242570363005563	0.243898125856318	0.822265625
140	182	1024	NA	NA	0.239998740563095	0.239471207972512	0.240527388280295	0.822265625
140	182	1024	NA	NA	0.241007932910287	0.23962999529993	0.242393314615645	0.822265625
160	187	1024	NA	NA	0.241178070036313	0.240541293474285	0.241816469408701	0.8173828125
160	187	1024	NA	NA	0.245155074887241	0.244119352126312	0.246194964999348	0.8173828125
160	187	1024	NA	NA	0.244484539195777	0.243909360073758	0.245061001779358	0.8173828125
160	187	1024	NA	NA	0.240518990823393	0.239958397876358	0.241080842863833	0.8173828125
160	187	1024	NA	NA	0.242364846356393	0.241667344763721	0.243064246271931	0.8173828125
180	170	1024	NA	NA	0.244357781644545	0.243658482811835	0.245058978701563	0.833984375
180	170	1024	NA	NA	0.243777499361524	0.242883383145739	0.244674729989134	0.833984375
180	170	1024	NA	NA	0.242170823044063	0.241466728946653	0.242876848793163	0.833984375
180	170	1024	NA	NA	0.243270296191513	0.242060697047845	0.244485601934556	0.833984375
180	170	1024	NA	NA	0.24150119790758	0.240831198554888	0.242172988196787	0.833984375
200	177	1024	NA	NA	0.243573376215733	0.243094104248473	0.244053541303621	0.8271484375
200	177	1024	NA	NA	0.242528452690015	0.241864838067684	0.243193782060446	0.8271484375
200	177	1024	NA	NA	0.242545669455761	0.241747982275301	0.243345843091996	0.8271484375
200	177	1024	NA	NA	0.242312577782282	0.241270758154214	0.243358645539207	0.8271484375
200	177	1024	NA	NA	0.241825661982082	0.24123868896902	0.242413980590107	0.8271484375
220	187	1024	NA	NA	0.243703039984029	0.243085514375218	0.244322046887687	0.8173828125
220	187	1024	NA	NA	0.242052760359658	0.241557931772529	0.24254856376185	0.8173828125
220	187	1024	NA	NA	0.241419546221725	0.240727824362715	0.242113137413487	0.8173828125
220	187	1024	NA	NA	0.241627132044131	0.24104404864517	0.242211543247181	0.8173828125
220	187	1024	NA	NA	0.247071967727873	0.246228356903067	0.247918319142037	0.8173828125
240	170	1024	NA	NA	0.243625221426771	0.242199112920162	0.245059449535279	0.833984375
240	170	1024	NA	NA	0.242882839373705	0.242214502056903	0.243552915966283	0.833984375
240	170	1024	NA	NA	0.24329479965174	0.242642337775658	0.243948919496683	0.833984375
240	170	1024	NA	NA	0.241450637542393	0.240856949512885	0.242045703290492	0.833984375
240	170	1024	NA	NA	0.242671099206934	0.241678443773666	0.243667597150397	0.833984375
260	201	1024	NA	NA	0.239358987691276	0.23853137931371	0.240189346768422	0.8037109375
260	201	1024	NA	NA	0.245610425627614	0.24453260377889	0.246692747315198	0.8037109375
260	201	1024	NA	NA	0.241182394494689	0.240535084058817	0.241831376517411	0.8037109375
260	201	1024	NA	NA	0.241863845262507	0.241239204979197	0.242490008655255	0.8037109375
260	201	1024	NA	NA	0.23987974050387	0.239026546171377	0.240735789509675	0.8037109375
280	195	1024	NA	NA	0.243066610052888	0.242423942463382	0.243710886197321	0.8095703125
280	195	1024	NA	NA	0.243631711685728	0.2429540607232	0.244311146599309	0.8095703125
280	195	1024	NA	NA	0.243982345009016	0.243351004014292	0.244615234325464	0.8095703125
280	195	1024	NA	NA	0.242723868398366	0.241678566658293	0.243773433539986	0.8095703125
280	195	1024	NA	NA	0.241050200660195	0.240126157631871	0.241977584146444	0.8095703125
300	170	1024	NA	NA	0.242388583758106	0.242121141588835	0.242656304294475	0.833984375
300	170	1024	NA	NA	0.243780042502291	0.243114914244451	0.244446889030851	0.833984375
300	170	1024	NA	NA	0.243024758797357	0.242052653644069	0.244000541424597	0.833984375
300	170	1024	NA	NA	0.243630367107421	0.243207642854582	0.244053785548806	0.833984375
300	170	1024	NA	NA	0.239868479888906	0.23887899644019	0.240861892751069	0.833984375
320	155	1024	NA	NA	0.243052805986931	0.242440579103445	0.243666494196177	0.8486328125
320	155	1024	NA	NA	0.240979306394234	0.240009834778138	0.241952455016481	0.8486328125
320	155	1024	NA	NA	0.242743075630053	0.241997808806549	0.243490504825393	0.8486328125
320	155	1024	NA	NA	0.246726546936872	0.245683279438596	0.247773919289989	0.8486328125
320	155	1024	NA	NA	0.242866873478231	0.242133881647329	0.243601960520246	0.8486328125
340	173	1024	NA	NA	0.239620104787541	0.238925022359093	0.240317126547108	0.8310546875
340	173	1024	NA	NA	0.242649692288958	0.241775634894634	0.243526728839184	0.8310546875
340	173	1024	NA	NA	0.244541280510793	0.243758294447915	0.245326641190923	0.8310546875
340	173	1024	NA	NA	0.241798911613644	0.240872104502116	0.242729147510943	0.8310546875
340	173	1024	NA	NA	0.240823559313583	0.240250147603702	0.241398258942426	0.8310546875
360	170	1024	NA	NA	0.241856562509301	0.240723153420827	0.242995003631305	0.833984375
360	170	1024	NA	NA	0.241869036498117	0.241055567560544	0.242685093191552	0.833984375
360	170	1024	NA	NA	0.243076053145428	0.241817412151434	0.244340704564624	0.833984375
360	170	1024	NA	NA	0.242170229486055	0.241001888865774	0.243343917644256	0.833984375
360	170	1024	NA	NA	0.244035137139308	0.243198926860686	0.244874065734432	0.833984375
380	184	1024	NA	NA	0.242897932461248	0.24172846919503	0.244072737277032	0.8203125
380	184	1024	NA	NA	0.241235783311944	0.240673998426525	0.24179882771106	0.8203125
380	184	1024	NA	NA	0.244499474886086	0.243894415490823	0.245105951791002	0.8203125
380	184	1024	NA	NA	0.242983506826798	0.242154170914779	0.243815523536661	0.8203125
380	184	1024	NA	NA	0.241638036001846	0.240804305152397	0.242474542601223	0.8203125
400	171	1024	NA	NA	0.243438517976005	0.242475657021023	0.244405059369407	0.8330078125
400	171	1024	NA	NA	0.24150984925779	0.240663640404667	0.242358854158273	0.8330078125
420	183	1024	NA	NA	0.242112531302903	0.241532072197227	0.242694304061098	0.8212890625
420	183	1024	NA	NA	0.243944950661311	0.242995743707581	0.244897668126734	0.8212890625
420	183	1024	NA	NA	0.241738333444304	0.241248060879159	0.24222956426116	0.8212890625
420	183	1024	NA	NA	0.241894561274363	0.241360715555949	0.242429541706969	0.8212890625
420	183	1024	NA	NA	0.243682597718455	0.24285430705403	0.244513555113857	0.8212890625
440	196	1024	NA	NA	0.241704718920136	0.240668915327104	0.242744728592872	0.80859375
440	196	1024	NA	NA	0.242917818773151	0.242072859618461	0.243765559694696	0.80859375
440	196	1024	NA	NA	0.243192908958086	0.242218967897409	0.244170551627272	0.80859375
440	196	1024	NA	NA	0.242679330489464	0.24213629713514	0.243223513483057	0.80859375
440	196	1024	NA	NA	0.242427521115422	0.241641160471793	0.243216346964087	0.80859375
460	185	1024	NA	NA	0.242037303718885	0.241312898795284	0.242763758323374	0.8193359375
460	185	1024	NA	NA	0.241301966554972	0.240736346849842	0.241868836075459	0.8193359375
460	185	1024	NA	NA	0.241315255931286	0.2405152473326	0.24211776901871	0.8193359375
460	185	1024	NA	NA	0.243629707775125	0.242937748343998	0.244323528962666	0.8193359375
460	185	1024	NA	NA	0.242890278668436	0.242165094893563	0.243617509830664	0.8193359375
480	162	1024	NA	NA	0.245046020873788	0.244274256605492	0.245820095801883	0.841796875
480	162	1024	NA	NA	0.241868934847343	0.241281625354731	0.242457591853408	0.841796875
480	162	1024	NA	NA	0.241183394097147	0.240818102411618	0.241549207134612	0.841796875
480	162	1024	NA	NA	0.239780242389262	0.238783259786465	0.240781136519891	0.841796875
480	162	1024	NA	NA	0.243794130764704	0.243091760876421	0.244498418383255	0.841796875
500	171	1024	NA	NA	0.241138798874736	0.240655546419218	0.241622964280833	0.8330078125
500	171	1024	NA	NA	0.241694542516111	0.240923923098738	0.242467486508167	0.8330078125
500	171	1024	NA	NA	0.243823135099642	0.243014780923105	0.244634033583553	0.8330078125
500	171	1024	NA	NA	0.241499683122052	0.240926804950483	0.242073844542584	0.8330078125
500	171	1024	NA	NA	0.241328655936601	0.240755160987365	0.24190343724084	0.8330078125
520	160	1024	NA	NA	0.243800866207469	0.243029839826433	0.244574202199534	0.84375
520	160	1024	NA	NA	0.24253210952791	0.241456344553068	0.243612397032911	0.84375
520	160	1024	NA	NA	0.241606474666338	0.240762599097814	0.242453132399773	0.84375
520	160	1024	NA	NA	0.243191388673549	0.242526020162023	0.243858481583334	0.84375
520	160	1024	NA	NA	0.244145115777932	0.242774284799464	0.24552327764961	0.84375
540	179	1024	NA	NA	0.241614507442282	0.241107221530665	0.24212281962623	0.8251953125
540	179	1024	NA	NA	0.242148503234928	0.241276735296485	0.243023238166492	0.8251953125
540	179	1024	NA	NA	0.241736103698983	0.240646251118476	0.242830603384792	0.8251953125
560	176	1024	NA	NA	0.243928163723224	0.243334108473535	0.244523617662636	0.828125
560	176	1024	NA	NA	0.241588370700751	0.240936723851171	0.242241712781121	0.828125
560	176	1024	NA	NA	0.242071070449969	0.241388948964138	0.242755007644484	0.828125
560	176	1024	NA	NA	0.242999980943927	0.242174997134157	0.243827616825203	0.828125
560	176	1024	NA	NA	0.241993690397617	0.240796455235059	0.24319652867625	0.828125
580	171	1024	NA	NA	0.243447020707914	0.242492651302187	0.244404934719056	0.8330078125
580	171	1024	NA	NA	0.243988774692425	0.243346949141237	0.24463219965371	0.8330078125
580	171	1024	NA	NA	0.241903264237453	0.241460470449274	0.242346823407482	0.8330078125
580	171	1024	NA	NA	0.244311542150369	0.243834542880177	0.244789424236075	0.8330078125
580	171	1024	NA	NA	0.241736373390463	0.241030973676338	0.242443756351262	0.8330078125
600	171	1024	NA	NA	0.241708108960803	0.240930751117783	0.242487830996827	0.8330078125
600	171	1024	NA	NA	0.243592067382127	0.242698129667991	0.244489113196531	0.8330078125
600	171	1024	NA	NA	0.242544122756388	0.24147603455949	0.243616657113773	0.8330078125
600	171	1024	NA	NA	0.240996468697059	0.240111751526738	0.24188425232249	0.8330078125
600	171	1024	NA	NA	0.242157594883793	0.241115427180585	0.243204003530731	0.8330078125
620	187	1024	NA	NA	0.241817628326418	0.241139994225684	0.242497057307386	0.8173828125
620	187	1024	NA	NA	0.240585502943255	0.239637185764591	0.241537350217964	0.8173828125
620	187	1024	NA	NA	0.242325563831195	0.241517651817609	0.243136020003076	0.8173828125
620	187	1024	NA	NA	0.241892085397483	0.240592760076782	0.243198027076775	0.8173828125
620	187	1024	NA	NA	0.240950191448975	0.239910507198925	0.241994196657427	0.8173828125
640	184	1024	NA	NA	0.244000245463109	0.242948080113243	0.245056807751309	0.8203125
640	184	1024	NA	NA	0.244809216107221	0.243752229506678	0.245870537302236	0.8203125
640	184	1024	NA	NA	0.241099475754046	0.239759842410004	0.24244616653152	0.8203125
640	184	1024	NA	NA	0.240860855529574	0.240141776072341	0.24158195800253	0.8203125
640	184	1024	NA	NA	0.24354909547422	0.2429799612729	0.244119517055516	0.8203125
660	199	1024	NA	NA	0.239991023733015	0.239216711092754	0.240767739787259	0.8056640625
660	199	1024	NA	NA	0.243010939666184	0.242482444250119	0.24354052258067	0.8056640625
660	199	1024	NA	NA	0.240494689298304	0.23950232711863	0.241491003298813	0.8056640625
660	199	1024	NA	NA	0.244165854133095	0.243674213326218	0.244658431780406	0.8056640625
660	199	1024	NA	NA	0.245328682548766	0.244661571983956	0.245997514820131	0.8056640625
680	183	1024	NA	NA	0.243088688299617	0.242244303400669	0.243935853248887	0.8212890625
680	183	1024	NA	NA	0.242211802594769	0.241518112243635	0.242907370711713	0.8212890625
680	183	1024	NA	NA	0.243827966130415	0.243141940978201	0.244515820292128	0.8212890625
680	183	1024	NA	NA	0.240166010796226	0.239287495315173	0.241047552586586	0.8212890625
680	183	1024	NA	NA	0.243783976925723	0.24254757228728	0.245026350840801	0.8212890625
700	162	1024	NA	NA	0.242764447298547	0.242001614784535	0.243529551228932	0.841796875
700	162	1024	NA	NA	0.243983860178321	0.243338899160029	0.244630435553034	0.841796875
700	162	1024	NA	NA	0.242208979686957	0.241383257210207	0.243037367443965	0.841796875
700	162	1024	NA	NA	0.241602695024282	0.240506233848603	0.242703857449845	0.841796875
700	162	1024	NA	NA	0.242098665993212	0.241675228199379	0.242522802257161	0.841796875
720	160	1024	NA	NA	0.241073122713881	0.240158959144031	0.241990558800998	0.84375
720	160	1024	NA	NA	0.244865432206341	0.243903904785506	0.245830543122858	0.84375
720	160	1024	NA	NA	0.241970412180245	0.241425369611159	0.242516613515674	0.84375
720	160	1024	NA	NA	0.240062827049535	0.239126526908549	0.241002569975514	0.84375
720	160	1024	NA	NA	0.24300736232312	0.242198511917838	0.243818816203641	0.84375
740	174	1024	NA	NA	0.240815150570542	0.239888311575041	0.241745359479393	0.830078125
740	174	1024	NA	NA	0.241477357319894	0.240815344979334	0.242141082778339	0.830078125
740	174	1024	NA	NA	0.241757166148454	0.241273566616824	0.242241697873162	0.830078125
740	174	1024	NA	NA	0.241349443210735	0.240446505366853	0.242255577275908	0.830078125
740	174	1024	NA	NA	0.242881553550045	0.24218881072883	0.243576163765516	0.830078125
760	177	1024	NA	NA	0.242139793285598	0.24162601116934	0.242654603215798	0.8271484375
760	177	1024	NA	NA	0.242825281977677	0.242280860636789	0.243370881236581	0.8271484375
760	177	1024	NA	NA	0.242949323199261	0.242263505382905	0.243636971948218	0.8271484375
760	177	1024	NA	NA	0.240427571451176	0.240036316652928	0.240819425166742	0.8271484375
760	177	1024	NA	NA	0.242748405030961	0.24192012710117	0.243579353055889	0.8271484375
780	176	1024	NA	NA	0.241752655608951	0.240980131643339	0.242527512002396	0.828125
780	176	1024	NA	NA	0.240551373419332	0.240074720251858	0.241028934969649	0.828125
780	176	1024	NA	NA	0.239982487411344	0.239504194865988	0.240461696458476	0.828125
780	176	1024	NA	NA	0.244158049981471	0.243603627970271	0.244713664702563	0.828125
780	176	1024	NA	NA	0.240552154265028	0.239884140785347	0.24122191530225	0.828125
800	178	1024	NA	NA	0.240946317798083	0.240248901623022	0.241645676839482	0.826171875
800	178	1024	NA	NA	0.241077823747309	0.240526956175538	0.24162987837026	0.826171875
800	178	1024	NA	NA	0.243108781376405	0.242499649601218	0.243719355026801	0.826171875
800	178	1024	NA	NA	0.24170210159288	0.240923654309762	0.242482918519924	0.826171875
800	178	1024	NA	NA	0.243331000601944	0.242586382778353	0.244077779783189	0.826171875
820	180	1024	NA	NA	0.242667175270005	0.241989942864341	0.243346194090517	0.82421875
820	180	1024	NA	NA	0.241705573113347	0.240772100064954	0.242642451672143	0.82421875
820	180	1024	NA	NA	0.242715111998113	0.241882201221388	0.243550725594249	0.82421875
820	180	1024	NA	NA	0.242657631356098	0.242001600502783	0.243315339906911	0.82421875
820	180	1024	NA	NA	0.243679139875781	0.243009579740266	0.244350443264824	0.82421875
840	176	1024	NA	NA	0.24100238448628	0.24023317534877	0.241773910039989	0.828125
840	176	1024	NA	NA	0.241119635993888	0.24043310791389	0.24180800760727	0.828125
840	176	1024	NA	NA	0.241466783360193	0.240640290582526	0.242295946981962	0.828125
840	176	1024	NA	NA	0.238243461454498	0.237694106702318	0.238794004034563	0.828125
840	176	1024	NA	NA	0.243001438923853	0.242218147654797	0.24378711750906	0.828125
860	186	1024	NA	NA	0.241067930207572	0.239870503237772	0.242270974283879	0.818359375
860	186	1024	NA	NA	0.241978751409815	0.241324671698968	0.242634502247169	0.818359375
860	186	1024	NA	NA	0.243374427635538	0.242759527641407	0.243990796446864	0.818359375
860	186	1024	NA	NA	0.244094412717852	0.243442444157257	0.2447480337021	0.818359375
860	186	1024	NA	NA	0.242147811314717	0.241424309171877	0.242873357341829	0.818359375
880	209	1024	NA	NA	0.241785056785463	0.24128403401843	0.24228705848908	0.7958984375
880	209	1024	NA	NA	0.243877492307613	0.24287218599632	0.244886730626691	0.7958984375
880	209	1024	NA	NA	0.24343872758217	0.242630514250118	0.24424948092771	0.7958984375
880	209	1024	NA	NA	0.24344627608996	0.242288834133692	0.244609051862511	0.7958984375
880	209	1024	NA	NA	0.242368038800214	0.241674578541798	0.243063411649619	0.7958984375
900	147	1024	NA	NA	0.24184803936049	0.240922324148114	0.242777099263361	0.8564453125
900	147	1024	NA	NA	0.24195524287109	0.241036354491556	0.242877433186421	0.8564453125
900	147	1024	NA	NA	0.242267140172074	0.241487403774973	0.243049248814108	0.8564453125
920	165	1024	NA	NA	0.240629507635947	0.240172750562651	0.241087079931062	0.8388671875
920	165	1024	NA	NA	0.242547515624957	0.241771673669193	0.24332570707314	0.8388671875
920	165	1024	NA	NA	0.244174919779702	0.243036447589509	0.245318426327789	0.8388671875
920	165	1024	NA	NA	0.241036579170596	0.240153147471517	0.241923061554863	0.8388671875
920	165	1024	NA	NA	0.241669197965759	0.240878224509501	0.242462664165508	0.8388671875
940	171	1024	NA	NA	0.244490896445746	0.243674938227927	0.245309437912032	0.8330078125
940	171	1024	NA	NA	0.241467094599411	0.24053738948017	0.242400185864432	0.8330078125
940	171	1024	NA	NA	0.241147932622265	0.240314372139693	0.241984213364269	0.8330078125
940	171	1024	NA	NA	0.245002630489033	0.244535080273966	0.245471026595472	0.8330078125
940	171	1024	NA	NA	0.243885081604598	0.24331131468444	0.24446012630003	0.8330078125
960	170	1024	NA	NA	0.243478336261806	0.243040277348715	0.243917140707508	0.833984375
960	170	1024	NA	NA	0.242612791190723	0.242001807411313	0.243225229277992	0.833984375
960	170	1024	NA	NA	0.241869755016691	0.241489498265524	0.242250575971141	0.833984375
960	170	1024	NA	NA	0.240385691999109	0.239485195240844	0.241289373959034	0.833984375
960	170	1024	NA	NA	0.244279529405384	0.243397576723867	0.245164506006486	0.833984375
980	186	1024	NA	NA	0.241753973328302	0.24120284015685	0.242306316565474	0.818359375
980	186	1024	NA	NA	0.240993656685283	0.240056768782214	0.241933983364346	0.818359375
980	186	1024	NA	NA	0.242159903420633	0.241401884873971	0.24292020804572	0.818359375
980	186	1024	NA	NA	0.244294194165988	0.243821113874575	0.244768143030991	0.818359375
980	186	1024	NA	NA	0.244602706692921	0.242866410901644	0.246350716617088	0.818359375
