# Supplementary material for: Defectors Can Create Conditions That Rescue Cooperation
Source: PLoS Comput Biol. 2015 Dec 21;11(12):e1004645. doi: 10.1371/journal.pcbi.1004645 (PMC4687000; doi:10.1371/journal.pcbi.1004645)
Supplement: S3 Data — (ZIP) [file pcbi.1004645.s014.zip › anc_release.csv]

release.rate	extinct	total	res.mean	res.per.cell	growth.rate	lower	upper	survival.prob
0	1024	1024	NA	NA	NA	NA	NA	0
0.05	1024	1024	NA	NA	NA	NA	NA	0
0.1	1024	1024	NA	NA	NA	NA	NA	0
0.15	1024	1024	NA	NA	NA	NA	NA	0
0.2	1024	1024	NA	NA	NA	NA	NA	0
0.25	1024	1024	NA	NA	NA	NA	NA	0
0.3	1024	1024	NA	NA	NA	NA	NA	0
0.35	1024	1024	NA	NA	NA	NA	NA	0
0.4	1024	1024	NA	NA	NA	NA	NA	0
0.45	1024	1024	NA	NA	NA	NA	NA	0
0.5	1024	1024	NA	NA	NA	NA	NA	0
0.525	1024	1024	NA	NA	NA	NA	NA	0
0.535	1024	1024	NA	NA	NA	NA	NA	0
0.545	1024	1024	NA	NA	NA	NA	NA	0
0.55	1024	1024	NA	NA	NA	NA	NA	0
0.555	1022	1024	2.91439063408317	0.00232710821827837	0.00104300597575205	0.00100976019500385	0.0010763356364284	0.001953125
0.555	1022	1024	2.91456937715076	0.00234883045484334	0.000403731249404878	0.000347011503541493	0.000460496368215089	0.001953125
0.565	1008	1024	2.95662194700352	0.000820109568494182	0.00149710108364913	0.00148647359143523	0.00150778394640144	0.015625
0.565	1008	1024	2.94998144412618	0.000643708510147259	0.00128007488635145	0.00126563782458793	0.00129460491319958	0.015625
0.565	1008	1024	2.9657144670051	0.00103061359716329	0.0018840428661778	0.00187638572551615	0.00189172323693026	0.015625
0.575	1007	1024	3.02670068537176	0.000814787211067258	0.00346953921905627	0.003446785946486	0.00349240175509401	0.0166015625
0.575	1007	1024	3.03010642587671	0.000919359491781694	0.00334665691599959	0.00331915171734466	0.00337432213473224	0.0166015625
0.575	1007	1024	3.03254375113405	0.000949499713619918	0.00349586951733846	0.00347551343221852	0.00351631047127828	0.0166015625
0.575	1007	1024	3.03972564120662	0.00118177430734344	0.00401414280698845	0.00399250374165567	0.00403585676577162	0.0166015625
0.585	1001	1024	3.07989012640248	0.000709166989203075	0.00448398098141752	0.00445081269646275	0.00451734418691927	0.0224609375
0.585	1001	1024	3.09056500466757	0.000771827854260634	0.00468722778959004	0.00465749447023987	0.0047171065338519	0.0224609375
0.585	1001	1024	3.09279455672414	0.000886400663198206	0.00506991632658582	0.00503688957907358	0.00510311441784615	0.0224609375
0.585	1001	1024	3.10227138719726	0.00105168334533797	0.00519296337481887	0.00517781347609416	0.00520814908917358	0.0224609375
0.585	1001	1024	3.09706670583368	0.000998512266316949	0.00556588212158474	0.00551646826066085	0.00561564452058648	0.0224609375
0.595	994	1024	3.13224510543095	0.000683628571232197	0.00533551280192909	0.00527429527759179	0.00539731961185112	0.029296875
0.595	994	1024	3.13949033924539	0.00076622732245015	0.00584899475251986	0.00579444902688871	0.00590397604050615	0.029296875
0.595	994	1024	3.14792732060374	0.000760136975486052	0.00569695496162377	0.00564654707213205	0.00574773138989295	0.029296875
0.595	994	1024	3.15161071778891	0.000807204210932408	0.00631825973262938	0.0062695190875824	0.00636732223762407	0.029296875
0.6	982	1024	3.16603074312729	0.000673622846068543	0.00618686381201188	0.00611376210987964	0.00626068846218384	0.041015625
0.6	982	1024	3.16421815293846	0.000654315506309735	0.00610045769496601	0.00603256954088617	0.00616896812063664	0.041015625
0.6	982	1024	3.16572440791199	0.000668196336553262	0.00622171082865226	0.00615442738255127	0.00628959831673444	0.041015625
0.6	982	1024	3.16714988418702	0.000742982404209216	0.00621563606140245	0.00614501956011331	0.00628693134781115	0.041015625
0.6	982	1024	3.16530782046242	0.000673347763419346	0.00604714941941892	0.00598099034050931	0.00611391054530582	0.041015625
0.605	976	1024	3.22600449095943	0.000835941035158083	0.00862092357837986	0.00856265859893167	0.00867951645890942	0.046875
0.605	976	1024	3.24354006567757	0.00106619046337992	0.00832161317632424	0.00828281836221009	0.00836054491983515	0.046875
0.605	976	1024	3.24270510250492	0.000984730562205605	0.00880998244308025	0.0087687221283324	0.00885138624050635	0.046875
0.605	976	1024	3.24210988416005	0.000985841891472273	0.00888513244911108	0.00884103219057808	0.00892939353264371	0.046875
0.605	976	1024	3.24694878131678	0.00115515899196154	0.00881050441648577	0.00875496167871867	0.00886628815413956	0.046875
0.61	981	1024	3.24023721748694	0.000804423337951091	0.00831212641109979	0.00822960245652611	0.00839536537449941	0.0419921875
0.61	981	1024	3.23879853477783	0.000728531546721797	0.00792101688666795	0.00783645721702806	0.00800634811816295	0.0419921875
0.61	981	1024	3.24222582267348	0.000804921850795336	0.00850523727732321	0.00842038405160421	0.0085908380238123	0.0419921875
0.61	981	1024	3.23567285517524	0.000646850333550962	0.00789992447337317	0.00782640185143618	0.00797401570995102	0.0419921875
0.61	981	1024	3.23388118217725	0.00066118072182133	0.00768538381422618	0.00759618227539449	0.00777543060444722	0.0419921875
0.615	979	1024	3.27643006753126	0.000763595871043476	0.00881798902897061	0.00875075378490318	0.00888567317876152	0.0439453125
0.62	968	1024	3.31195686292851	0.000762622945225566	0.0101263241054275	0.0100351575092177	0.0102182109134661	0.0546875
0.62	968	1024	3.31291583668703	0.000750497926975138	0.00978058794525147	0.00969954229185587	0.00986222389240383	0.0546875
0.62	968	1024	3.31159195203182	0.000782150068378341	0.00971195230933169	0.00961800549313372	0.00980668850861594	0.0546875
0.62	968	1024	3.31283023208599	0.000758505671867321	0.00998254868556814	0.00989915564689441	0.0100665528436663	0.0546875
0.62	968	1024	3.31180160307617	0.000733075649073862	0.00978881853744337	0.00970579648588463	0.00987245494929095	0.0546875
0.625	968	1024	3.35139847387707	0.00082731654272737	0.01064348694276	0.0105730057110363	0.0107143864315677	0.0546875
0.625	968	1024	3.34663665583949	0.000704406555767584	0.0105071294838457	0.0104107957234556	0.0106042239594442	0.0546875
0.625	968	1024	3.34973479963477	0.000806619542320014	0.0108238715199471	0.0107482969580426	0.0108999173272616	0.0546875
0.63	961	1024	3.38526934986862	0.000808153770582432	0.0118144765156507	0.0117146922617115	0.0119150069992828	0.0615234375
0.63	961	1024	3.38806049583843	0.000846874706929748	0.0120638840367569	0.0119732735505436	0.0121551095292716	0.0615234375
0.63	961	1024	3.38572474823376	0.000803248568794559	0.0117655133741396	0.0116768912460578	0.0118547315056141	0.0615234375
0.63	961	1024	3.38562025948908	0.000806192682711677	0.0120286532109466	0.0119359157205995	0.0121220256032411	0.0615234375
0.63	961	1024	3.38470031750261	0.000819783340341811	0.0119225001299392	0.011791483034926	0.0120547878601388	0.0615234375
0.635	965	1024	3.42146685095908	0.000802370377570185	0.0124622682801003	0.0123690333007601	0.0125561224000933	0.0576171875
0.635	965	1024	3.42356316604902	0.000829022435025781	0.0128573019868866	0.0127787203873652	0.0129363170778223	0.0576171875
0.635	965	1024	3.42141414299214	0.000820276394409236	0.0126642563799304	0.0125738075903153	0.0127552798263082	0.0576171875
0.635	965	1024	3.42275354534345	0.00083034344457702	0.0124080044378227	0.0123147792684411	0.0125018598644494	0.0576171875
0.635	965	1024	3.42228996287988	0.000815246281183302	0.0126390972107293	0.0125477074289543	0.0127310786107266	0.0576171875
0.64	963	1024	3.45940894809724	0.00083000189792698	0.0133321155190048	0.0132390781625824	0.0134257339369461	0.0595703125
0.64	963	1024	3.46044441290758	0.000825271385412578	0.0132666737648662	0.0131763083358246	0.0133575936224899	0.0595703125
0.64	963	1024	3.45844383606605	0.000831938033610202	0.013758508784047	0.0136456515462493	0.0138721942933903	0.0595703125
0.64	963	1024	3.4557263788836	0.000757971181306962	0.0133028747534524	0.0131825427872604	0.0134241493917225	0.0595703125
0.645	967	1024	3.49540144335347	0.00085145259520062	0.0143754419903808	0.0142528044777244	0.0144990204997713	0.0556640625
0.645	967	1024	3.49549021246838	0.000861566864420578	0.0144613248894496	0.0143417895460893	0.0145817475777829	0.0556640625
0.645	967	1024	3.49682157467805	0.000877894118097113	0.0143739036027505	0.0142697297989682	0.0144787612707604	0.0556640625
0.645	967	1024	3.4940753602011	0.000833911330835865	0.0147033298403614	0.0145610722848583	0.0148468065191648	0.0556640625
0.645	967	1024	3.49288025095943	0.000815695922671954	0.0144456064806189	0.0143027793341351	0.014589672452324	0.0556640625
0.65	955	1024	3.53080076198893	0.000832887622626465	0.0154968503385365	0.015365936808506	0.015628746627823	0.0673828125
0.65	955	1024	3.54404602372332	0.000912785968533547	0.0161732914832921	0.0161073488699995	0.0162394751101282	0.0673828125
0.65	955	1024	3.54668516029737	0.000870995721866286	0.0158506409726104	0.0157758427170017	0.0159257459615246	0.0673828125
0.65	955	1024	3.54778179230023	0.000896019795797817	0.016057794754654	0.0159796105918368	0.0161363062890692	0.0673828125
0.65	955	1024	3.55163488633729	0.000957734455954069	0.0164132013284061	0.0163192457953742	0.0165076199245694	0.0673828125
0.655	956	1024	3.56842496704882	0.000868303605911916	0.0162117547870351	0.0160434883691136	0.016381580530536	0.06640625
0.655	956	1024	3.56932207718593	0.000856425929799734	0.0161300005547422	0.0159997702635985	0.0162611740677538	0.06640625
0.655	956	1024	3.5677104645752	0.000775852364198865	0.0158298891894554	0.0157231985117806	0.0159372173733171	0.06640625
0.655	956	1024	3.56882325745158	0.000839094232810002	0.0161363060485283	0.0160122591728012	0.0162612053671044	0.06640625
0.655	956	1024	3.56952305414274	0.00087879886375476	0.0158372947069011	0.0157129711205537	0.0159624958977533	0.06640625
0.66	942	1024	3.60546826037752	0.00088106445288121	0.01663986342813	0.0164851013023726	0.0167959116457688	0.080078125
0.66	942	1024	3.60314609531086	0.000796761349077029	0.016771775385008	0.0166230906562474	0.0169216225966452	0.080078125
0.66	942	1024	3.60595832497165	0.000829832548093492	0.0170577451150026	0.0169355086091187	0.0171807671567309	0.080078125
0.66	942	1024	3.60660216223972	0.000880577375772781	0.0170246927977992	0.0169100918387633	0.0171399890995659	0.080078125
0.66	942	1024	3.60560960868727	0.000838513476275336	0.0169890902608105	0.0168498383671617	0.0171293652841897	0.080078125
0.665	950	1024	3.64323084349615	0.000841105760796971	0.0182573041404834	0.0181378182321907	0.0183774899845733	0.072265625
0.665	950	1024	3.6422378142196	0.000838580019692416	0.0179671253261463	0.0178399924449685	0.0180950612649083	0.072265625
0.665	950	1024	3.64515319311812	0.000871171497288703	0.0185902319469651	0.018452405421674	0.0187289865602003	0.072265625
0.665	950	1024	3.64387272749215	0.000863123941631	0.017481128922061	0.0173577765591341	0.0176052610010563	0.072265625
0.665	950	1024	3.64391535329134	0.000919958735812571	0.0176292159804346	0.0174809240679953	0.0177786327250776	0.072265625
0.67	942	1024	3.67983053246474	0.000798205654744356	0.0189511169578163	0.0188504558189812	0.0190522528056165	0.080078125
0.67	942	1024	3.68020307983644	0.000861053623596374	0.018795518614956	0.0186514770207495	0.018940547408877	0.080078125
0.67	942	1024	3.68342548057021	0.000967599545602013	0.0188346543328452	0.0187061832939013	0.0189639243242463	0.080078125
0.67	942	1024	3.68041104595294	0.00086376110077143	0.0186690566865786	0.0185354671109497	0.0188034984455267	0.080078125
0.67	942	1024	3.68029847927288	0.000840952340806984	0.0186540879944717	0.0185356204687236	0.0187732232497003	0.080078125
0.675	944	1024	3.71904702407294	0.000899901342284214	0.0197609940277709	0.0195822535381834	0.0199411857836929	0.078125
0.675	944	1024	3.71985156449137	0.000903934394309143	0.0198265107458767	0.0196788079899495	0.0199752098004843	0.078125
0.675	944	1024	3.71802033216167	0.000887385424825769	0.020150558676357	0.0200142112948281	0.0202877330913281	0.078125
0.675	944	1024	3.71922644963376	0.000871889972778325	0.020155948749679	0.0200309125756486	0.0202816823045157	0.078125
0.675	944	1024	3.71745810909556	0.000845167204088331	0.0193710352793043	0.0192149647077652	0.0195282221827951	0.078125
0.68	955	1024	3.75866094451504	0.000943428843874198	0.0210618453216636	0.0209237632998489	0.0212007504386138	0.0673828125
0.68	955	1024	3.75615967477875	0.000871997720208211	0.0205011724913419	0.0203705380974934	0.0206325510764093	0.0673828125
0.68	955	1024	3.75777805031518	0.000920840253936523	0.0202434737383244	0.0200994259916343	0.0203884492147108	0.0673828125
0.68	955	1024	3.76026875395171	0.000966366823411068	0.0206191738095827	0.0204955135268299	0.020743514561418	0.0673828125
0.68	955	1024	3.75716656539783	0.000912046060266001	0.0212386873952191	0.0210690991768135	0.0214094996984251	0.0673828125
0.685	917	1024	3.79391577723014	0.000878374949858002	0.0213238884600492	0.0211417371728026	0.0215074292420937	0.1044921875
0.685	917	1024	3.79596434201256	0.000908948768771993	0.0211508057870419	0.02100192995795	0.0213006262719836	0.1044921875
0.685	917	1024	3.79583244279405	0.000918995386315516	0.0214491091163982	0.0213003010228657	0.0215988519349593	0.1044921875
0.685	917	1024	3.79690154500491	0.000906686703395671	0.0218761190547052	0.0217382210052803	0.0220148048349057	0.1044921875
0.685	917	1024	3.79541349300098	0.000888497819721716	0.0213949802647469	0.0212829261563896	0.0215075650979134	0.1044921875
0.69	935	1024	3.83361310385137	0.000895390255989922	0.0225895036468795	0.0224612975939009	0.0227183643101793	0.0869140625
0.69	935	1024	3.83225188009342	0.000909655830685683	0.0226441830130436	0.0224293644058179	0.0228608182713137	0.0869140625
0.69	935	1024	3.83277936791569	0.000915513788047526	0.0224601900917104	0.0222898221419363	0.0226317165373483	0.0869140625
0.69	935	1024	3.83261125726759	0.000875529535064849	0.0218261385909534	0.0216969458431004	0.0219560148292083	0.0869140625
0.69	935	1024	3.83279366470375	0.000852667502520344	0.0221663173149396	0.0220546307543648	0.0222785061443099	0.0869140625
0.695	918	1024	3.87396280226469	0.000983973564609718	0.02351780969196	0.0233501963734931	0.0236865133753289	0.103515625
0.695	918	1024	3.87311293457951	0.000903288392306734	0.0236864530407201	0.0235060534008037	0.0238680921539825	0.103515625
0.695	918	1024	3.87388425101601	0.000932794751017111	0.023253187000785	0.0231023874779254	0.0234048722800082	0.103515625
0.695	918	1024	3.87344905873245	0.000899042779478666	0.0237364866958065	0.0236004651681635	0.0238732138133444	0.103515625
0.695	918	1024	3.87345521892313	0.000924540672121831	0.0239233656889245	0.0237435345054873	0.0241044252023567	0.103515625
0.7	931	1024	3.91011945342385	0.000912829530458745	0.024663664329118	0.024502387296206	0.0248258911370352	0.0908203125
0.7	931	1024	3.91184921352376	0.000989829029974314	0.0248653136635989	0.0246467755989646	0.0250855962739015	0.0908203125
0.7	931	1024	3.91382135279873	0.000999533272824686	0.0239582548304838	0.0238158350604733	0.0241014493936957	0.0908203125
0.7	931	1024	3.91002004038359	0.000900221149489906	0.0239996095296792	0.0238644616590249	0.0241354468855387	0.0908203125
0.7	931	1024	3.91324569466327	0.000940096741302619	0.0246326222281046	0.0244810815339401	0.0247850100393068	0.0908203125
0.705	926	1024	3.95275084310653	0.000946215502973521	0.0251782124606065	0.0250508217104521	0.0253061916483693	0.095703125
0.705	926	1024	3.95164430818368	0.000982891530529682	0.0254459724792738	0.0252514062219173	0.0256419000882448	0.095703125
0.705	926	1024	3.95284590966154	0.000999066668575784	0.0256014796577086	0.0254267725540991	0.0257772829046128	0.095703125
0.705	926	1024	3.95170041714781	0.000930863251404542	0.0250139087975728	0.0249166075708396	0.0251115521640127	0.095703125
0.71	912	1024	3.99033714659538	0.000963287318135757	0.0265738793947371	0.0263772624798391	0.026771812043754	0.109375
0.71	912	1024	3.9889722416121	0.000919141422192107	0.0261357560512403	0.0259926842213908	0.02627953436727	0.109375
0.71	912	1024	3.98993932298218	0.000987741376252483	0.0256706498986467	0.0254775202139417	0.0258650963353073	0.109375
0.71	912	1024	3.99012841648274	0.00093014360865371	0.0260014806536999	0.0258853113970101	0.0261181203431962	0.109375
0.71	912	1024	3.98975528858384	0.000929534426458417	0.026016118908732	0.0258465033996077	0.0261867342871594	0.109375
0.715	907	1024	4.03000464190731	0.000988934544989926	0.0275666617691771	0.027347423352814	0.0277874862693417	0.1142578125
0.715	907	1024	4.02718967429918	0.000915360849273793	0.0266208513397414	0.0264333072261057	0.0268095810609935	0.1142578125
0.715	907	1024	4.0305329479821	0.000992807647822544	0.0268413977293974	0.0266250564314102	0.0270593186032635	0.1142578125
0.715	907	1024	4.03107185716149	0.0010107613950593	0.026132669768421	0.025952306153247	0.026314171149013	0.1142578125
0.715	907	1024	4.02915847943982	0.000967884059530248	0.0261416071309809	0.0259471836898143	0.0263373387835494	0.1142578125
0.72	895	1024	4.06844156803612	0.000912568048158756	0.0283766618124345	0.0282168209517673	0.0285373100066601	0.1259765625
0.72	895	1024	4.0702667562131	0.00101664534236684	0.0279586331916517	0.0277998296328396	0.0281182613945035	0.1259765625
0.72	895	1024	4.06807012521162	0.000931250627038098	0.027839540601276	0.0276396661964331	0.0280406994720353	0.1259765625
0.72	895	1024	4.07011254651481	0.000979310098792784	0.0280315905050695	0.0278680650719547	0.0281959852877849	0.1259765625
0.72	895	1024	4.07284659891832	0.00104348275761134	0.0275537728841749	0.0274055443488606	0.027702737254976	0.1259765625
0.725	933	1024	4.10935629444271	0.00100262703889489	0.0284030789738778	0.0281610222226228	0.028646996880921	0.0888671875
0.725	933	1024	4.10738048936332	0.000961068350182002	0.0284907710427514	0.028303344327631	0.0286793120293592	0.0888671875
0.725	933	1024	4.1107078799614	0.00103703290065486	0.0282399398027447	0.028046325144913	0.0284347629701006	0.0888671875
0.725	933	1024	4.10995993871021	0.000986118772766189	0.0288243078492182	0.0286926479200891	0.0289565175402668	0.0888671875
0.725	933	1024	4.10617468342779	0.000935598224239913	0.0283225718213431	0.0280698701368647	0.0285772941816031	0.0888671875
0.73	918	1024	4.14890402205445	0.00100632515159336	0.0302252347883893	0.0300369692542079	0.0304145667230077	0.103515625
0.73	918	1024	4.14992644681836	0.000991778189295519	0.029429674084276	0.0292985909225626	0.0295612912191327	0.103515625
0.73	918	1024	4.14920085867254	0.00100759207275865	0.0304835573786892	0.0303046053958146	0.0306634681907065	0.103515625
0.73	918	1024	4.14860737062573	0.00099408130988598	0.0292447225126958	0.0290375456375513	0.0294532279407058	0.103515625
0.73	918	1024	4.15070966879255	0.00102929395630823	0.0296671009039809	0.0295125026193155	0.0298224361889648	0.103515625
0.735	903	1024	4.18778534798941	0.00096973366088401	0.0307096950069313	0.0304616431823413	0.0309595411447373	0.1181640625
0.735	903	1024	4.19078330664681	0.00101194621538746	0.030777445707096	0.0306173057462524	0.0309383449155321	0.1181640625
0.735	903	1024	4.1886650614411	0.00094632056237058	0.0304931805432082	0.0303265194610319	0.0306606684672993	0.1181640625
0.735	903	1024	4.1913692049612	0.00106157969457548	0.0314312217312301	0.0312161254009402	0.031647667685648	0.1181640625
0.735	903	1024	4.19247723994663	0.00106480726870331	0.0308149015308512	0.0306186261619093	0.0310123268369708	0.1181640625
0.74	895	1024	4.22949482691255	0.00101080424593621	0.030943579589826	0.0307148560678239	0.0311738330266931	0.1259765625
0.74	895	1024	4.23240289566467	0.00101929509453762	0.0314467135269769	0.0312921303623749	0.0316019930833786	0.1259765625
0.74	895	1024	4.23162486859759	0.00104818731560964	0.0310628539494984	0.0309345259735274	0.0311916688288296	0.1259765625
0.74	895	1024	4.22814884164489	0.00096804143366341	0.031143731610893	0.0309462174338023	0.0313423745229585	0.1259765625
0.74	895	1024	4.23033540314275	0.00101750137723656	0.0311866425493415	0.0309861280584467	0.0313883282899953	0.1259765625
0.745	901	1024	4.27498577095099	0.00106608391247174	0.0322916541009034	0.0321923089389678	0.0323912816306916	0.1201171875
0.745	901	1024	4.26915912305417	0.000968983355445887	0.0317130409501743	0.031474264837375	0.0319534294784458	0.1201171875
0.745	901	1024	4.27270503270295	0.00102092214785937	0.0322232033202677	0.0320786337164695	0.0323683639890118	0.1201171875
0.745	901	1024	4.27154517290193	0.00105548827706194	0.032255056033487	0.032028264669873	0.0324833046107529	0.1201171875
0.75	875	1024	4.3118683763479	0.00104153619687526	0.0334710523079513	0.0332082046307643	0.0337357799481098	0.1455078125
0.75	875	1024	4.31324290467109	0.00105743084405546	0.0326245307843721	0.0324084693744346	0.0328418944222398	0.1455078125
0.75	875	1024	4.3123923187297	0.00103529754420078	0.0329905825479685	0.0328007460498826	0.0331814160811776	0.1455078125
0.75	875	1024	4.31498359629557	0.00108631766132908	0.0334230644211664	0.0332881152188647	0.0335585158902695	0.1455078125
0.75	875	1024	4.31500929158293	0.00109901457644422	0.0336121132015711	0.0334521330790793	0.0337727928729034	0.1455078125
0.755	892	1024	4.35338149441705	0.00101595337937477	0.0335194314505484	0.0333633476286523	0.0336761757555996	0.12890625
0.755	892	1024	4.35392444423753	0.00106197091356764	0.0340962845296789	0.0338248820892127	0.0343696443284184	0.12890625
0.755	892	1024	4.35300396548153	0.00103798057018097	0.0342474178608187	0.0339770251797411	0.0345197466226397	0.12890625
0.755	892	1024	4.3544378859955	0.00106039564616955	0.0340541133460823	0.0338808778134356	0.0342281558273535	0.12890625
0.755	892	1024	4.35607733043367	0.00110055399994641	0.0335581237661683	0.0333331172700931	0.0337845189276506	0.12890625
0.76	895	1024	4.39749711033587	0.00111434964489452	0.0350053410021212	0.0347517625744826	0.0352606099128005	0.1259765625
0.76	895	1024	4.39590115027107	0.00109404093399693	0.0355650636535822	0.035308330531928	0.0358234954133012	0.1259765625
0.76	895	1024	4.39378260534488	0.00101445092075411	0.0337222735721014	0.0335557701601234	0.0338895220010258	0.1259765625
0.76	895	1024	4.39573957699494	0.00110839370475416	0.0350688641175202	0.0348182705042552	0.0353210885075908	0.1259765625
0.76	895	1024	4.39548635781555	0.0011172560321851	0.0351297258682025	0.0348611861718591	0.0354001438445151	0.1259765625
0.765	873	1024	4.44006751054353	0.00115753967226205	0.036036682060427	0.0357739805356896	0.0363011515423702	0.1474609375
0.765	873	1024	4.43723388670975	0.00103593798426666	0.0355990184652575	0.0354369300003638	0.0357617774123541	0.1474609375
0.765	873	1024	4.43740882230591	0.00106358612984607	0.035745517481657	0.03557335269849	0.0359184398898945	0.1474609375
0.765	873	1024	4.43636209136617	0.00111741116867991	0.0358849099420732	0.0356080207874565	0.0361637492145001	0.1474609375
0.765	873	1024	4.43751835837005	0.00111312454984801	0.0352596790544699	0.0350519807352048	0.0354685012704167	0.1474609375
0.77	866	1024	4.48076938049508	0.00114220676235802	0.0374262547565705	0.0371684750594342	0.0376856619995848	0.154296875
0.77	866	1024	4.48235061011107	0.00116670824778306	0.0367533567759262	0.0365712021670337	0.0369363471294249	0.154296875
0.77	866	1024	4.47989907487645	0.00111448582971733	0.0363160632166256	0.0361445925994909	0.0364882786191372	0.154296875
0.77	866	1024	4.4781189059198	0.00106240268621494	0.0358890943787141	0.0356423510221603	0.0361373651242003	0.154296875
0.77	866	1024	4.48226235112165	0.00118039802206365	0.0372697728076335	0.0370402291255418	0.0375006232011267	0.154296875
0.775	887	1024	4.52240651104874	0.00111532727407175	0.0375012889696079	0.0372232975482098	0.037781161688425	0.1337890625
0.775	887	1024	4.5262055056546	0.00116399102630521	0.0378803255006347	0.0377222518786637	0.0380390082272897	0.1337890625
0.775	887	1024	4.52364274679298	0.00112670167732692	0.0372079214043378	0.0370085819040009	0.0374082366991014	0.1337890625
0.775	887	1024	4.5236156139652	0.00116258807251882	0.0370994414140454	0.0369202415527375	0.0372794395519336	0.1337890625
0.775	887	1024	4.52104763708522	0.00112848285704583	0.0373083749257838	0.0370662432991257	0.0375519442385798	0.1337890625
0.78	900	1024	4.56624534291685	0.00116162950088623	0.0390561523037223	0.0387353554181203	0.0393793607498537	0.12109375
0.78	900	1024	4.56534173641122	0.00114058773949092	0.0383535533991787	0.0381261870377986	0.0385821563315175	0.12109375
0.78	900	1024	4.56611251489869	0.00112484422985658	0.0386911003644567	0.0384694570838581	0.0389139070280014	0.12109375
0.78	900	1024	4.56578724979606	0.00114874367712353	0.0383033947732376	0.0380505094308467	0.0385578149110638	0.12109375
0.78	900	1024	4.56704588290339	0.00113410865988359	0.0383012944240486	0.0381254742248084	0.0384778554327418	0.12109375
0.785	885	1024	4.60844608529021	0.0011079844455904	0.0385439747854041	0.0384287661796711	0.0386594991313936	0.1357421875
0.785	885	1024	4.60929104491538	0.00116318041211126	0.0393864304116546	0.0391051669802266	0.0396695319832705	0.1357421875
0.785	885	1024	4.60886974999647	0.00119633862850697	0.0390238799518573	0.0387327531616736	0.0393170041952337	0.1357421875
0.785	885	1024	4.60794032031413	0.0011242517976737	0.0398008799964517	0.0395562245352447	0.0400469066285544	0.1357421875
0.785	885	1024	4.60606943521224	0.00108582767671537	0.0399010892361387	0.0397010862654092	0.0401020080947289	0.1357421875
0.79	883	1024	4.64780643873284	0.00110927989546861	0.0397983448732199	0.0395377333694093	0.0400605005955287	0.1376953125
0.79	883	1024	4.64930730309124	0.00107253600962935	0.0397336743941999	0.0395394400154957	0.039928766924442	0.1376953125
0.79	883	1024	4.6536520629531	0.00120443350786343	0.0403047251861277	0.0400315927835268	0.0405795582536309	0.1376953125
0.79	883	1024	4.64713845877054	0.00108637189125369	0.0400854634865282	0.0397836940430701	0.0403892758004189	0.1376953125
0.79	883	1024	4.65154557750056	0.00115789763141017	0.0407311053760382	0.0404963223468288	0.0409671295713715	0.1376953125
0.795	870	1024	4.69512207949489	0.00122820592198584	0.0421590354926874	0.0418536788189816	0.0424664375355543	0.150390625
0.795	870	1024	4.69421303363541	0.00113935956958963	0.040141726998379	0.0399339703285511	0.0403504684800635	0.150390625
0.795	870	1024	4.69350638384364	0.00114495445731918	0.0410598723185193	0.0408445743066121	0.0412762043573124	0.150390625
0.795	870	1024	4.69275320576208	0.00111189869611105	0.0405961354455813	0.0403998740922458	0.0407932592814591	0.150390625
0.795	870	1024	4.69069777156204	0.00111549609598122	0.0410539575711257	0.0406388600484918	0.041472859221805	0.150390625
0.8	860	1024	4.73789052029333	0.00119056471748322	0.0422592443526941	0.0419676430048969	0.0425526869447156	0.16015625
0.8	860	1024	4.73784020144892	0.00117677084246888	0.0425360325572473	0.0422631244025015	0.0428105506887689	0.16015625
0.8	860	1024	4.73720726837196	0.00116650434377105	0.0416806129961919	0.0413892060140804	0.0419738737851705	0.16015625
0.8	860	1024	4.73678061504034	0.00113667965898862	0.0416566694977891	0.0414771676681079	0.0418368797383632	0.16015625
0.8	860	1024	4.73950498742267	0.00121126985916669	0.042110818813543	0.0418660604318445	0.0423568919254058	0.16015625
0.85	855	1024	5.18678226226003	0.00124137127691346	0.0512173503747602	0.050926484175293	0.0515097248007427	0.1650390625
0.85	855	1024	5.18739254110376	0.00128990257551052	0.0509230743681824	0.0505562931749181	0.0512922863092041	0.1650390625
0.85	855	1024	5.1907898899346	0.00134128112652318	0.0512843711281707	0.0509820878295552	0.0515883065989659	0.1650390625
0.85	855	1024	5.19003155031937	0.00129465665343753	0.0505651659972049	0.050368095600183	0.05076294535395	0.1650390625
0.85	855	1024	5.18842553580129	0.00126627072927254	0.051463493586184	0.051174779683456	0.0517536891669488	0.1650390625
0.9	828	1024	5.6660150374146	0.00139793719980971	0.0598741770783922	0.0594586639521985	0.060292333891389	0.19140625
0.9	828	1024	5.66694599666545	0.00140119067366627	0.0593874456637498	0.0591049153824181	0.0596712133503003	0.19140625
0.9	828	1024	5.66878155891795	0.0014753721908487	0.0595476948545906	0.0592515836678392	0.0598451708817445	0.19140625
0.9	828	1024	5.66338448215647	0.00137477806787266	0.0594032602632152	0.0590132396212513	0.0597956346908283	0.19140625
0.9	828	1024	5.6680471843837	0.00143667355232835	0.0601403172540279	0.0596805894171895	0.0606032895611418	0.19140625
0.95	827	1024	6.17616809194078	0.00155176614134559	0.0687223929610623	0.0682492965606444	0.0691984989543134	0.1923828125
0.95	827	1024	6.17462975446046	0.00152154642047758	0.0694823124965133	0.0690263280272509	0.0699410421007196	0.1923828125
0.95	827	1024	6.17908480196629	0.0016044478383996	0.0680912802505666	0.0677760465626216	0.0684078750944762	0.1923828125
0.95	827	1024	6.17570289418149	0.00151843011980091	0.0673270082936367	0.0668876679326918	0.0677689806379191	0.1923828125
0.95	827	1024	6.17352831161457	0.00148624653904303	0.0679265840261045	0.0675373230572023	0.0683178983504814	0.1923828125
1	788	1024	6.71445082862123	0.00158219365378082	0.0766300914272291	0.0762440752950424	0.0770178922641611	0.23046875
1	788	1024	6.72029384525	0.00163651064014321	0.0782440505619821	0.0778436611252571	0.0786463200096657	0.23046875
1	788	1024	6.72256254608449	0.00173350873442946	0.0774870091976933	0.0770840135435461	0.077891950233814	0.23046875
1	788	1024	6.7243014146964	0.00169739573819822	0.0781888734239494	0.0777358370837421	0.0786443341321009	0.23046875
1	788	1024	6.7178898268223	0.00160834418612833	0.0783261593107299	0.077932786527584	0.0787213569908453	0.23046875
1.05	779	1024	7.29679647702494	0.00173204315391894	0.0860993020167291	0.0857205593135138	0.0864795824378116	0.2392578125
1.05	779	1024	7.30622091528038	0.00189175151601531	0.0868000924889657	0.0863290054669708	0.087273558761286	0.2392578125
1.05	779	1024	7.30759522458358	0.00189549941266372	0.0863053835974449	0.0857920377243851	0.0868215643691819	0.2392578125
1.05	779	1024	7.29936037236221	0.00186453441756677	0.0873411094336489	0.086865002020909	0.0878196386603792	0.2392578125
1.05	779	1024	7.29940362440388	0.00183100618414585	0.0861591314862758	0.0855215243942325	0.0868010871363064	0.2392578125
1.1	758	1024	7.93144410232726	0.00204647333432774	0.0943425198700675	0.0938106576355495	0.0948771456718994	0.259765625
1.1	758	1024	7.92503212832265	0.00194558675072957	0.0958013992462032	0.0951571842085608	0.0964496201074035	0.259765625
1.1	758	1024	7.92775272064561	0.00199755631805294	0.0948747609147393	0.0941660027676954	0.0955884029771718	0.259765625
1.15	740	1024	8.59365384508894	0.00217880737962144	0.102978558243993	0.102298024960789	0.103663284683112	0.27734375
1.15	740	1024	8.60280699549843	0.00225572531175759	0.103390917733245	0.102702142583154	0.104083945385317	0.27734375
1.15	740	1024	8.5975974925704	0.00210643108609957	0.104643506454997	0.104037599277256	0.105252641322911	0.27734375
1.15	740	1024	8.58870506548346	0.00210986017198054	0.104298091245512	0.103735739669559	0.104863259690187	0.27734375
1.15	740	1024	8.6004288705637	0.00225254976095376	0.105063159900346	0.104349729613983	0.105781102637024	0.27734375
1.2	729	1024	9.3036020774348	0.00215970459612209	0.111134034773344	0.110395170108872	0.111877427779904	0.2880859375
1.2	729	1024	9.32437118784049	0.00232667114765061	0.115053471800864	0.114571099731403	0.115537711034173	0.2880859375
1.2	729	1024	9.32734312672577	0.0023582923348099	0.113166719186235	0.112651252198324	0.113684362678205	0.2880859375
1.2	729	1024	9.31608019765365	0.00231158095347778	0.111355025769686	0.110986522333295	0.111724665220205	0.2880859375
1.2	729	1024	9.3190438379291	0.00240287191659044	0.113658381292046	0.112782167176787	0.114540880850177	0.2880859375
1.25	736	1024	10.0882589282098	0.00247072674655384	0.120793064146434	0.119956438297848	0.121635085001817	0.28125
1.25	736	1024	10.1114352363515	0.00272748385595392	0.121922804941075	0.12120577925072	0.122643768552952	0.28125
1.25	736	1024	10.1064983506031	0.00270363270452288	0.123372361514925	0.122732926242103	0.12401490440771	0.28125
1.25	736	1024	10.0998883308235	0.00243650065540889	0.120902228146523	0.119895862100985	0.121916295451155	0.28125
1.25	736	1024	10.0988235684548	0.002534932986591	0.122433417848976	0.122017647174682	0.122850506997571	0.28125
1.3	749	1024	10.9426652685659	0.00285019910861987	0.132050795019105	0.131378910861819	0.132725889926558	0.2685546875
1.3	749	1024	10.9558223009194	0.00272252133114349	0.131921602341442	0.131188040513803	0.132658942482875	0.2685546875
1.3	749	1024	10.9509148881698	0.00276966204801776	0.130007541452814	0.129011805562821	0.131010319432533	0.2685546875
1.3	749	1024	10.9379564740712	0.00261209729245884	0.131106575273138	0.130365847876436	0.13185117335262	0.2685546875
1.3	749	1024	10.9634456257508	0.002899692438175	0.132791818554963	0.131582089874548	0.134011798527904	0.2685546875
1.35	736	1024	11.8648765978323	0.00307830835250582	0.139986502310259	0.138844089873966	0.141137652632543	0.28125
1.35	736	1024	11.8742077354324	0.00286523921344714	0.139257979533732	0.138336855558378	0.140184715239217	0.28125
1.35	736	1024	11.8714914432449	0.00297052287616293	0.142381547697382	0.141475080760333	0.14329338000251	0.28125
1.35	736	1024	11.8696618978033	0.00315773379352595	0.138285174281265	0.137691995545712	0.138880752361035	0.28125
1.35	736	1024	11.8532195471267	0.00297091379429459	0.138461839379225	0.137604120802801	0.139324518574759	0.28125
1.4	685	1024	12.890993625019	0.00335476763697392	0.148717535641781	0.148374212149473	0.14906159821798	0.3310546875
1.4	685	1024	12.8874613030778	0.00336383333817556	0.148253832171205	0.14772580043161	0.148783616884086	0.3310546875
1.4	685	1024	12.8759086544265	0.00326701621099528	0.148444332529621	0.14761452319473	0.149278466496825	0.3310546875
1.4	685	1024	12.8875531092607	0.00336255991528789	0.147444658562434	0.14679845754522	0.148093495918454	0.3310546875
1.4	685	1024	12.8830931718136	0.00339576015130587	0.148367369850026	0.147344986687333	0.149396327496704	0.3310546875
1.45	717	1024	13.9763297805917	0.00337287062659408	0.157467429725557	0.15639015255253	0.158551527753233	0.2998046875
1.45	717	1024	14.0005634570333	0.00362758289977657	0.159437773024287	0.158586278754277	0.160293494449611	0.2998046875
1.45	717	1024	13.9648120125907	0.00331266220777032	0.15926769856255	0.158611186178149	0.159926724345796	0.2998046875
1.45	717	1024	13.9500950407384	0.00322086842576188	0.157193195971246	0.156489035669187	0.157900276756482	0.2998046875
1.45	717	1024	13.9522656968818	0.00327449998336626	0.159013857810551	0.158181874887967	0.159849885835501	0.2998046875
1.5	708	1024	15.1802089010174	0.00395918886176424	0.166220360028679	0.165116436334745	0.167331211313168	0.30859375
1.5	708	1024	15.2147586194836	0.00411403966901329	0.167119359883126	0.165563893969637	0.168688361558375	0.30859375
1.5	708	1024	15.1718162241416	0.00384925152613653	0.163761005702087	0.1629473260055	0.164578490389507	0.30859375
1.5	708	1024	15.1957025200096	0.00394202321764356	0.168744825937712	0.167641609190232	0.169854796949278	0.30859375
1.5	708	1024	15.2086095087315	0.00408516580789527	0.166668153787203	0.166171550617284	0.167166157404206	0.30859375
1.55	690	1024	16.5149443599249	0.00421454358951338	0.176557208120104	0.175409390749494	0.177712045785959	0.326171875
1.55	690	1024	16.5173727535814	0.00410961811302722	0.176319303867101	0.174787460077267	0.177863634672793	0.326171875
1.55	690	1024	16.5637342252748	0.00418307088499181	0.171856090062446	0.171256510057079	0.172457610838917	0.326171875
1.55	690	1024	16.5621145570079	0.00413340798216165	0.178643091900946	0.177613329089976	0.179678344101677	0.326171875
1.55	690	1024	16.5609951711434	0.00447989726213898	0.174172617571413	0.172291152631868	0.176073099484932	0.326171875
1.6	682	1024	18.0413896799941	0.00472248793506651	0.184807894988966	0.182922497500503	0.186711379290826	0.333984375
1.6	682	1024	18.0726219272682	0.00485180929272826	0.185503658149392	0.184513031292424	0.186499251303971	0.333984375
1.6	682	1024	17.982925082421	0.00425496148600471	0.182686798882745	0.180867502034453	0.18452304926436	0.333984375
1.6	682	1024	18.004592799792	0.00453043515891694	0.185149304192699	0.183841151762293	0.186466147534928	0.333984375
1.6	682	1024	18.0043215661305	0.00433011800611444	0.183103572576735	0.18219565934974	0.184015699562943	0.333984375
1.65	685	1024	19.6661021403344	0.0046840169888772	0.192402509194507	0.191739730306323	0.193067425465631	0.3310546875
1.65	685	1024	19.6969225454056	0.00505933685884611	0.194871072904719	0.193162619560397	0.19659364089789	0.3310546875
1.65	685	1024	19.7150830776339	0.00505079532702373	0.19503083078544	0.194129011327408	0.195936569683413	0.3310546875
1.65	685	1024	19.7506166139387	0.0053196715704292	0.193251258195545	0.19189203013627	0.194619451688124	0.3310546875
1.65	685	1024	19.7543528374589	0.0053526146627109	0.193314473622594	0.191588245570642	0.195055170386218	0.3310546875
1.7	691	1024	21.6084369786045	0.00539559334041786	0.20110568565259	0.200029251808323	0.202187503840673	0.3251953125
1.7	691	1024	21.5541445706364	0.00555963848595122	0.200701568799978	0.199190458504034	0.202223504936836	0.3251953125
1.7	691	1024	21.5424705349376	0.00501236935662216	0.200857264436138	0.199735150217515	0.20198524020924	0.3251953125
1.7	691	1024	21.5879448430274	0.00540055738693844	0.201650373135238	0.200019279354502	0.20329383058876	0.3251953125
1.7	691	1024	21.5991452445143	0.00557838985352833	0.203687629251791	0.202044799429524	0.20534292609685	0.3251953125
1.75	649	1024	23.7799882347475	0.0061310387460558	0.211004744248088	0.209434275440869	0.212586142755963	0.3662109375
1.75	649	1024	23.7394019392619	0.00647430279002108	0.210730384677536	0.208847262181184	0.212629547244602	0.3662109375
1.75	649	1024	23.7731023202663	0.0061687883426203	0.212700482979387	0.211050571104737	0.214362405414759	0.3662109375
1.75	649	1024	23.7092459683344	0.00556802087545471	0.212342725507486	0.210247140301126	0.21445768978055	0.3662109375
1.75	649	1024	23.6933022418761	0.00608559845667589	0.210564633341007	0.20939353841348	0.211741929769015	0.3662109375
1.8	653	1024	26.1642561177752	0.00656774142422257	0.216558958826096	0.214647506482812	0.218486353126355	0.3623046875
1.8	653	1024	26.3054085579008	0.00691110252788072	0.222545774156657	0.220475469820474	0.224634080059214	0.3623046875
1.8	653	1024	26.2655116711442	0.00688812029163839	0.222078338418128	0.21989548487976	0.22428126761651	0.3623046875
1.8	653	1024	26.2804001217949	0.00660708888740271	0.221488388427565	0.219835997331641	0.223152263479395	0.3623046875
1.8	653	1024	26.2748547035635	0.00654366664411252	0.219916927791743	0.218968595583699	0.220869052753064	0.3623046875
1.85	650	1024	29.0878968807075	0.00753847053663363	0.228918973622443	0.227726681891008	0.230117130428437	0.365234375
1.85	650	1024	29.0028982403554	0.00798982015013626	0.225631819150143	0.224243629956181	0.227028207257063	0.365234375
1.85	650	1024	29.0073591031475	0.00719224536676295	0.227855638783844	0.226044923583363	0.229679941545047	0.365234375
1.85	650	1024	29.0056435367567	0.00736412510194591	0.228940444331777	0.227484019306041	0.230405636139503	0.365234375
1.85	650	1024	28.9949357460166	0.00678339481673127	0.226138210443188	0.225321394529393	0.22695779774473	0.365234375
1.9	676	1024	32.454673808688	0.00842427887458706	0.236555359734723	0.23473533624493	0.238388519339094	0.33984375
1.9	676	1024	32.5040028468175	0.00877091791320183	0.239794656890416	0.237975211490648	0.241627115862093	0.33984375
1.9	676	1024	32.3052121965261	0.00902120235659415	0.239829313678586	0.238086802717347	0.241584026540642	0.33984375
1.9	676	1024	32.5487058400529	0.00896485716012747	0.239332798370763	0.236870700724021	0.241818772689399	0.33984375
1.9	676	1024	32.3030902768579	0.0086073947498958	0.236918667016601	0.235406232502293	0.238440363113648	0.33984375
1.95	660	1024	36.3029525985393	0.00947400251302044	0.247760575822204	0.246157644887018	0.249373404662486	0.35546875
1.95	660	1024	36.2315080419431	0.00886471492228166	0.244141268866172	0.242905667765381	0.245382801528014	0.35546875
1.95	660	1024	36.2849099894903	0.00948129053574212	0.247569889673487	0.246318161693036	0.248827654730211	0.35546875
1.95	660	1024	36.1555335902437	0.00880771004070829	0.24110318161446	0.238479744181283	0.243753666667696	0.35546875
1.95	660	1024	36.2524394861863	0.00939941628862935	0.246577828505935	0.244025934773908	0.249154937026394	0.35546875
2	606	1024	41.0210615023725	0.0101299126216563	0.256689782785115	0.25482453134846	0.258567878462522	0.408203125
2	606	1024	41.1647795869411	0.010286352379899	0.253304361793396	0.252098820450507	0.254515298790915	0.408203125
2	606	1024	41.3197702489332	0.0115881515998021	0.257390152735642	0.255522809551584	0.259270341200189	0.408203125
2	606	1024	41.2308668265356	0.0112292942358646	0.256196391693627	0.254469710337452	0.257934095423962	0.408203125
2	606	1024	41.2728381272287	0.0106618043393205	0.256348968604915	0.255240804824929	0.257461654192683	0.408203125
2.05	645	1024	47.2579080732541	0.0122816406583764	0.262548247321648	0.260524796598686	0.264586230846751	0.3701171875
2.05	645	1024	47.1622634524685	0.0115067117235558	0.265090519757203	0.262458632567108	0.267746843499005	0.3701171875
2.05	645	1024	47.0487527543533	0.0112654739199957	0.262579714542877	0.259577058015195	0.265614399637063	0.3701171875
2.05	645	1024	47.0876514800071	0.0129600190385254	0.265565666569439	0.264181087996926	0.266957162173039	0.3701171875
2.05	645	1024	47.2721006521732	0.0123430730648264	0.267465023511222	0.266310500485847	0.268624216176673	0.3701171875
2.1	608	1024	54.5127398672968	0.0141076544935547	0.273128105135229	0.270716393505165	0.27556000440737	0.40625
2.1	608	1024	54.3128609752204	0.0151078662429825	0.270970046816892	0.269304782071191	0.272645188611484	0.40625
2.1	608	1024	54.7061316729879	0.0148221464112818	0.271734969133007	0.269070905432141	0.274423770165163	0.40625
2.1	608	1024	54.3660159668828	0.0138957979526854	0.276132893291674	0.274453217985067	0.277822287034409	0.40625
2.1	608	1024	54.8057430323873	0.0150448072066908	0.273282127051992	0.271122966078038	0.275457458667177	0.40625
2.15	619	1024	64.6133625138094	0.0167797182991366	0.287179862899053	0.285568977807333	0.288799236223666	0.3955078125
2.15	619	1024	64.049250703381	0.0167929278816601	0.280465847129	0.279065727768131	0.281872656425095	0.3955078125
2.15	619	1024	63.5982013488237	0.0157930981011608	0.280892537669197	0.278535823641868	0.2832682268732	0.3955078125
2.15	619	1024	64.4970163338658	0.0181908343962329	0.278604024688548	0.27682851107413	0.28039034006332	0.3955078125
2.15	619	1024	64.0893028354837	0.0177554485213866	0.283305835295023	0.281142707357569	0.285484861655943	0.3955078125
2.2	613	1024	78.1466249370702	0.0221436731726149	0.289498712279902	0.288084520113622	0.290919433268456	0.4013671875
2.2	613	1024	78.0015732872509	0.0222081260563557	0.292956883543375	0.291218041472695	0.294705528898207	0.4013671875
2.2	613	1024	77.5533374834035	0.0207498223879881	0.291490346966868	0.289063311150042	0.293936592985589	0.4013671875
2.2	613	1024	77.9719612423587	0.021847891104245	0.291166470203289	0.289175899068425	0.293169936521285	0.4013671875
2.2	613	1024	76.2820606724558	0.0171432714566867	0.290912493029994	0.289000061013837	0.29283682283819	0.4013671875
2.25	605	1024	95.7263940752547	0.0249228156931249	0.296041272451373	0.293693115991943	0.298407226015206	0.4091796875
2.25	605	1024	95.1490454412102	0.0234762377258242	0.295864742385946	0.293650075730437	0.298095237674623	0.4091796875
2.25	605	1024	94.8785242921469	0.0234216667351145	0.298283955477695	0.294746021221862	0.301862172942975	0.4091796875
2.25	605	1024	97.2946705528547	0.0293596388147584	0.302018761170344	0.300390121841637	0.303655826479952	0.4091796875
2.25	605	1024	96.7789352197387	0.0235817302120088	0.301171204763484	0.299093013943534	0.303262727847839	0.4091796875
2.3	622	1024	126.520528544414	0.0344773046928222	0.310651135875821	0.309406944628491	0.311900025660122	0.392578125
2.3	622	1024	123.433279027539	0.0335076068070434	0.305924181300894	0.302907582055461	0.308969654325346	0.392578125
2.3	622	1024	126.45368589099	0.0343499370112852	0.311451710686372	0.309888828274289	0.313022001691042	0.392578125
2.3	622	1024	124.630608043987	0.0351813031087657	0.307868618377107	0.305477012469959	0.31027824227975	0.392578125
2.3	622	1024	124.894242376262	0.0362173863681435	0.308882719152118	0.306943769173238	0.310833478599128	0.392578125
2.35	619	1024	175.409534104378	0.0513448994154318	0.317857772930367	0.315181003162152	0.32055609033885	0.3955078125
2.35	619	1024	170.439069402388	0.0468584237297661	0.313684978841686	0.311315248098318	0.316072216283619	0.3955078125
2.35	619	1024	175.815154361425	0.0507226873188637	0.316075581770915	0.313306160076975	0.318868160597647	0.3955078125
2.35	619	1024	173.086866632796	0.0448093249134347	0.318653554883027	0.316710581392004	0.320607849345906	0.3955078125
2.35	619	1024	171.107606687178	0.0437190597274596	0.317036730036389	0.313797990600503	0.320307159032323	0.3955078125
2.4	626	1024	259.258925089944	0.0602070968444889	0.326417816740541	0.323325817613532	0.329538143156087	0.388671875
2.4	626	1024	266.70665645533	0.0631373091955383	0.325453778261925	0.320906574177506	0.330060401111569	0.388671875
2.4	626	1024	260.945145610908	0.0640475947028703	0.323688787998645	0.321938936537114	0.325447727976395	0.388671875
2.4	626	1024	263.646352815405	0.0726201327947449	0.325394172656826	0.32195174698207	0.328871755049977	0.388671875
2.4	626	1024	265.574118164851	0.0725835919640746	0.328308002794981	0.326396072328644	0.330230684081057	0.388671875
2.45	598	1024	454.818028112394	0.100995832762036	0.333493876165675	0.332295233492778	0.33469671926997	0.416015625
2.45	598	1024	442.83608670026	0.0938050661655525	0.336119067773316	0.333444744188424	0.338814158529418	0.416015625
2.45	598	1024	450.872645814661	0.0958304045691673	0.331615972002874	0.32956362425875	0.333680640076602	0.416015625
2.45	598	1024	469.786764874287	0.0995810756892267	0.341421109402543	0.339123198718596	0.343733769310816	0.416015625
2.45	598	1024	448.960829840307	0.0967407110848583	0.334309847639624	0.331213115595148	0.337434555315503	0.416015625
2.5	583	1024	897.298126589905	0.139346179855488	0.34172701090097	0.340161876995105	0.343299216689038	0.4306640625
2.5	583	1024	899.621901639895	0.140203099854047	0.340738079123359	0.339757226217082	0.341721702679815	0.4306640625
2.5	583	1024	939.879322128832	0.146912749935469	0.342612731676567	0.341497079148069	0.343731869210559	0.4306640625
2.5	583	1024	903.03323305379	0.141892380162284	0.345983852920719	0.343518231197716	0.348466946143064	0.4306640625
2.5	583	1024	903.310942708682	0.151879416852982	0.342994164275877	0.341631656717844	0.344362020970348	0.4306640625
2.55	568	1024	1663.11899021251	0.198548691671971	0.340675099004448	0.338358255428871	0.343007001629202	0.4453125
2.55	568	1024	1644.43299461528	0.200079603605756	0.343896385475328	0.342596500493501	0.345201139978121	0.4453125
2.55	568	1024	1650.38210051422	0.202583802433122	0.342534129534734	0.341283530871517	0.343789063514135	0.4453125
2.55	568	1024	1642.80795965971	0.196794978997468	0.347524983452254	0.346014052751517	0.349042446606717	0.4453125
2.55	568	1024	1714.62684045777	0.198957529413042	0.345437466144323	0.343989792005263	0.346891165633658	0.4453125
2.6	584	1024	2567.06018214133	0.266399828549754	0.339831984767169	0.33801835457419	0.341655148259204	0.4296875
2.6	584	1024	2546.06506656304	0.263247591602969	0.341241606433751	0.34005121269285	0.342435958252053	0.4296875
2.6	584	1024	2368.21984120483	0.26467294051875	0.344807407799452	0.344084599989314	0.345531668316757	0.4296875
2.6	584	1024	2574.65494617536	0.267500055754292	0.347735325484609	0.346871541936849	0.348601232164794	0.4296875
2.6	584	1024	2489.03132223521	0.268631545274165	0.348380207085665	0.346968277183261	0.349797807125381	0.4296875
2.65	561	1024	3535.65545730608	0.321532257663597	0.343678461633605	0.342295040361331	0.345067381483724	0.4521484375
2.65	561	1024	2996.75235129865	0.335623871039755	0.345551965911229	0.343907665860818	0.347203773911682	0.4521484375
2.65	561	1024	3382.51848128582	0.328390292208281	0.346162404912606	0.344775352494123	0.347554796224114	0.4521484375
2.65	561	1024	3153.18858056067	0.331718289820756	0.345628785607801	0.344017711253247	0.347247070537731	0.4521484375
2.65	561	1024	3564.0308961597	0.333900275520848	0.34404730326982	0.343035461859102	0.345062074980583	0.4521484375
2.7	574	1024	4398.89838342796	0.397198451270802	0.35114143755041	0.34966463291906	0.352624421571367	0.439453125
2.7	574	1024	3745.55382963747	0.39750717280884	0.345935549806944	0.344277624149088	0.347601125315476	0.439453125
2.7	574	1024	4005.69874226201	0.404788895221506	0.346211201355125	0.344037009532909	0.348398940821792	0.439453125
2.7	574	1024	4278.62798324498	0.399881730859651	0.347613230196604	0.34630182435337	0.348929528706739	0.439453125
2.7	574	1024	4184.88475909069	0.406445572064802	0.346644479862601	0.345312418216995	0.34798159804451	0.439453125
2.75	571	1024	4410.90737006129	0.466412885260604	0.347909246248727	0.346328428225008	0.349496980679554	0.4423828125
2.75	571	1024	4956.55373175949	0.46571364331761	0.346707103399727	0.345350801634346	0.348068498829655	0.4423828125
2.75	571	1024	5473.91687987505	0.460946000280082	0.345049673000792	0.343427559096718	0.346679310078877	0.4423828125
2.75	571	1024	4813.42884170879	0.468787579350148	0.342647195090167	0.340458148789339	0.344849674491274	0.4423828125
2.75	571	1024	4759.10815836107	0.479430189628304	0.344937155349775	0.343303254238487	0.346578701886383	0.4423828125
2.8	580	1024	6135.0673531528	0.525686916190199	0.345602881636808	0.343934416377918	0.347279082589837	0.43359375
2.8	580	1024	6094.42805427722	0.527947315815821	0.346232308647896	0.345132184058405	0.347335783426113	0.43359375
2.8	580	1024	5422.80121893972	0.538251059484998	0.342887557034901	0.341278784110621	0.344503542443798	0.43359375
2.8	580	1024	6208.67152023488	0.517856200902758	0.346111394494021	0.344431731087028	0.347799136347109	0.43359375
2.8	580	1024	6040.87998595325	0.525150239067747	0.344910456093218	0.343775084704537	0.346049411971592	0.43359375
2.85	578	1024	7173.33809468753	0.613173249882059	0.346083429654537	0.34514359725481	0.347025780502192	0.435546875
2.85	578	1024	7075.22059589873	0.598227345996028	0.34575366670652	0.345079964214586	0.34642866453516	0.435546875
2.85	578	1024	6915.84086316348	0.60811002119981	0.347728210504264	0.346784419616445	0.348674533754456	0.435546875
2.85	578	1024	7320.79800207327	0.597821683263525	0.346036646387274	0.344729538367166	0.347348626285533	0.435546875
2.85	578	1024	7189.23223664827	0.597457006027827	0.344162242944666	0.343135325102857	0.345192087774434	0.435546875
2.9	572	1024	8211.01641898195	0.650851604355375	0.348705186318124	0.346998562101361	0.350420084501653	0.44140625
2.9	572	1024	7374.67804657187	0.70529371678543	0.341333302626266	0.338341756420953	0.344350785981699	0.44140625
2.9	572	1024	8235.87538648345	0.663093318689604	0.34935284831857	0.348517269848796	0.350190407092426	0.44140625
2.9	572	1024	8217.84659868947	0.65426632215054	0.343549735032567	0.342551030880958	0.344551301720462	0.44140625
2.9	572	1024	7717.1104970819	0.658008855823996	0.344023427682312	0.342446096660979	0.34560767938466	0.44140625
2.95	581	1024	9116.65969800913	0.731201173400065	0.345156770643891	0.343703873627799	0.346615720635528	0.4326171875
2.95	581	1024	8372.08272536007	0.752927424862085	0.343868195955404	0.342389352264786	0.345353134278075	0.4326171875
2.95	581	1024	8468.28404314481	0.752754154642219	0.347057742887593	0.346103915960557	0.348014165228377	0.4326171875
2.95	581	1024	7540.36492402719	0.739932514329068	0.346499055207715	0.345447684406422	0.347553501288879	0.4326171875
2.95	581	1024	8911.59248355842	0.73081536019129	0.345361650900775	0.343633590894874	0.347098279068862	0.4326171875
3	574	1024	10083.2595835924	0.806115419841655	0.345868064893472	0.344649391354645	0.347090982659636	0.439453125
3	574	1024	9461.55374439108	0.811922802388631	0.344320390336756	0.341782839982026	0.346876485296276	0.439453125
3	574	1024	9104.12968094544	0.824464537394719	0.344689314646238	0.34272658702352	0.346662754089743	0.439453125
3	574	1024	10030.0915750072	0.819360218851539	0.344373372624867	0.34289873239586	0.345854253430386	0.439453125
3	574	1024	9131.529373575	0.820580258944863	0.347098590471191	0.345668068225301	0.348534958108757	0.439453125
3.1	531	1024	10417.736189736	0.963723100437684	0.347194837888903	0.345316071154565	0.349083395576522	0.4814453125
3.1	531	1024	11538.4303515006	0.939318752991536	0.344817264667462	0.344269525157961	0.345365859612801	0.4814453125
3.1	531	1024	10901.2822347124	0.929734017037527	0.345075540040567	0.343024747120526	0.347138025663625	0.4814453125
3.1	531	1024	10057.0464977147	0.942658277709364	0.343979468184436	0.34263859998317	0.345325332717906	0.4814453125
3.1	531	1024	11059.0796288931	0.950856111486083	0.34647085692889	0.345727650692669	0.347215638002226	0.4814453125
3.4	541	1024	17780.9380670028	1.37291090885606	0.345509450965062	0.343632479507938	0.347396566796662	0.4716796875
3.4	541	1024	14779.4023505444	1.39475561665451	0.346419535996641	0.34490057912165	0.347944894986663	0.4716796875
3.4	541	1024	17403.6154058568	1.3589842472426	0.344099336887711	0.342896051623479	0.345306670612696	0.4716796875
3.4	541	1024	15503.2032316777	1.38605292664573	0.346742004300624	0.345962475677294	0.347523215622124	0.4716796875
3.4	541	1024	17676.2020844556	1.37265392377709	0.344510310524805	0.343108356238851	0.345917923654626	0.4716796875
3.7	516	1024	22992.2993389821	1.81702415500493	0.344095562879566	0.342910169852876	0.345284986641933	0.49609375
3.7	516	1024	20017.1816396655	1.78061793089504	0.347597522797777	0.346078455017987	0.349122983617488	0.49609375
3.7	516	1024	22842.1683271686	1.78416957874408	0.347735025099609	0.34644072483884	0.349034097808762	0.49609375
3.7	516	1024	24151.2047069598	1.79870295748716	0.345931229622049	0.345161677239426	0.346702472003142	0.49609375
3.7	516	1024	24294.6773635613	1.78297199006166	0.343605683463003	0.342493873365951	0.344721040740909	0.49609375
4	515	1024	26974.6659530088	2.23041478090152	0.345409889025624	0.344761116183214	0.346059828354504	0.4970703125
4	515	1024	29193.864090475	2.18228946529747	0.348133610606683	0.34692089637836	0.349350503957296	0.4970703125
4	515	1024	28590.1190310706	2.21738734092823	0.345244742468159	0.343305956541325	0.347193966786036	0.4970703125
4	515	1024	29501.3843267255	2.19555800044764	0.345842333750974	0.343976262129543	0.347718383123734	0.4970703125
4	515	1024	28392.595169307	2.20544465711058	0.347374631380447	0.34619450595771	0.348558730045956	0.4970703125
4.3	490	1024	35629.640214574	2.64696134031136	0.346034372142591	0.345264126471288	0.346806310332068	0.521484375
4.3	490	1024	28044.7316442766	2.62765416230087	0.349157090359159	0.347510862319344	0.350810799128514	0.521484375
4.3	490	1024	28099.2645691719	2.6448072246732	0.348173688127265	0.346563113254893	0.34979142879966	0.521484375
4.3	490	1024	31150.8676680324	2.66682220910317	0.348212549243736	0.346374888418055	0.35005955837124	0.521484375
4.3	490	1024	32022.3908842873	2.65840770678618	0.347760924746521	0.345751258223762	0.349782096744793	0.521484375
4.6	510	1024	41844.2697942624	3.03318697240263	0.345383133901186	0.344450035058605	0.346318722689585	0.501953125
4.6	510	1024	42626.8382020597	3.09294180843745	0.343965215026611	0.342821340190626	0.345112840788811	0.501953125
4.6	510	1024	37253.0651209518	3.06717866594729	0.348828418531886	0.347185968351916	0.350478542586195	0.501953125
4.6	510	1024	33324.0076375964	3.05177120420777	0.349734533332082	0.348516183322262	0.350956975035082	0.501953125
4.6	510	1024	39990.3843076961	3.11612790463327	0.345257633051789	0.344453834711776	0.346063277556709	0.501953125
4.9	502	1024	46880.4173671366	3.45377695042785	0.34563552284915	0.343816765793555	0.347463736844705	0.509765625
4.9	502	1024	45975.6957892886	3.47999697031382	0.349378078529931	0.348129342543121	0.350631248610578	0.509765625
4.9	502	1024	42408.3001738985	3.47106284654715	0.342858699739784	0.341037366771273	0.344689296876662	0.509765625
4.9	502	1024	38071.703487541	3.46682376089493	0.346138860142778	0.344725506295993	0.347557758434271	0.509765625
4.9	502	1024	45520.3228658153	3.41217409360642	0.348719321745652	0.347406586342015	0.350036960826398	0.509765625
5	457	1024	49619.1109191488	3.69743690827655	0.342908475304622	0.341598912794665	0.34422296673881	0.5537109375
5	457	1024	48161.7753548098	3.71173813367846	0.347078305160229	0.345588817955469	0.348574109533127	0.5537109375
5	457	1024	50730.1829155899	3.70495999540854	0.343804196998944	0.34260853988834	0.345003950852753	0.5537109375
5	457	1024	49053.714447243	3.67876849999539	0.346162642192201	0.344999716438959	0.347329428855192	0.5537109375
5	457	1024	45212.1165815714	3.64443269991838	0.345776267293574	0.344169660406369	0.347390244921462	0.5537109375
5.2	483	1024	47424.0554538116	3.90248310627053	0.346811387747	0.345214231711413	0.348415618189546	0.5283203125
5.2	483	1024	46324.2206783373	3.848007350232	0.345799138139488	0.344352256197807	0.347251822865519	0.5283203125
5.2	483	1024	51923.5435039097	3.92829208626182	0.347215400672295	0.345970007592494	0.348465218147767	0.5283203125
5.2	483	1024	50222.0694221571	3.89910261173399	0.345031492141337	0.344324049069059	0.345740365094532	0.5283203125
5.2	483	1024	51345.2042631969	3.90193015839299	0.346958162609434	0.346151677810102	0.347766500542573	0.5283203125
5.5	497	1024	46463.2108909479	4.31203504927677	0.34948688433435	0.348510172978169	0.350466220882636	0.5146484375
5.5	497	1024	58769.8741723125	4.3477276315671	0.342802884250073	0.341542380791702	0.344067817178884	0.5146484375
5.5	497	1024	55055.0865235115	4.20224243004954	0.347790076299931	0.347116860875651	0.348464540612823	0.5146484375
5.5	497	1024	59602.7435745385	4.41108203620765	0.346387739479548	0.345464250968237	0.347313661949	0.5146484375
5.5	497	1024	54600.0549329464	4.35226118112978	0.346043910806564	0.344277487046943	0.347819307715425	0.5146484375
5.8	455	1024	53672.5148226564	4.75075621961994	0.346162908769869	0.344385566879482	0.347949017274148	0.5556640625
5.8	455	1024	54304.966965926	4.73074358496707	0.341625877175401	0.340286716431894	0.342970048647712	0.5556640625
5.8	455	1024	53353.9308033687	4.82446921623887	0.343874707792709	0.341799229177196	0.34596222188631	0.5556640625
5.8	455	1024	63950.5617281414	4.71087723658075	0.347113698150575	0.345555209709964	0.348679118117583	0.5556640625
5.8	455	1024	65108.7553187025	4.74876275684741	0.345775813727511	0.344640331069861	0.34691487464924	0.5556640625
6	472	1024	71961.8618293207	4.91955323611282	0.348129444252994	0.34638657667382	0.34988072870927	0.5390625
6	472	1024	61140.7498122032	5.12817552874542	0.348119787025673	0.344638476621564	0.351634899709136	0.5390625
6	472	1024	63735.0802244948	4.94679153880926	0.344220967757698	0.342958737824958	0.345487634505051	0.5390625
6	472	1024	64501.5151072024	5.13969021669856	0.344187320774895	0.341820126036153	0.346570172142704	0.5390625
6	472	1024	61736.6050943367	5.15309128384913	0.343203548124857	0.342225077805154	0.344184765172687	0.5390625
6.1	455	1024	57214.639099376	5.20016942937862	0.3458493530442	0.343815357241277	0.347894867282519	0.5556640625
6.1	455	1024	60718.9121450272	5.04800685166915	0.344434629254286	0.343291356592846	0.345581531724003	0.5556640625
6.1	455	1024	66479.0017341488	5.26462798556401	0.343832856426394	0.34204876296623	0.345626104926237	0.5556640625
6.1	455	1024	59496.2144018139	5.18847770787694	0.345517579290569	0.34424410121267	0.346795554201023	0.5556640625
6.1	455	1024	62475.1421120659	5.21093773073804	0.346463399189045	0.344924194003978	0.348009162617956	0.5556640625
6.4	432	1024	64408.4370121148	5.58729242525383	0.34629397246364	0.345337893623771	0.347252586205602	0.578125
6.4	432	1024	72557.235616606	5.56539498259837	0.347271214137774	0.34584716748867	0.348701020920807	0.578125
6.4	432	1024	75932.2436091956	5.53174858615727	0.34993689398593	0.348395619010709	0.351484721289932	0.578125
6.4	432	1024	76476.6724648094	5.5965531771112	0.345794485842916	0.344869699792354	0.346721732704411	0.578125
6.4	432	1024	68227.1335888314	5.7838510168458	0.343028456784955	0.341446155244836	0.3446179528125	0.578125
6.7	451	1024	75042.6349331389	6.16655969962767	0.345812665618843	0.344008056423194	0.347626605846163	0.5595703125
6.7	451	1024	73030.8295903248	6.12738784708312	0.342900886002542	0.341820692001635	0.343984322449699	0.5595703125
6.7	451	1024	72109.8645033256	6.03067010792472	0.346252727303864	0.345143662670787	0.347365207577478	0.5595703125
6.7	451	1024	79507.0421131648	6.08849381031661	0.350234054929097	0.348258728882059	0.352220204370904	0.5595703125
6.7	451	1024	79154.6065690329	6.18111863365669	0.343108102426385	0.341681809094777	0.344540238107073	0.5595703125
7	414	1024	76888.2730386684	6.3321524683593	0.347498020853306	0.345532351535236	0.349474388208518	0.595703125
7	414	1024	76170.2351246343	6.45024334156274	0.344840375261005	0.343326297538858	0.346360844472214	0.595703125
7	414	1024	71678.1174998361	6.54766329967182	0.347185444572632	0.345384913804098	0.348994971998756	0.595703125
7	414	1024	73604.6059223765	6.50931796245069	0.34484586939152	0.343646196468834	0.346049536328797	0.595703125
7	414	1024	78129.8371781437	6.66403159441397	0.344274415704715	0.342925469334963	0.345628427640328	0.595703125
7.3	416	1024	85830.2059461891	6.85373419379781	0.347748773139989	0.346673089548928	0.348827751109436	0.59375
7.3	416	1024	76548.9273871594	7.01360518933703	0.349697908446652	0.347682956572141	0.35172405577351	0.59375
7.3	416	1024	85188.0747244776	6.79703598395486	0.349729405716975	0.348797447557472	0.350663757864945	0.59375
7.3	416	1024	90902.6754177937	6.92073799518907	0.345094725241969	0.344239097701917	0.345952446017331	0.59375
7.3	416	1024	84956.0020844898	6.92492638072115	0.347142846141171	0.346040643800399	0.348248406110679	0.59375
7.6	418	1024	95136.4607309129	7.44870660918346	0.344928077902511	0.343552844822021	0.346308717311991	0.591796875
7.6	418	1024	84901.3750625597	7.50796121305255	0.347508953871964	0.345667078517235	0.349360251910361	0.591796875
7.6	418	1024	85919.1615340334	7.3720480716031	0.344975846417252	0.34326795810542	0.346691868992689	0.591796875
7.6	418	1024	85952.0526448054	7.30647581298727	0.341708722248577	0.339537196390457	0.343893416423554	0.591796875
7.6	418	1024	77664.2500185563	7.214159097945	0.350815070311641	0.34859467430137	0.353049052851392	0.591796875
7.9	429	1024	99071.3493705965	7.64290079764256	0.344952097634049	0.342225225344878	0.347700299021239	0.5810546875
7.9	429	1024	84071.0649227221	7.88992885369784	0.347871639539899	0.346190045200308	0.349561055902672	0.5810546875
7.9	429	1024	85429.5008971388	7.90288849269212	0.345548253547278	0.344047152651163	0.34705559491639	0.5810546875
7.9	429	1024	103176.713885969	7.70936416532261	0.344260780409041	0.34302877687646	0.345497111270764	0.5810546875
7.9	429	1024	98754.1131825016	7.82680353328032	0.343836210386508	0.34304114197709	0.344633090305285	0.5810546875
8	423	1024	103509.429249576	7.85460978791067	0.346904382678213	0.345518851513481	0.348295400376539	0.5869140625
8	423	1024	86834.2313014801	7.97463703172868	0.345701475699627	0.343644085806949	0.347770588793663	0.5869140625
8	423	1024	91234.7337506581	8.02592801192265	0.347894644073858	0.346581840781846	0.34921222386529	0.5869140625
8	423	1024	106124.874037239	7.93477779625673	0.346566504601712	0.344862705750015	0.348278586671124	0.5869140625
8	423	1024	105727.804704217	7.78775143594549	0.348539484045045	0.347541338480341	0.34954045203229	0.5869140625
8.2	425	1024	89826.103428945	7.99811015251429	0.349012934628189	0.347519718774959	0.350512303787531	0.5849609375
8.2	425	1024	110942.081006504	8.07514552931315	0.345821039548034	0.344226056584032	0.347423325232891	0.5849609375
8.2	425	1024	88869.8218581526	8.05523760921526	0.349431073716185	0.34780378984888	0.351065668094904	0.5849609375
8.2	425	1024	105994.248476045	8.04780601641342	0.348528839251941	0.346567353471049	0.350500976322705	0.5849609375
8.2	425	1024	100950.193956199	8.31877607636347	0.347034925039373	0.345392449175076	0.348684865159613	0.5849609375
8.5	414	1024	100589.574036048	8.61150744837792	0.344411013241882	0.34189581284107	0.346943797118504	0.595703125
8.5	414	1024	113215.82109331	8.5659313155216	0.344698350196018	0.343114918720182	0.346288746159329	0.595703125
8.5	414	1024	111559.451115972	8.65757309459719	0.342613852264783	0.341461085028962	0.343770435216548	0.595703125
8.5	414	1024	110616.736554972	8.59343959748323	0.344095618052618	0.342621173596563	0.345576105291208	0.595703125
8.5	414	1024	116579.295849878	8.55334883746151	0.345703353030999	0.344724333958039	0.34668509064819	0.595703125
8.8	406	1024	100859.200714157	9.0467226520835	0.346687753727065	0.34556880353447	0.347810162675038	0.603515625
8.8	406	1024	114314.858717421	9.03179470491026	0.349832688697133	0.349098940782434	0.350567968247794	0.603515625
8.8	406	1024	110978.065442947	8.99475136003058	0.343127476697436	0.341665829816954	0.344595069553062	0.603515625
8.8	406	1024	121890.080554804	9.00092275902791	0.345501497946522	0.344014750564853	0.346994580110172	0.603515625
8.8	406	1024	104497.715047301	9.11744017009072	0.347187499566988	0.345469579394262	0.348913614344425	0.603515625
9	419	1024	128041.762349202	9.45361071474757	0.348480998737612	0.34658672214592	0.350385512591815	0.5908203125
9	419	1024	118953.961194547	9.4371131669744	0.342530710199739	0.341387047452255	0.343678137508829	0.5908203125
9	419	1024	116471.181560781	9.08497941541418	0.346958753982121	0.346225927676057	0.347693064195665	0.5908203125
9	419	1024	124230.48012837	9.56177599892836	0.345271617356267	0.344058727951818	0.34648873120263	0.5908203125
9	419	1024	105942.585782451	9.36673304005086	0.345010965886496	0.341832872545395	0.348217376831526	0.5908203125
9.1	393	1024	122409.736746639	9.39681437812404	0.34499420694776	0.343579148050687	0.346415000624772	0.6162109375
9.1	393	1024	112699.872003624	9.25436969833948	0.352120188111587	0.351210907739926	0.353031746622886	0.6162109375
9.1	393	1024	116033.691603705	9.43800310242497	0.34457670496669	0.342667451193124	0.346496447035431	0.6162109375
9.1	393	1024	117177.370976995	9.54217050151428	0.347803646832069	0.34590095938977	0.349716384774346	0.6162109375
9.1	393	1024	127626.129409634	9.4413105524625	0.345281327783806	0.344097780077044	0.34646885270939	0.6162109375
9.4	408	1024	132434.577265755	9.90917157667233	0.346214447270019	0.3449319210169	0.347501661619685	0.6015625
9.4	408	1024	128027.050707568	9.72696773658412	0.349370508953574	0.347742392477924	0.351005936473679	0.6015625
9.4	408	1024	127394.683958627	9.6595646599554	0.347778864558138	0.346875222422217	0.348684823191294	0.6015625
9.4	408	1024	120832.134760274	10.1165086542344	0.347202580464792	0.345461479083838	0.348952348951256	0.6015625
9.4	408	1024	120823.529890865	9.99360300370542	0.348071175669246	0.346392478228789	0.349757624761832	0.6015625
9.7	386	1024	135877.649950146	10.1114877351136	0.348244625145155	0.347153860677906	0.34933867304622	0.623046875
9.7	386	1024	120410.647688787	10.3886780406156	0.34813048306113	0.347337642119141	0.348925060855569	0.623046875
9.7	386	1024	130009.964970959	10.6114273325742	0.348252149955314	0.347298952167909	0.349207919861947	0.623046875
9.7	386	1024	110841.484732059	10.2951001190766	0.34619405617101	0.344302116134094	0.348095917839762	0.623046875
9.7	386	1024	134661.211632512	10.1475877902404	0.348136683782826	0.346352194128903	0.349930288456054	0.623046875
10	417	1024	145526.364840761	10.6942281415175	0.343242998555457	0.342404272143054	0.344083743441328	0.5927734375
10	417	1024	147533.657152158	10.7504104194735	0.346832059432863	0.344961554685195	0.348712544807526	0.5927734375
10	417	1024	142471.250688614	10.4326764925594	0.345645719643508	0.344005135591999	0.347294036069173	0.5927734375
10	417	1024	146146.746321054	10.6010065360925	0.346068113171063	0.344971395002572	0.347168244432493	0.5927734375
10	417	1024	115795.676482488	10.6607520403149	0.348331433325186	0.346246989781611	0.350427912910607	0.5927734375
11	385	1024	150542.4888827	12.2039149044242	0.347659104748995	0.346253838110428	0.349069987680446	0.6240234375
11	385	1024	141089.552783529	12.102722985332	0.347156580839791	0.344804104102598	0.349524403054706	0.6240234375
11	385	1024	157979.000141349	12.3950611040875	0.345831812459591	0.344666771693753	0.3470007131496	0.6240234375
11	385	1024	139970.705260858	12.4235396792983	0.343384032615664	0.341733607445909	0.345042032703673	0.6240234375
11	385	1024	135292.421662712	12.221237551974	0.344512884479012	0.342876581906667	0.346156654753619	0.6240234375
12	381	1024	179252.166615434	13.3251132032055	0.346518269879043	0.344762174895275	0.348283189629679	0.6279296875
12	381	1024	171610.731630046	13.6332053822684	0.347660036724788	0.346513423781373	0.348810405612782	0.6279296875
12	381	1024	148287.242625181	13.7819939875494	0.344225684612244	0.342649239817298	0.345809038499348	0.6279296875
12	381	1024	156860.761198092	13.6995142267647	0.345835832579038	0.34405146302342	0.347629080709437	0.6279296875
12	381	1024	170281.867251958	13.7657389529645	0.34444572586198	0.341861539204062	0.34704914209072	0.6279296875
13	384	1024	210373.62102899	14.9727799163531	0.341612149746164	0.340598141950725	0.342629116070876	0.625
13	384	1024	175751.754359337	14.703594595879	0.349786863863704	0.348300409639648	0.351279405289942	0.625
13	384	1024	203270.967875661	14.771448079788	0.345224986290455	0.343594220726014	0.346863325207068	0.625
13	384	1024	196944.181367374	14.8856488150882	0.347958555372465	0.345220141816484	0.350718514513787	0.625
13	384	1024	168482.150178853	15.153945943592	0.341157144083317	0.339046176966045	0.343280532352034	0.625
14	361	1024	224632.704680076	16.4032992893789	0.347326716070249	0.345895607588916	0.348763673589595	0.6474609375
14	361	1024	207684.20010136	16.3885876499222	0.349623592597295	0.348058920483036	0.351195022926688	0.6474609375
14	361	1024	181500.230527001	16.5394289315689	0.343814558688597	0.341484140266273	0.346160168024301	0.6474609375
14	361	1024	207946.59354849	16.0229670017231	0.343325367641628	0.341513735210759	0.345146143723309	0.6474609375
14	361	1024	229928.769891516	16.392843678708	0.344209116326564	0.342689711239367	0.345735132267015	0.6474609375
15	365	1024	204110.390487317	17.6169054703248	0.343673901594779	0.342120981338986	0.345233541378227	0.6435546875
15	365	1024	244817.040233305	17.9193432866184	0.347898081788875	0.346625839904029	0.349174797899869	0.6435546875
15	365	1024	229857.444927047	17.8452767438531	0.344365295632791	0.342694403003915	0.346044210240644	0.6435546875
15	365	1024	207707.583273257	17.845514097815	0.345344549963165	0.34355537896442	0.347142637677748	0.6435546875
15	365	1024	242005.64752938	17.7474343984409	0.348570384994456	0.347140771483803	0.350005648198418	0.6435546875
16	369	1024	246068.014080274	19.0956331065195	0.346170651673451	0.34522151794776	0.347122358681633	0.6396484375
16	369	1024	255009.827482616	19.0921531610423	0.349352534582161	0.347918586754173	0.350792321062333	0.6396484375
16	369	1024	260924.284794081	19.2294616810159	0.345858628174523	0.344659430941315	0.347061928669626	0.6396484375
16	369	1024	237207.664284077	19.875264852799	0.342378355539172	0.340693916379505	0.344070981433295	0.6396484375
16	369	1024	238702.967072323	19.9438645079414	0.344080767870363	0.342000182376796	0.346173452976361	0.6396484375
17	354	1024	281572.604628558	20.568906180394	0.344246218720903	0.342749015911035	0.345749860069171	0.654296875
17	354	1024	255915.050251863	20.1132289122409	0.345657846399497	0.344335389657145	0.346985159394056	0.654296875
17	354	1024	271240.926099452	20.4843645974361	0.345453990995067	0.343609179837158	0.347308570678857	0.654296875
17	354	1024	225118.649417226	20.716458868654	0.349679162150573	0.348558837216283	0.350802942748084	0.654296875
17	354	1024	241155.234748875	20.7411538275421	0.344658121694731	0.342184664756226	0.347148592951696	0.654296875
18	358	1024	249135.788175823	22.5522193986515	0.34097820714214	0.33918200285108	0.342783465361209	0.650390625
18	358	1024	303403.147017962	22.3993525560577	0.345322505789112	0.343064227387714	0.347595371480948	0.650390625
18	358	1024	297787.917393879	21.9600007779537	0.347234590681184	0.34498196469241	0.349501285446041	0.650390625
18	358	1024	283161.940078927	22.2340085572194	0.345933557668277	0.344879806486306	0.346990383051259	0.650390625
18	358	1024	296295.484663517	22.2240346774977	0.339417876581799	0.337571045637461	0.341274582532576	0.650390625
19	351	1024	324350.78865168	23.0081367148991	0.347053303570565	0.346318056154997	0.347790089929807	0.6572265625
19	351	1024	310753.040347259	23.3760282448963	0.349482813515913	0.348044203638177	0.350927297455719	0.6572265625
19	351	1024	309054.629425553	23.7645060057096	0.340652717218029	0.33923401747498	0.342077230655601	0.6572265625
19	351	1024	280198.215319143	23.3443929574642	0.349278258458915	0.347482395296845	0.351083017065341	0.6572265625
19	351	1024	324638.485005462	23.2114424348681	0.350553496551345	0.349667353721995	0.351441800410639	0.6572265625
20	356	1024	304124.862927771	24.7394232346975	0.348368126896664	0.347066093986248	0.349674840032468	0.65234375
20	356	1024	340159.951718566	25.0549527787214	0.344345379000145	0.342780553844824	0.345917011046053	0.65234375
20	356	1024	342518.140912088	24.7698397849191	0.345284202173279	0.344041164530231	0.346531628029155	0.65234375
20	356	1024	274065.215157072	25.7806398053068	0.344115533840008	0.342131209923122	0.346110789177732	0.65234375
20	356	1024	291584.916988095	25.0470113867115	0.348930685936222	0.346734121022566	0.351140594111192	0.65234375
21	336	1024	357208.563956709	26.740531877133	0.344557173988328	0.343478626340542	0.345639054802584	0.671875
21	336	1024	328246.913318191	26.2655500223186	0.343318980007608	0.342102830433285	0.344539372065414	0.671875
21	336	1024	319268.755263704	25.9833048781045	0.35167043083268	0.350170180094151	0.353176862863922	0.671875
21	336	1024	361651.874512496	26.1336655684133	0.34418274989993	0.343287418970759	0.345080376213865	0.671875
21	336	1024	292662.074596789	26.4890348165264	0.346913013249611	0.345419737140471	0.348412481418242	0.671875
22	346	1024	363695.889624661	27.6593229573488	0.345892795102911	0.343672719568194	0.348126545916117	0.662109375
22	346	1024	370356.654973975	28.5175380279505	0.34640312752557	0.344055384042322	0.3487662149807	0.662109375
22	346	1024	368994.139897615	27.9899726814175	0.348166404284911	0.346818231185698	0.349519608293686	0.662109375
22	346	1024	294978.953917137	27.9793770749267	0.351301342632148	0.34955323968646	0.353057861979158	0.662109375
22	346	1024	369871.430293992	28.1612266080975	0.350041968057142	0.348738752813106	0.351349862553467	0.662109375
23	323	1024	380273.072968396	29.1849140722125	0.346582547624946	0.344304958965319	0.34887494398399	0.6845703125
23	323	1024	358416.718719845	29.4990827449879	0.343012460545377	0.341226670132268	0.344807410174421	0.6845703125
23	323	1024	384244.142446664	29.9285959712815	0.348074568102849	0.346515996789667	0.349640049959656	0.6845703125
23	323	1024	389968.625510532	29.1297021732482	0.347291703101754	0.346234305758273	0.348352284886527	0.6845703125
23	323	1024	373294.964763301	28.7232558310508	0.346954153662241	0.345006872107206	0.34891225082221	0.6845703125
24	328	1024	410774.107578149	30.3643679568807	0.349969269072036	0.348814290071063	0.351127924799311	0.6796875
24	328	1024	396552.286792001	30.0706182422767	0.344349620016902	0.34230798832554	0.346403199219143	0.6796875
24	328	1024	361662.358158888	30.822078297706	0.346437448020907	0.34408124471042	0.348809065175643	0.6796875
24	328	1024	408168.771837575	30.6341059209794	0.352689435889087	0.3508564488058	0.354531651593402	0.6796875
24	328	1024	424409.420535127	31.2042999158275	0.346884400905523	0.34524461604528	0.348531865090096	0.6796875
25	306	1024	448698.738157504	32.6510475575044	0.34496360391421	0.343598488043233	0.34633405873802	0.701171875
25	306	1024	415724.200644838	31.9246675702803	0.346800941171072	0.345043576408248	0.348567116174318	0.701171875
25	306	1024	427927.322242984	31.1234349019078	0.351085960977619	0.349834707810976	0.352341645445356	0.701171875
25	306	1024	379328.834205947	32.0282028689034	0.344721607429707	0.34243437576734	0.347023448776218	0.701171875
25	306	1024	398441.47954449	32.062394455317	0.347590784182067	0.345708672648121	0.349482692733717	0.701171875
26	333	1024	456066.850905209	32.5778871455665	0.347843404743561	0.346386426583483	0.349306257070738	0.6748046875
26	333	1024	396714.348277578	33.2142058322409	0.349612917408644	0.348356174050243	0.350874020137975	0.6748046875
26	333	1024	441320.624190378	33.9451747489738	0.343658449497825	0.342952723331296	0.344365558630596	0.6748046875
26	333	1024	439681.545556712	32.7822648345259	0.34602123505861	0.344832030666392	0.347214480320955	0.6748046875
26	333	1024	447270.420848993	32.5604494852638	0.34640227593678	0.344015253996768	0.34880512206717	0.6748046875
27	337	1024	479031.976105746	34.3604160153515	0.347008162068585	0.346092383654877	0.347926259313357	0.6708984375
27	337	1024	453334.319222045	34.8681242362644	0.345776013452995	0.344502974736156	0.347053691549274	0.6708984375
27	337	1024	465805.343034841	35.1594878957014	0.349250004488631	0.347260119665445	0.351251153192913	0.6708984375
27	337	1024	462512.372356565	35.0861833463201	0.347257533429812	0.346138393708494	0.348380240643088	0.6708984375
27	337	1024	456582.883430394	35.3700739685649	0.342742854468642	0.340694611730289	0.344802791289392	0.6708984375
28	306	1024	500378.639420506	36.0716226274673	0.345208507013958	0.344382453721295	0.346036509399816	0.701171875
28	306	1024	435507.877760327	36.4285388766274	0.345769099430932	0.343719945727669	0.347829914020669	0.701171875
28	306	1024	477798.369957327	35.3576438802897	0.349365601420824	0.347698170414774	0.351040921260929	0.701171875
28	306	1024	440162.35388051	36.4129394363947	0.346416739134276	0.34542363053772	0.347412580621602	0.701171875
28	306	1024	410984.847726506	35.6111057552576	0.346286363397535	0.345019708851407	0.347557461935253	0.701171875
29	300	1024	521197.527893328	37.249438861883	0.346585345270718	0.344510692220349	0.348671969909631	0.70703125
29	300	1024	515669.824986562	37.415015289209	0.345871078503335	0.344882132980152	0.346862814129924	0.70703125
29	300	1024	489248.185996614	38.3695642269578	0.347722964629771	0.346547340034886	0.348902522697316	0.70703125
29	300	1024	431509.127702771	37.946046873583	0.345021537365821	0.343498748719557	0.346550752387625	0.70703125
29	300	1024	511123.597900952	37.9816974641042	0.348294987702153	0.346901063431425	0.349694464073546	0.70703125
30	326	1024	514953.293120814	39.2329277751551	0.34537680751263	0.344753083638971	0.346001641733348	0.681640625
30	326	1024	542480.402305448	38.475862753413	0.346673099089359	0.344923166261635	0.34843152886925	0.681640625
30	326	1024	511051.56732141	39.4425877526228	0.34252094556372	0.34151109654706	0.343533721264546	0.681640625
30	326	1024	502956.566168682	39.2728789080077	0.346407811055068	0.344470226292565	0.348355810544108	0.681640625
30	326	1024	545617.914150467	38.1793799628904	0.346437525445554	0.3445062388177	0.348379172014474	0.681640625
31	302	1024	467625.716319695	41.3841757909102	0.344622558406533	0.342571714482851	0.346685137045059	0.705078125
31	302	1024	478212.840586909	40.4034517333066	0.350032879698552	0.348755234649795	0.351315027679757	0.705078125
31	302	1024	535900.70203581	39.5644728754688	0.346995073847528	0.345475253418172	0.348521477904473	0.705078125
31	302	1024	551484.841124069	41.6143771356	0.344275519170662	0.342814838272131	0.345742309484679	0.705078125
31	302	1024	541762.458324272	40.6686243152497	0.346303550010635	0.344674964763903	0.347939716449959	0.705078125
32	326	1024	510182.182304115	42.462508000246	0.347796279295299	0.345618372480929	0.34998733122065	0.681640625
32	326	1024	558688.052550855	42.012107484133	0.347587341002637	0.345952623993068	0.349229682493048	0.681640625
32	326	1024	521540.786536539	41.9719716892731	0.344694119406442	0.343695451294994	0.345695642196912	0.681640625
32	326	1024	451584.942963796	41.2338858284803	0.349758912596252	0.347802060708691	0.351726354726882	0.681640625
32	326	1024	461300.144944501	40.8443832125704	0.344685375115372	0.342777667228425	0.346603192612572	0.681640625
33	312	1024	569182.408512947	42.7748174958497	0.344183700691228	0.343065918270437	0.345305061660319	0.6953125
33	312	1024	595060.332911541	44.2905585275628	0.346113643296821	0.344606386521183	0.347627385089833	0.6953125
33	312	1024	548838.363446799	44.6080267199763	0.346275992114977	0.344466671836085	0.348094669856933	0.6953125
33	312	1024	558053.847659486	44.0766624212886	0.345888190082118	0.344370374997226	0.347412600500644	0.6953125
33	312	1024	585196.529091315	44.5354208261066	0.344437577988872	0.343319735501009	0.345558995436279	0.6953125
34	313	1024	595967.665414914	44.4902703630938	0.345117052151146	0.342524007143416	0.34772946156853	0.6943359375
34	313	1024	482611.902926857	45.3877438263065	0.350435960898468	0.347451847855402	0.353444675164008	0.6943359375
34	313	1024	542013.610620467	45.3861307433043	0.34451927803083	0.342455222320767	0.346595192513361	0.6943359375
34	313	1024	503979.802274879	44.7737449897506	0.347436275958184	0.345764775518874	0.349115518029924	0.6943359375
34	313	1024	566546.395982592	44.6896009364645	0.348046938782477	0.347115830620639	0.348980513060226	0.6943359375
35	324	1024	500208.342702859	45.557847535997	0.348094509010665	0.345171951198342	0.351040700978161	0.68359375
35	324	1024	542534.021094674	47.337631424566	0.345237643900919	0.343749674816245	0.346731776501745	0.68359375
35	324	1024	589687.605535362	46.0610628099783	0.347937793150853	0.34638135963771	0.349501136741453	0.68359375
35	324	1024	514531.657445977	45.6316468155672	0.347870293247828	0.344804883287679	0.350961910925741	0.68359375
35	324	1024	586960.856792903	46.3616735747059	0.348146220385223	0.346608300725344	0.349690674128317	0.68359375
36	285	1024	621739.839060421	47.891624488031	0.345870411433415	0.343989883012963	0.347761051477624	0.7216796875
36	285	1024	632569.016858871	47.9877873171778	0.34719240366218	0.344929203550175	0.349470243896401	0.7216796875
36	285	1024	541207.785495875	49.1400263256552	0.345538594427015	0.343875515244153	0.34720933740893	0.7216796875
36	285	1024	507950.642659516	47.0742514099071	0.348308622298443	0.346131192501413	0.350499174394364	0.7216796875
36	285	1024	568091.579377835	47.7026782749128	0.343816602551135	0.3423912813972	0.345247591702265	0.7216796875
37	315	1024	661940.341785695	49.1140425823479	0.34711984666796	0.346336793323458	0.347904595811173	0.6923828125
37	315	1024	590815.018061195	48.5471481772504	0.348017123384837	0.346680714397615	0.349358471250783	0.6923828125
37	315	1024	615641.036531175	50.065345921686	0.343293399107373	0.342422297682289	0.344166613359485	0.6923828125
37	315	1024	610056.870275618	50.0664059412238	0.344351518435606	0.342464806539873	0.346248128669433	0.6923828125
37	315	1024	648005.462176041	49.5231313680596	0.344991501097023	0.343673196577672	0.346314633713504	0.6923828125
38	311	1024	553511.199877728	49.7133110752555	0.347734780744094	0.346247718697639	0.349227963136792	0.6962890625
38	311	1024	562084.244452138	50.1734397760499	0.346001118170655	0.343606584746554	0.348411592569846	0.6962890625
38	311	1024	566394.940997608	50.8455704020081	0.350248389230883	0.349455063264945	0.351043447240263	0.6962890625
38	311	1024	690643.256577699	50.9220913041839	0.349634569042171	0.348825751623866	0.350445188106274	0.6962890625
38	311	1024	594946.436274174	51.1028291174442	0.346558587758331	0.345683074944471	0.347436223032791	0.6962890625
39	310	1024	644288.951805785	50.501752170201	0.348469027183112	0.345267374257603	0.3516991994144	0.697265625
39	310	1024	572361.168948516	51.9314282050863	0.3438354897691	0.342442205501081	0.345234168132158	0.697265625
39	310	1024	667939.989451591	51.9691217120878	0.346663482681954	0.344836268430324	0.348500223055265	0.697265625
39	310	1024	575520.23317798	50.7892855247888	0.345938991530531	0.344081282035894	0.347806279445518	0.697265625
39	310	1024	637310.85590248	53.6942587077053	0.34727382339237	0.345519568261632	0.349036592254149	0.697265625
40	293	1024	726087.555446406	53.8733844852508	0.345905475765752	0.344139846736213	0.34768001268211	0.7138671875
40	293	1024	662606.646668014	53.8717978343516	0.343958130638902	0.342889856077514	0.345029677234466	0.7138671875
40	293	1024	719311.717575966	53.7938628175167	0.350324507187592	0.34896267691281	0.351691588442873	0.7138671875
40	293	1024	686889.099916855	53.4685645076722	0.347263171688374	0.345083001724583	0.349456543397921	0.7138671875
40	293	1024	706912.73751391	53.3815818950226	0.346577528435712	0.345275836814499	0.347883914037008	0.7138671875
41	305	1024	629066.067948214	54.5688161227134	0.346033476318224	0.344239176736161	0.347836697938386	0.7021484375
41	305	1024	701916.890666207	55.2249198617501	0.345512288242869	0.344143600160045	0.346886339664078	0.7021484375
41	305	1024	707255.342384754	54.0774790026349	0.344184080937548	0.342714813760722	0.345659351301765	0.7021484375
41	305	1024	692655.416441742	54.3411598055348	0.343132314045162	0.342093214710197	0.34417451043715	0.7021484375
41	305	1024	652018.202564858	56.037341723954	0.347128294383557	0.345521454447666	0.348742297582697	0.7021484375
42	302	1024	632492.128003703	55.6480469353735	0.347529915105046	0.346196319290598	0.348868424681779	0.705078125
42	302	1024	618855.545606255	56.1797909673812	0.343213815775058	0.341986998909386	0.344444824937226	0.705078125
42	302	1024	746127.463113552	55.5606615805013	0.345608101082036	0.344430209797102	0.346789844546367	0.705078125
42	302	1024	674620.872029532	56.5846920077633	0.345274057458372	0.342628952664144	0.347938719796196	0.705078125
42	302	1024	742489.092843632	56.5221783321116	0.343652762833367	0.342093273080522	0.345219246128397	0.705078125
43	324	1024	772356.201008	56.8485817770797	0.350706205121048	0.349988868567542	0.351424995921105	0.68359375
43	324	1024	722866.503267847	57.7713948830588	0.344073290986235	0.341916106013632	0.346243826861929	0.68359375
43	324	1024	626640.108023247	56.8791410959322	0.349772181381807	0.348231113532037	0.351319800628452	0.68359375
43	324	1024	741469.579045594	58.1387348004432	0.346091651874807	0.343576723691995	0.348624225636102	0.68359375
43	324	1024	779657.047442939	59.4360597427533	0.348633865931173	0.347367648364555	0.349904642158358	0.68359375
44	315	1024	813497.54909768	59.3501395338236	0.342504244155912	0.340723635840567	0.344293703807532	0.6923828125
44	315	1024	710518.769370426	59.6761067971284	0.345466733210454	0.343519543920369	0.347424777010342	0.6923828125
44	315	1024	777444.658072816	59.6033353929598	0.347745561254973	0.347179615564364	0.348312417343755	0.6923828125
44	315	1024	731142.126885181	59.1751786935282	0.346585469721695	0.345336144320938	0.347839246087679	0.6923828125
44	315	1024	647681.717907265	58.4083363401513	0.347964882678429	0.34652885969882	0.349406606994466	0.6923828125
45	301	1024	828337.111273552	59.6724828397615	0.346803456675758	0.345691146721045	0.347919292750285	0.7060546875
45	301	1024	656435.081238316	59.1314137875844	0.345074244648557	0.343523721631368	0.346631454426478	0.7060546875
45	301	1024	824706.654202009	59.2728353715618	0.349404656814933	0.348290996755097	0.350521737808606	0.7060546875
45	301	1024	652776.573641034	61.4638302420606	0.34947200407537	0.347517120119977	0.351437447345793	0.7060546875
45	301	1024	831346.399491856	60.7279048847146	0.345242116846166	0.34328508724776	0.34721014641567	0.7060546875
46	276	1024	823820.932756699	61.6090182496451	0.347145522712058	0.346163745949638	0.348129963976755	0.73046875
46	276	1024	777182.894455894	63.4473665592681	0.341919888110047	0.339747304579461	0.344106110573619	0.73046875
46	276	1024	734666.658658582	61.7952016169887	0.346583790630546	0.345811167025945	0.347358067037768	0.73046875
46	276	1024	676862.329823588	63.6987036937708	0.345854148264494	0.344459424505935	0.347254279878515	0.73046875
46	276	1024	765499.781577337	62.9898111164465	0.345329025594883	0.343449383930815	0.34721879863399	0.73046875
47	308	1024	759747.839967743	63.1004155179119	0.350029978956998	0.348651808027788	0.351413378413547	0.69921875
47	308	1024	802101.839941727	62.5434312568769	0.348051293437997	0.346295711965103	0.349815647469523	0.69921875
47	308	1024	846591.901100796	63.9617008923943	0.348970277429451	0.347672500133975	0.350272834134777	0.69921875
47	308	1024	755691.913525811	63.5786685115743	0.346731831085654	0.344834525890727	0.348639147384537	0.69921875
47	308	1024	802977.769229577	62.5087878408106	0.347073871532169	0.346070694130707	0.348079916639438	0.69921875
48	278	1024	837047.094109415	66.3454363900278	0.345762536526803	0.343635954482653	0.34790171648424	0.728515625
48	278	1024	911752.159215776	66.4070922758918	0.344031755289908	0.342501651554357	0.345568575878365	0.728515625
48	278	1024	855740.135781281	64.6231085689441	0.346578190389786	0.344950315944541	0.348213426635563	0.728515625
48	278	1024	817505.69817825	64.0306562959188	0.347000622552562	0.345469178479711	0.348538559344194	0.728515625
48	278	1024	812099.084345713	63.5880211317937	0.353162569520122	0.351694167335897	0.354636893658293	0.728515625
49	295	1024	847862.227836586	65.9719897595893	0.346128068750936	0.345185153922455	0.347073521597316	0.7119140625
49	295	1024	863511.354609701	66.5796691021859	0.346930163267133	0.345350942480795	0.348516287985582	0.7119140625
49	295	1024	871658.945344455	66.54198337798	0.347935175851571	0.346770531773724	0.349103572724525	0.7119140625
49	295	1024	853150.034007418	66.1033599206178	0.34313409443097	0.3418000789078	0.344473222932706	0.7119140625
49	295	1024	932065.928802686	65.4845356897412	0.34480202965208	0.343242311897206	0.34636850268775	0.7119140625
50	284	1024	899197.795403193	67.8593508931355	0.348579082798425	0.347435778703335	0.349726098856325	0.72265625
50	284	1024	944498.807109219	68.4723963366717	0.34350546460813	0.342058185159084	0.344958763195144	0.72265625
50	284	1024	829241.233964639	68.2034586879213	0.346446903398468	0.34512761409779	0.34777102139936	0.72265625
50	284	1024	847344.960187105	67.990753370409	0.346120256345394	0.345223728398137	0.347019008860972	0.72265625
50	284	1024	872654.026292448	67.5262750107276	0.345305302302548	0.344167322642334	0.346446989179387	0.72265625
51	297	1024	883524.974579055	68.2551325444978	0.348268183885311	0.347178685223367	0.349360958639234	0.7099609375
51	297	1024	780404.83259858	69.9138912140111	0.345732922116734	0.343341144652536	0.348140644610169	0.7099609375
51	297	1024	884331.722007122	68.8623985641953	0.341188864010882	0.338838268180902	0.343555484316461	0.7099609375
51	297	1024	871830.610388949	69.2164559616234	0.34809882412574	0.3461949414743	0.350013029718243	0.7099609375
51	297	1024	794613.269929663	68.3368424739249	0.345280099497993	0.342990709668273	0.347584072255205	0.7099609375
52	293	1024	884666.88896819	71.1515300109648	0.348210141534067	0.347039667314991	0.349384516026849	0.7138671875
52	293	1024	782767.79086715	70.6385845524712	0.343070727984091	0.341577616282638	0.344570067283355	0.7138671875
52	293	1024	876581.043028478	70.9143666890288	0.344838112781516	0.342937645013071	0.346748610831506	0.7138671875
52	293	1024	958713.606978836	71.445857263017	0.343227369860459	0.341815988235692	0.344644482311807	0.7138671875
52	293	1024	895872.767665519	69.2757488800229	0.347031155910595	0.345583708936854	0.348484576352007	0.7138671875
53	290	1024	944327.031238061	70.9684222537984	0.347314036869132	0.345444699078037	0.349193368909633	0.716796875
53	290	1024	984008.188397499	72.4529563047737	0.346717711210976	0.345271195543449	0.348170206143903	0.716796875
53	290	1024	775032.762954216	72.4173352298152	0.34729049607897	0.345046854246732	0.349548137731938	0.716796875
53	290	1024	960687.613121087	69.9355794786929	0.350631123438305	0.349337998337872	0.351928852027629	0.716796875
53	290	1024	885625.309018136	71.4035567590361	0.348314285025704	0.346182428855539	0.35045874677296	0.716796875
54	265	1024	908644.669670609	75.1924577820713	0.347949715751781	0.346334472686221	0.349572396465967	0.7412109375
54	265	1024	794317.547131856	72.9666149198283	0.345034097937145	0.34390432934447	0.346167401880697	0.7412109375
54	265	1024	818419.639586547	72.5299186764122	0.345528106068321	0.344087497241612	0.346974474479545	0.7412109375
54	265	1024	978463.277676112	74.2865952217556	0.343670652983601	0.342455880481412	0.344889655622163	0.7412109375
54	265	1024	998765.220230716	71.5943915963518	0.346808246078717	0.345592063525279	0.348028649649728	0.7412109375
55	295	1024	960620.579784825	74.7648847666315	0.348046051147184	0.347422708135085	0.348670498295044	0.7119140625
55	295	1024	813329.085668368	75.9975041909734	0.350940482588924	0.348722539547779	0.353171975332806	0.7119140625
55	295	1024	977263.272214363	75.5496932613401	0.347175063941063	0.345307532464129	0.349052577775155	0.7119140625
55	295	1024	993738.135069683	73.1804705942276	0.345488580464901	0.344375512763968	0.346605189967878	0.7119140625
55	295	1024	962569.585808436	75.4153233806463	0.344283851765082	0.342876345662161	0.345697037965784	0.7119140625
56	302	1024	959955.330755644	75.7003325937787	0.347026268325522	0.345460983958167	0.348598340460928	0.705078125
56	302	1024	931964.511876997	74.9025305627532	0.348592345240056	0.346760455312045	0.350433514186978	0.705078125
56	302	1024	997713.05631623	75.9150219354833	0.34855881354731	0.347465679094843	0.349655249443941	0.705078125
56	302	1024	1002862.6541298	75.9760022059833	0.346290802798105	0.345319043336598	0.347265180802208	0.705078125
56	302	1024	997087.050702584	75.4849885721056	0.346325120870475	0.345284948363451	0.34736838221837	0.705078125
57	294	1024	1027516.99996902	76.7221615940874	0.346919937794434	0.345788564645698	0.348054963121882	0.712890625
57	294	1024	1082139.30700417	76.35938370133	0.344454012602606	0.343317770725503	0.345593947990413	0.712890625
57	294	1024	896412.794423765	78.3270302328055	0.34840749493055	0.346871414830157	0.349950089996366	0.712890625
57	294	1024	962976.487222412	78.1379591013587	0.344428949808059	0.343139218746354	0.345723302747468	0.712890625
57	294	1024	998831.109816522	78.1845925719192	0.34796801684695	0.346877831571099	0.349061582326789	0.712890625
58	307	1024	1089755.16600733	77.7883022694889	0.347639739590503	0.345842383998448	0.349446292966476	0.7001953125
58	307	1024	1084148.76172389	77.0357997716858	0.346937846486171	0.344572680798391	0.34931898173314	0.7001953125
58	307	1024	948891.578930338	78.6575742279598	0.348663778232996	0.347279958507525	0.350052890297445	0.7001953125
58	307	1024	1015979.91325326	79.3272090295076	0.348436508299771	0.347089794515776	0.34978822929178	0.7001953125
58	307	1024	855398.632177131	79.4918149734208	0.344752672600267	0.343613010453472	0.345895954049112	0.7001953125
59	314	1024	998849.864952181	80.3697191951395	0.344337316108587	0.343233649069073	0.345444469490105	0.693359375
59	314	1024	1021227.38164486	82.00654201792	0.343841076134571	0.342275788800931	0.345413176169657	0.693359375
59	314	1024	934953.249809991	80.3317260246032	0.346581965164621	0.34481260524341	0.348360020251688	0.693359375
59	314	1024	957251.131349546	78.4907781109445	0.350516105926575	0.349779659275073	0.351254043339357	0.693359375
59	314	1024	997693.707802936	80.89230782341	0.349639729961097	0.348152571518797	0.351132981854834	0.693359375
60	249	1024	1009148.54671962	82.9691721328168	0.343746570762962	0.341928965438706	0.34557369004966	0.7568359375
60	249	1024	876463.513411518	80.8953481545741	0.349962498031729	0.348962872535784	0.350964875142977	0.7568359375
60	249	1024	1117655.60926519	81.3985327908431	0.347633545872576	0.345898480881101	0.349377209703432	0.7568359375
60	249	1024	918030.301112841	81.6289344149545	0.34770458127002	0.346054974621124	0.349361738844694	0.7568359375
60	249	1024	902066.829660343	83.4696796830713	0.346799966816078	0.34570332840834	0.347899922367159	0.7568359375
61	249	1024	1023665.89096419	85.475646384707	0.345102230156429	0.343844172533553	0.346364814435458	0.7568359375
61	249	1024	1011027.19323311	83.6790938217796	0.344533864235942	0.343233512100967	0.345839053114359	0.7568359375
61	249	1024	1097247.83825763	83.0641384110997	0.348687596995814	0.347359554631962	0.350020650904439	0.7568359375
61	249	1024	1052229.60047719	83.9916409174614	0.349294096657999	0.347960139557554	0.350633099335049	0.7568359375
61	249	1024	1120181.43266136	81.5716232408803	0.345203497853778	0.342982771472283	0.347437967644882	0.7568359375
62	277	1024	1024698.07702165	83.357612129726	0.345842330068441	0.343843250819723	0.347852535853896	0.7294921875
62	277	1024	1133960.93576757	86.3969287284138	0.344457102170129	0.343353009105198	0.345564683411893	0.7294921875
62	277	1024	1165132.45870944	85.250207870183	0.34619686945892	0.345356450626199	0.347039304483542	0.7294921875
62	277	1024	1011242.04339722	84.4184558255806	0.348786518192081	0.346691923754556	0.350893271484188	0.7294921875
62	277	1024	1162224.84643218	84.0647750829479	0.344176658946418	0.343244816817052	0.345110986922043	0.7294921875
63	274	1024	948712.434951068	86.7013483858665	0.347489906646532	0.346049291950942	0.348936264339587	0.732421875
63	274	1024	978487.905156349	86.9887687528006	0.343609606088345	0.342213764280946	0.345010885220841	0.732421875
63	274	1024	1117571.10777648	86.7871381182603	0.345686076193252	0.343001900383124	0.348390336919263	0.732421875
63	274	1024	1011017.30739432	87.5128818765276	0.350105260054951	0.349054040955719	0.351159526333149	0.732421875
63	274	1024	1067148.64414489	85.9309313050628	0.350427785485831	0.347513916816656	0.353365846935573	0.732421875
64	280	1024	1179553.35768643	87.2039014108655	0.34522974149937	0.343897580352118	0.346566978220808	0.7265625
64	280	1024	1153590.03585933	86.9390223076751	0.346753945099299	0.345243996648882	0.34827039736058	0.7265625
64	280	1024	1092161.36691957	87.6011398273123	0.345365711650667	0.343406552577071	0.347335881902552	0.7265625
64	280	1024	1192816.60628981	85.2142768125182	0.348958145629355	0.347639721344201	0.350281510064151	0.7265625
64	280	1024	1064550.06093005	88.4892348285489	0.347232032396686	0.345537325565308	0.348934940285501	0.7265625
65	288	1024	1157587.47638877	88.8861195332702	0.344963211312679	0.344008838629595	0.345920189645179	0.71875
65	288	1024	1223817.11082464	88.0038132963804	0.345054165755684	0.34382010215139	0.346292592045822	0.71875
65	288	1024	1163098.25271779	89.7611617214534	0.348845561975622	0.346969751502986	0.350731365734506	0.71875
65	288	1024	1229798.73416842	88.647598689365	0.34593499045979	0.344739893131307	0.347134047146352	0.71875
65	288	1024	966432.920667375	87.972152280513	0.347367484919001	0.345497329084572	0.3492473112466	0.71875
66	273	1024	1052129.41061405	87.1618873665893	0.346282444300158	0.343557720180401	0.349027851693904	0.7333984375
66	273	1024	1234268.25465555	89.2990422214805	0.346723810710653	0.34586820168242	0.347581444895131	0.7333984375
66	273	1024	1201559.61619175	89.1605510875514	0.346817729455219	0.345539546918612	0.348100565940846	0.7333984375
66	273	1024	1003305.124558	89.8884696745142	0.347039864181068	0.344307905719665	0.349792603360269	0.7333984375
66	273	1024	1116428.23738508	91.8497357096908	0.345551162944423	0.344736610901671	0.346367608717199	0.7333984375
67	269	1024	1108137.69829545	92.5016989639415	0.343496020664843	0.340870608902152	0.34614074675416	0.7373046875
67	269	1024	1138011.21642176	89.9109572207039	0.344766077073677	0.343200720298296	0.346338445139657	0.7373046875
67	269	1024	1200012.46860799	90.3481314690082	0.343763523433158	0.340714294443209	0.346838672211376	0.7373046875
67	269	1024	1219564.71383526	91.3989443865965	0.343900715952608	0.342766554587921	0.345038568980448	0.7373046875
67	269	1024	1022924.12667939	91.8657882846684	0.346420024080215	0.34427935047648	0.34857346317372	0.7373046875
68	289	1024	1060882.60880501	90.135422236982	0.348873730796329	0.34743522769093	0.350317946863662	0.7177734375
68	289	1024	1075712.93999472	89.952883076092	0.346060538170308	0.344246663680755	0.3478835417152	0.7177734375
68	289	1024	1146613.19440619	93.8975897745779	0.346880558558942	0.344923849250994	0.348848228111913	0.7177734375
68	289	1024	1306510.00789618	90.8933189254818	0.344129548347133	0.342186019466012	0.34608358693158	0.7177734375
68	289	1024	1263991.95071231	93.9611545943688	0.35015634971312	0.349602809854857	0.350710756843586	0.7177734375
69	279	1024	1203381.20087279	95.3105586163253	0.343338019717946	0.341575243298529	0.345109471963503	0.7275390625
69	279	1024	1274902.37228189	93.117848847479	0.346949602594668	0.345695350940639	0.348208341846351	0.7275390625
69	279	1024	1108518.44763267	94.1265845847021	0.348444425487193	0.347526355542156	0.349364819847774	0.7275390625
69	279	1024	1300067.87371445	95.0651292944975	0.347705403484081	0.346637678579781	0.348776370273272	0.7275390625
69	279	1024	1080031.5018635	94.1099499133466	0.343577132861783	0.342419594673684	0.344738391218135	0.7275390625
70	279	1024	1272914.93732897	96.0548126280269	0.346516919296448	0.345554941474111	0.347481537981551	0.7275390625
70	279	1024	1310136.26403063	95.9290874533955	0.349806440532858	0.348355155778373	0.351263707359834	0.7275390625
70	279	1024	1262847.41325537	96.4080120018247	0.346841193321327	0.345554921326672	0.34813218339339	0.7275390625
70	279	1024	1060720.06524979	95.4046418938443	0.34692495363219	0.345905704097882	0.347947077480296	0.7275390625
70	279	1024	1138394.87246517	95.2736840221904	0.339087801152099	0.337599376612774	0.340582444347259	0.7275390625
71	252	1024	1346206.55111616	97.2171964620321	0.346522099635382	0.345683482450712	0.347362721196719	0.75390625
71	252	1024	1209206.73826592	96.7638649438019	0.345489875649381	0.344353140395003	0.346630307451868	0.75390625
71	252	1024	1256866.08919973	97.9114981796115	0.34724699753565	0.346195347533346	0.348301796739517	0.75390625
71	252	1024	1124374.79144803	98.6849974346714	0.34493990075898	0.343060531487724	0.346829118973789	0.75390625
71	252	1024	1072367.2637702	96.5898881310765	0.348672335515944	0.348125226461307	0.349220270527698	0.75390625
72	310	1024	1383000.9982319	101.082547444277	0.345020427600903	0.343563427724382	0.346483495286428	0.697265625
72	310	1024	1188284.76491619	100.019629721088	0.345403410929076	0.343840879922513	0.346972930118194	0.697265625
72	310	1024	1059300.0912875	97.7814447978065	0.349065765105973	0.346749946287703	0.35139639806742	0.697265625
72	310	1024	1372290.20576134	99.9689498212942	0.347258967896089	0.345919008509666	0.348603901594678	0.697265625
72	310	1024	1340498.81020621	100.516090864544	0.347242676850696	0.34625696517753	0.348231154383384	0.697265625
73	273	1024	1386431.25560572	101.09016743674	0.346354015366844	0.345594818795679	0.347114854265239	0.7333984375
73	273	1024	1089971.53552498	98.26190361606	0.351224525412625	0.349117132155238	0.353344188685638	0.7333984375
73	273	1024	1298357.10391414	100.690342768883	0.342519178432489	0.340511516835619	0.344538117117814	0.7333984375
73	273	1024	1381053.86413846	101.16408211315	0.346860754842392	0.346083221575889	0.347640010401096	0.7333984375
73	273	1024	1402583.54889724	101.171244530701	0.345139410067851	0.34425208135475	0.346028989168707	0.7333984375
74	279	1024	1101013.59598691	101.292838223838	0.350711730376086	0.348401703048424	0.353036472431712	0.7275390625
74	279	1024	1399414.41261968	100.260444861994	0.344958623393842	0.342644078591796	0.347288582328773	0.7275390625
74	279	1024	1375700.83623333	101.670434099954	0.345121807957424	0.344407471035554	0.345837603511256	0.7275390625
74	279	1024	1250760.66535437	101.334047205543	0.348174485650283	0.346280751271756	0.350078125585139	0.7275390625
74	279	1024	1246197.91092629	100.597609633641	0.346919880445777	0.345063421603009	0.348785908294068	0.7275390625
75	266	1024	1208281.93988148	103.105457666995	0.346885833104797	0.345535262274103	0.348241461963846	0.740234375
75	266	1024	1196396.02609571	104.06171603209	0.345199700217732	0.344120482222095	0.34628215891624	0.740234375
75	266	1024	1107392.03166576	101.761052153762	0.345863865328425	0.344211822516875	0.347523479975489	0.740234375
75	266	1024	1341094.41618553	104.303743309522	0.343610089642906	0.342561203467997	0.344662127244132	0.740234375
75	266	1024	1250610.4248073	103.043904829215	0.343844727866914	0.342541511910009	0.345152669983157	0.740234375
76	271	1024	1407220.17983395	105.345205580495	0.347393999782192	0.345806003207981	0.348989201928961	0.7353515625
76	271	1024	1217745.45090281	103.829665294406	0.346830836007172	0.345808163532146	0.347856404169642	0.7353515625
76	271	1024	1397514.04258346	104.746984144215	0.345139254198811	0.343727687054295	0.346556534245238	0.7353515625
76	271	1024	1205484.04516674	104.259296053936	0.347203860456728	0.345670549006215	0.348743681899564	0.7353515625
76	271	1024	1417447.57343748	105.322115641733	0.346457918667093	0.345279713862286	0.347640082544635	0.7353515625
77	276	1024	1237172.77277735	106.658324538957	0.344203595887621	0.342173832966631	0.346244870217973	0.73046875
77	276	1024	1259357.62664922	106.819202451254	0.346614029855851	0.345114708420724	0.348119576377346	0.73046875
77	276	1024	1165612.65083996	107.891497946324	0.348034234181653	0.345097261228499	0.350995084344933	0.73046875
77	276	1024	1400648.52892805	106.171941968022	0.342832867261406	0.341317686954079	0.344354640520918	0.73046875
77	276	1024	1467505.92888995	106.326634403896	0.347051987841886	0.346371493351268	0.347733800910374	0.73046875
78	254	1024	1368003.07729026	108.321874428969	0.345336335212807	0.343265443377448	0.347419542891997	0.751953125
78	254	1024	1455500.09474347	108.317632377439	0.343434344894091	0.340807918111369	0.346080626135969	0.751953125
78	254	1024	1472683.33987495	109.838969789792	0.340844860295397	0.339609383892802	0.342084736600325	0.751953125
78	254	1024	1315292.20367648	104.9911015101	0.34873460775416	0.346339011320972	0.351146075152699	0.751953125
78	254	1024	1407593.37788484	107.938502632645	0.345654858997763	0.344292237186222	0.347022642785319	0.751953125
79	277	1024	1236342.82117482	108.032059013401	0.344533246892389	0.342714396643424	0.346361299498786	0.7294921875
79	277	1024	1197028.20076397	107.564899097875	0.346224606651254	0.343913227771727	0.348550873626348	0.7294921875
79	277	1024	1259559.95779479	111.293940259145	0.346107731401881	0.345098120532679	0.347120162069202	0.7294921875
79	277	1024	1409483.0858016	108.826439932536	0.347777119626298	0.345741915669106	0.349824122863022	0.7294921875
79	277	1024	1365308.41976858	108.112383080429	0.344816492065193	0.343561047078736	0.34607631910362	0.7294921875
80	277	1024	1466772.20503675	109.851523007645	0.34462108197883	0.343718391391806	0.345526032472273	0.7294921875
80	277	1024	1217664.20575413	109.201434930988	0.348704743046212	0.347668437935	0.349744011986739	0.7294921875
80	277	1024	1453463.90010401	113.880671535148	0.34507283545196	0.343529264124781	0.346623226002177	0.7294921875
80	277	1024	1540546.75667876	110.939142283153	0.344242175760962	0.342542269967074	0.345950370698282	0.7294921875
80	277	1024	1218168.79978303	109.299245281986	0.347789027756301	0.346209218273172	0.349375736253647	0.7294921875
81	288	1024	1289369.04054075	113.900517665222	0.344828984285641	0.34394991773668	0.34571019009727	0.71875
81	288	1024	1407505.72272876	113.645674547671	0.347748730747952	0.345904697005023	0.349602178973043	0.71875
81	288	1024	1436838.90513748	112.255900308982	0.349262353116301	0.348101059245111	0.350427475701029	0.71875
81	288	1024	1240288.3685413	111.576200362467	0.343442368420578	0.342357421966172	0.344530596174683	0.71875
81	288	1024	1395623.30523429	111.638370209037	0.347187411262496	0.345724812878426	0.348655939721453	0.71875
82	279	1024	1207979.32516735	113.787709417885	0.348120519892839	0.345736610471554	0.350520146890671	0.7275390625
82	279	1024	1465121.02323934	112.641011576642	0.347703220638098	0.346952944567028	0.348455096502998	0.7275390625
82	279	1024	1295860.04272879	111.052919322649	0.34824068546325	0.346284436114026	0.350207519724808	0.7275390625
82	279	1024	1454461.80656352	112.883035789853	0.350924647481827	0.350051708271416	0.35179974228803	0.7275390625
82	279	1024	1571063.04733172	113.007123583609	0.345977134785832	0.34489695331955	0.347060647190104	0.7275390625
83	274	1024	1447933.75164759	115.262885568143	0.3409174743551	0.33924236085279	0.342600701624291	0.732421875
83	274	1024	1339820.27384233	113.81061964827	0.34882245121801	0.347389488122356	0.350261084648169	0.732421875
83	274	1024	1425113.85440595	116.236527927867	0.34591612293783	0.34316836101255	0.348684967533705	0.732421875
83	274	1024	1303326.77148587	112.181559632298	0.345271401567767	0.343377684925583	0.347175103000423	0.732421875
83	274	1024	1433621.45085735	115.940036517578	0.3447262438967	0.343475642214538	0.345981319264866	0.732421875
84	280	1024	1517118.5111364	113.78335297961	0.34897300889624	0.347923462847865	0.3500256799818	0.7265625
84	280	1024	1315588.01557975	112.840925397607	0.345400780930517	0.343597374939888	0.347213216085358	0.7265625
84	280	1024	1299390.00541983	115.183863607201	0.348715881358509	0.34776559693737	0.349668653120688	0.7265625
84	280	1024	1479375.9323528	116.372674737093	0.348485885992493	0.347108407605644	0.349868602330371	0.7265625
84	280	1024	1456080.27879527	116.092775140212	0.346140957229459	0.344537394382522	0.347751871285561	0.7265625
85	290	1024	1357930.99959422	115.593076578973	0.346114728778633	0.344363420269338	0.347874557989143	0.716796875
85	290	1024	1560984.06421131	115.863812154001	0.346203899093922	0.344771800503109	0.347641861836888	0.716796875
85	290	1024	1552508.1393621	116.936117472584	0.342805200046219	0.341327616907765	0.344289063100512	0.716796875
85	290	1024	1520596.05543854	119.366271989961	0.345427884803886	0.343966930820478	0.346894944617797	0.716796875
85	290	1024	1533130.12900923	115.90010801462	0.34749936542846	0.345946108617983	0.349059309634287	0.716796875
86	263	1024	1416900.46537965	118.853311377433	0.341732913724919	0.339570226051975	0.343908702406428	0.7431640625
86	263	1024	1472721.41949821	120.03829896519	0.34146410702121	0.340000483231206	0.342933919914522	0.7431640625
86	263	1024	1432847.31250926	118.946216213132	0.348110272471267	0.346806467465579	0.349418782988374	0.7431640625
86	263	1024	1467555.9881337	119.00364711718	0.341035344187343	0.339512192842618	0.342564984532874	0.7431640625
86	263	1024	1532423.52066599	121.505360411897	0.345500692232053	0.343684611632727	0.347326204079256	0.7431640625
87	260	1024	1331146.63652946	119.939989460491	0.347644823192879	0.346808183048561	0.348483399280697	0.74609375
87	260	1024	1476430.41513553	117.821954212543	0.350927102454853	0.349965889022421	0.351890856955636	0.74609375
87	260	1024	1545535.87928054	120.153784152394	0.345280663688892	0.343381166401577	0.347190216009724	0.74609375
87	260	1024	1307027.81482856	122.231243004596	0.345930888648542	0.343251697297624	0.348630095206701	0.74609375
87	260	1024	1532667.30595474	120.339348321632	0.347702688632366	0.34585226738183	0.349562576925102	0.74609375
88	264	1024	1370111.16239146	118.560447967326	0.35042486688023	0.348499143114361	0.35236083070475	0.7421875
88	264	1024	1597335.25350896	121.580216045877	0.346169510000224	0.34408792840281	0.348263520710515	0.7421875
88	264	1024	1644887.53020863	120.189030806391	0.346930633956973	0.344373271973811	0.349506138440505	0.7421875
88	264	1024	1601984.72834247	119.940059605137	0.348083310473202	0.346736950306891	0.349434677361224	0.7421875
88	264	1024	1535913.62926986	125.982161129443	0.344474281566259	0.342718085403457	0.346239319156271	0.7421875
89	271	1024	1375436.30333755	123.241101285894	0.347496623186181	0.345896594521741	0.349103728658451	0.7353515625
89	271	1024	1689821.40204063	119.357808494651	0.347353958910773	0.345978631181383	0.34873468133968	0.7353515625
89	271	1024	1379306.60671912	122.010446624672	0.348211956700454	0.346834240835957	0.349594919599299	0.7353515625
89	271	1024	1606704.58646888	122.317115293551	0.347842295456927	0.346717417710301	0.348970770937335	0.7353515625
89	271	1024	1718954.65500708	124.99596510116	0.345045155068579	0.343384750399404	0.346713472593224	0.7353515625
90	255	1024	1648188.09324544	124.15610766987	0.345416874630515	0.343821870252974	0.347018933648621	0.7509765625
90	255	1024	1431923.60070882	123.209358020251	0.345508853783057	0.344456315423214	0.346564458234661	0.7509765625
90	255	1024	1530589.52983526	125.96672682817	0.343106531109777	0.341528968129471	0.344691022457544	0.7509765625
90	255	1024	1485343.21575019	124.062713843364	0.346579336797167	0.345546921043764	0.347614705216599	0.7509765625
90	255	1024	1718525.87051301	124.801233137561	0.344596907658155	0.343697400228435	0.345498730031703	0.7509765625
91	274	1024	1323347.62536564	123.036236369887	0.349947968446778	0.348431738878024	0.351470527704688	0.732421875
91	274	1024	1556402.24785096	129.640048457543	0.346690966728165	0.344267857651019	0.349130914730767	0.732421875
91	274	1024	1402109.5646756	124.835790879688	0.346031025232829	0.34403878039657	0.348034277320776	0.732421875
91	274	1024	1419778.7843428	126.147949088042	0.343360408874596	0.340588188618328	0.346154040287232	0.732421875
91	274	1024	1681827.8415147	125.089830642412	0.344989625339076	0.343811238018589	0.346171984985182	0.732421875
92	254	1024	1715430.1562305	124.06320561506	0.346704606620815	0.345050104154072	0.348366943538658	0.751953125
92	254	1024	1778847.36028767	129.557169736851	0.34406553572134	0.342602206497609	0.34553500349436	0.751953125
92	254	1024	1522029.45636554	129.86499047671	0.347072186397069	0.345681391801915	0.348468496894342	0.751953125
92	254	1024	1501217.67968981	126.171445149743	0.344378912454811	0.342991566149183	0.345771602250292	0.751953125
92	254	1024	1466653.82379852	127.973804806334	0.345991927628268	0.344939676124033	0.347047250427557	0.751953125
93	263	1024	1649906.93652594	127.612945311602	0.34540324508313	0.343791911795554	0.347022020230287	0.7431640625
93	263	1024	1751469.04695875	127.91555620704	0.346330779711611	0.345110154494661	0.347555655215302	0.7431640625
93	263	1024	1397850.01033679	131.07160838804	0.345898233357138	0.344116259702524	0.347689015856859	0.7431640625
93	263	1024	1644748.6663662	128.588108371498	0.350110300481497	0.34904743308156	0.351176364807538	0.7431640625
93	263	1024	1459118.01000184	131.632348998842	0.348654424892963	0.346785340395616	0.350533181935522	0.7431640625
94	284	1024	1433931.543025	128.554182195209	0.347072563808306	0.345999100765172	0.348149216477523	0.72265625
94	284	1024	1731925.96281938	129.39006634795	0.348675710484812	0.346545205825825	0.350819122705255	0.72265625
94	284	1024	1706309.98547584	130.841662277825	0.345636559549067	0.344502177741322	0.346774620315593	0.72265625
94	284	1024	1678839.29404462	129.869328523991	0.344335961851371	0.343133961610039	0.345542107634855	0.72265625
94	284	1024	1580971.85903757	131.99864905188	0.349607742684257	0.347137019382423	0.352095312620339	0.72265625
95	286	1024	1700362.17196716	132.335197520681	0.346378999159617	0.34488373850396	0.347880646486894	0.720703125
95	286	1024	1766183.27369396	132.343221945863	0.346910564723663	0.345624183031432	0.34820166276142	0.720703125
95	286	1024	1794322.98302508	132.071990504942	0.34758691906498	0.346024213017613	0.349156578319283	0.720703125
95	286	1024	1823237.57803848	130.836290093512	0.344046762516415	0.343010490304658	0.345086110484589	0.720703125
95	286	1024	1425721.38422133	132.05826630519	0.346827216852666	0.343859233727741	0.349819718568424	0.720703125
96	264	1024	1693082.36176351	135.782427631723	0.347174125301665	0.345656353330969	0.348698468174313	0.7421875
96	264	1024	1513844.38921287	133.18089422209	0.349044463198653	0.347451756515089	0.350644165716173	0.7421875
96	264	1024	1729380.77054107	131.723792236765	0.344702335349952	0.343519850869642	0.345888829213003	0.7421875
96	264	1024	1779655.6551485	133.724670237186	0.346228084062215	0.343405807284878	0.349072580236399	0.7421875
96	264	1024	1493905.91947339	132.239129686451	0.349255350568778	0.34843597598604	0.350076571772412	0.7421875
97	249	1024	1565186.61855359	135.102561521945	0.34653533487957	0.345433409362376	0.347640625159709	0.7568359375
97	249	1024	1773836.63563522	130.411089403695	0.347967299137062	0.346041637700839	0.34990352760041	0.7568359375
97	249	1024	1838136.22376042	135.889859337598	0.349010163369535	0.347383759826922	0.350644101533393	0.7568359375
97	249	1024	1739397.75523144	135.245603305711	0.347168532589074	0.346212583788443	0.348127081072623	0.7568359375
97	249	1024	1473798.6019653	136.62883429934	0.344058241607371	0.343025115054726	0.345094324694656	0.7568359375
98	262	1024	1528799.81792288	137.714594550527	0.349984563236062	0.348389548159256	0.351586598369869	0.744140625
98	262	1024	1706924.58643894	137.878831885436	0.341229456352251	0.339164704567023	0.34330651506897	0.744140625
98	262	1024	1775598.26995131	134.995681469536	0.346476453117619	0.345696723261576	0.347257914190733	0.744140625
98	262	1024	1564233.21578965	133.23649756989	0.348884399049892	0.347543848587708	0.350229903291208	0.744140625
98	262	1024	1731597.68440785	137.338080937344	0.347069844708172	0.345379756664165	0.348767848219948	0.744140625
99	262	1024	1828454.29712581	137.1404883949	0.343725204033751	0.341573164353118	0.345890599723552	0.744140625
99	262	1024	1825772.60313634	138.331057170759	0.347277842946868	0.345936521765623	0.348624143104014	0.744140625
99	262	1024	1530632.13203942	137.190610737489	0.342923459486194	0.340487164302663	0.345376334100672	0.744140625
99	262	1024	1766545.51026343	137.906573455783	0.34527629164989	0.343646180720805	0.346913778033965	0.744140625
99	262	1024	1551841.02478254	138.263082061006	0.346978309867673	0.345862537367783	0.348097529032097	0.744140625
100	260	1024	1615714.02568226	138.005134449569	0.347152936599178	0.345674873163917	0.348637058021085	0.74609375
100	260	1024	1873305.31988582	138.824595245587	0.346321541538414	0.344999565634712	0.347648508985364	0.74609375
100	260	1024	1903759.21836861	138.20480328249	0.345648016234248	0.344508599175684	0.346791140066161	0.74609375
100	260	1024	1936891.56897418	137.800056235339	0.345214594306381	0.343299185295822	0.347140533551123	0.74609375
100	260	1024	1876833.4798085	140.374493737808	0.347522474338523	0.345936226370101	0.349115886098188	0.74609375
110	253	1024	1668761.12263239	146.861431292201	0.348454679848669	0.346958547086052	0.34995700713795	0.7529296875
110	253	1024	1935838.9886674	152.905721849021	0.347366854380829	0.345658870932835	0.349083161224286	0.7529296875
110	253	1024	1894685.28719433	156.34662756463	0.3442556728331	0.343051793905121	0.34546358385317	0.7529296875
110	253	1024	1744016.13464047	154.926320876824	0.340461528540717	0.338796820286732	0.342134009601366	0.7529296875
110	253	1024	1986005.23742349	152.988692797166	0.346700454755627	0.344998159969573	0.348410797620565	0.7529296875
120	266	1024	2121771.94309811	168.235841886157	0.348278176260178	0.347427470590514	0.349130882087264	0.740234375
120	266	1024	1997849.95088235	168.915625362589	0.340044416042281	0.338972816575087	0.341119339800984	0.740234375
120	266	1024	2280382.56743408	164.471278839085	0.346090175019879	0.344795495295052	0.347389641260935	0.740234375
120	266	1024	2231575.45698398	167.688986713488	0.346327931857969	0.344767176890842	0.3478956449161	0.740234375
120	266	1024	2039463.26703651	167.577959052846	0.347103998999351	0.345877592122598	0.348334688293577	0.740234375
130	258	1024	2502103.85040881	181.27635009265	0.345038801513422	0.344095375325707	0.345984774603712	0.748046875
130	258	1024	2083595.58386518	180.832427253878	0.349499158746303	0.346723235805347	0.352296373024716	0.748046875
130	258	1024	2415535.51829719	183.248568111214	0.34339487198461	0.341626856297045	0.345171868922002	0.748046875
130	258	1024	2512337.53351694	182.464012991653	0.346734428763618	0.344692447215655	0.348788351334794	0.748046875
130	258	1024	2438949.67091683	178.343746483233	0.345199508571868	0.343929876667596	0.346473758056376	0.748046875
140	286	1024	2445895.34088768	195.9147239425	0.34448905431765	0.343481512443565	0.345499499319373	0.720703125
140	286	1024	2620331.57934105	194.770666642323	0.345304276335599	0.344381928054496	0.346228981501586	0.720703125
140	286	1024	2792692.75795926	196.979586047364	0.340991845078345	0.339922010383672	0.342064981542919	0.720703125
140	286	1024	2120925.11956595	195.138803225259	0.345517604969297	0.343357164854748	0.347690990939177	0.720703125
140	286	1024	2231253.04534764	197.014948985143	0.345920528434949	0.344213048220806	0.347636118773658	0.720703125
150	257	1024	2397328.6536616	212.401426299338	0.341262103832043	0.340271471384942	0.342255475889475	0.7490234375
150	257	1024	2747061.52655621	209.745462241798	0.346675234766087	0.34547017510705	0.347884320653309	0.7490234375
150	257	1024	2342179.95849278	215.802699841397	0.34214989365581	0.340482565402635	0.343824998370302	0.7490234375
150	257	1024	2514340.42019443	214.166834694844	0.350271190424331	0.349243022656955	0.351302268534815	0.7490234375
150	257	1024	2368754.0198466	206.709859652863	0.3474333007787	0.344579276592692	0.350309905297467	0.7490234375
160	276	1024	3048894.10574953	226.419510915959	0.342781210378776	0.341810919994153	0.343754205478648	0.73046875
160	276	1024	2874134.79947829	223.358506305088	0.346883485503821	0.34575274537432	0.348017875665097	0.73046875
160	276	1024	2888055.21062862	223.532782034561	0.346815405627588	0.344338229998826	0.349309668142887	0.73046875
160	276	1024	2670812.86367899	226.456196223702	0.349499611034198	0.347568276018946	0.351441246731664	0.73046875
160	276	1024	2923288.96934016	226.612672984665	0.342549402489049	0.340817621849395	0.34428980705142	0.73046875
170	268	1024	3106549.48208903	237.826050080506	0.347676675224548	0.346433481491922	0.348924146031648	0.73828125
170	268	1024	2558724.18885608	236.808347716247	0.347104367735137	0.345572837182387	0.348642400982741	0.73828125
170	268	1024	2901899.29079669	243.683745120368	0.343333007957868	0.342442587639028	0.344225636224943	0.73828125
170	268	1024	3231168.08257276	237.092070348542	0.344164529006209	0.343451030402955	0.344879483878812	0.73828125
170	268	1024	3163955.75189744	242.061307371318	0.346977182394688	0.345285854042527	0.348676664754422	0.73828125
180	235	1024	2713958.42178431	248.555288701815	0.345102904412843	0.343155614992527	0.347060758325091	0.7705078125
180	235	1024	3543141.07034524	246.496314577024	0.350854806619191	0.349130850596943	0.352586941866829	0.7705078125
180	235	1024	3453812.95276998	245.394614569544	0.345742802638654	0.344530782790895	0.346959023225199	0.7705078125
180	235	1024	3389906.63543794	250.413059786673	0.348636240734736	0.346734298116614	0.350548499183591	0.7705078125
180	235	1024	2717793.73286059	254.616745319063	0.346383698732201	0.344923197518685	0.347850116898282	0.7705078125
190	265	1024	3432285.60653646	267.502285661284	0.345815857582897	0.344425219918814	0.347212017772838	0.7412109375
190	265	1024	3500284.59512986	262.777458733895	0.343511917437413	0.341721099993098	0.345311961706307	0.7412109375
190	265	1024	2913051.72771935	268.384402575887	0.34698675762706	0.344534158479001	0.34945611761699	0.7412109375
190	265	1024	3389028.70966261	268.841124248708	0.345152717170425	0.343812002259821	0.346498569872729	0.7412109375
190	265	1024	3579360.14283831	268.782224700194	0.342657351007714	0.341477238640079	0.34384134355894	0.7412109375
200	245	1024	3501387.21904686	286.144758779413	0.342954941753434	0.341904163930513	0.344008888780915	0.7607421875
200	245	1024	3651515.69580295	277.524551702382	0.349911545281691	0.348384072471089	0.35144544871037	0.7607421875
200	245	1024	3437185.69177933	286.376148799984	0.349709240759607	0.348749549419238	0.35067147002574	0.7607421875
200	245	1024	3656229.16055789	282.614121377562	0.345004642117203	0.344096901158335	0.345914742144451	0.7607421875
200	245	1024	3449521.84769096	279.012457046883	0.344896410291271	0.342795355669255	0.34700975212956	0.7607421875
210	245	1024	3395675.5830507	287.823667458915	0.347222032730433	0.34532102497286	0.34913308603481	0.7607421875
210	245	1024	3461069.90843487	293.055763622703	0.346433588950744	0.344727100920933	0.348148138035185	0.7607421875
210	245	1024	3463647.39239313	291.482298467186	0.348362068528571	0.346422351660931	0.350312218532258	0.7607421875
210	245	1024	3237385.53457118	299.286755772908	0.348542936107805	0.34771901841389	0.349368728423553	0.7607421875
210	245	1024	3253512.78966317	291.291197382577	0.349089344688987	0.347372289961913	0.350814564102895	0.7607421875
220	266	1024	4234513.7636143	305.780241310297	0.345286675319606	0.343855304980488	0.346723906637798	0.740234375
220	266	1024	3988527.53666606	317.807487505855	0.342741025348125	0.341376753926863	0.344110655441077	0.740234375
220	266	1024	3418691.85744804	310.888949442227	0.348939827097317	0.346822635966074	0.351069399520871	0.740234375
220	266	1024	4016151.87467419	308.036743991819	0.34435229555241	0.343416103661057	0.345290993628016	0.740234375
220	266	1024	3829395.03156602	314.045861755977	0.348368891242584	0.346105195988112	0.350646795964595	0.740234375
230	266	1024	4213524.80142652	324.819435593693	0.347049977120647	0.344827294274438	0.349286404400589	0.740234375
230	266	1024	4063966.17595862	320.97882693837	0.345562138221654	0.344615430783502	0.346511331217159	0.740234375
230	266	1024	4098032.75181266	324.28856366913	0.346758619831583	0.345603444372481	0.347917492758538	0.740234375
230	266	1024	3773202.62980059	327.549080119078	0.346166578013441	0.344501685886592	0.347839153344311	0.740234375
230	266	1024	4346523.95034711	326.423079399494	0.347224788297218	0.345508886060916	0.348949101106478	0.740234375
240	242	1024	3712846.0220156	338.306461308139	0.345796333510949	0.344545273075291	0.347051729690267	0.763671875
240	242	1024	4295950.5489639	327.438010383425	0.347960729524229	0.345799768322887	0.350134627044051	0.763671875
240	242	1024	3750558.66040501	346.687638580838	0.343431641621847	0.341579271766037	0.345293597884183	0.763671875
240	242	1024	4657722.06908694	338.690812499366	0.34561224185002	0.344208418949513	0.347021707903535	0.763671875
240	242	1024	4253603.25588831	332.18066285804	0.350870408561711	0.349125202643445	0.352623998268304	0.763671875
250	246	1024	3807315.782915	354.072773142294	0.349006941968165	0.347564828195906	0.350454802886828	0.759765625
250	246	1024	4773025.82189203	347.591857657209	0.346780780656337	0.3452660625293	0.34830186610077	0.759765625
250	246	1024	4514258.23965389	351.744712817849	0.348469236793432	0.347557830641633	0.349382999793291	0.759765625
250	246	1024	4642010.16140722	348.917026598385	0.34277484154489	0.341452260718693	0.344102444155623	0.759765625
250	246	1024	4726687.21527072	356.760605089698	0.343311591087442	0.341145414695416	0.345491301736753	0.759765625
260	241	1024	4854910.74289607	364.203252383724	0.346438648343848	0.344885523321703	0.34799866083463	0.7646484375
260	241	1024	4352058.48112818	357.381924890186	0.344207314880458	0.342763054114645	0.34565737594049	0.7646484375
260	241	1024	4990332.87697301	368.32064448321	0.346963708532293	0.345328193203103	0.348606871315594	0.7646484375
260	241	1024	4347861.07687476	363.556938870527	0.343201181175149	0.341126668762186	0.345287693941462	0.7646484375
260	241	1024	4038674.15264015	368.706175151631	0.34695374612048	0.345082841810633	0.348834384930316	0.7646484375
270	238	1024	4052737.31069044	381.478939031935	0.348454073825085	0.347191599799235	0.349720941036307	0.767578125
270	238	1024	4757816.21735885	375.767422769469	0.347939119916126	0.344893300852114	0.351010717488494	0.767578125
270	238	1024	4822599.42928001	382.789986608884	0.345374224548162	0.344224726502459	0.346527505378999	0.767578125
270	238	1024	4408557.26886184	382.256439881841	0.342352131131067	0.341270284857806	0.343437243144113	0.767578125
270	238	1024	4201737.96837171	377.458510365378	0.347661357343623	0.34577523496415	0.34955733552991	0.767578125
280	252	1024	4994438.53574923	393.534700291501	0.346683380029779	0.345934657934712	0.34743369992013	0.75390625
280	252	1024	5205336.92116954	386.429709429124	0.346107139021639	0.345062912495887	0.34715447409335	0.75390625
280	252	1024	4899173.44496975	393.63969324053	0.345433566775001	0.344109714506091	0.346762438716035	0.75390625
280	252	1024	4653540.13248433	402.939243340435	0.348444553066025	0.345669296548929	0.351241219769757	0.75390625
280	252	1024	5381656.85236674	396.84138457168	0.345661080649116	0.344934771219685	0.346388894563864	0.75390625
290	215	1024	5156237.74226417	407.013534185956	0.342727727226848	0.341744832770444	0.343713393252608	0.7900390625
290	215	1024	4623201.71140955	420.72139818707	0.347417579157584	0.345353735984024	0.349493225247559	0.7900390625
290	215	1024	4513933.73445681	407.35176565518	0.346424567033475	0.345509203134437	0.347342256057986	0.7900390625
290	215	1024	4723915.28602319	414.511328372784	0.346130951246232	0.344770981974376	0.347496042507922	0.7900390625
290	215	1024	5041221.02340315	416.903059937437	0.34365788188225	0.342408880776322	0.344911354441133	0.7900390625
300	242	1024	4641374.23267674	428.342629623295	0.349048246470789	0.347201178035515	0.350904755022372	0.763671875
300	242	1024	4776846.25411981	429.266344649787	0.344471679594176	0.343508886302157	0.345437050241414	0.763671875
300	242	1024	5158031.76460885	422.366496754585	0.348979812250432	0.34767383413511	0.350290503744497	0.763671875
300	242	1024	4677866.43405553	430.999571303734	0.348876446685856	0.345492675065672	0.3522921026391	0.763671875
300	242	1024	4529804.41456139	420.451046759867	0.347605080448672	0.345392401688565	0.349831334052799	0.763671875
310	251	1024	5514281.4348148	442.011039060332	0.343475611795126	0.342012794365275	0.344944588889721	0.7548828125
310	251	1024	5364133.41458459	435.50742363881	0.344911071602326	0.343712054340332	0.346114080657812	0.7548828125
310	251	1024	5420926.89662322	433.264276016982	0.345109138414051	0.34395647511174	0.346265607246759	0.7548828125
310	251	1024	5072934.29687389	440.48910932155	0.341612024439262	0.340012850418	0.343218358440683	0.7548828125
310	251	1024	5591692.5426147	434.856178043383	0.344124504469567	0.341929380135341	0.346333502383852	0.7548828125
320	238	1024	5267856.58938292	457.978143190991	0.33997923634872	0.338942413192088	0.341019064238618	0.767578125
320	238	1024	5579166.71488195	453.372036413159	0.347875380226613	0.345113160964453	0.350658721626048	0.767578125
320	238	1024	5547351.04210592	465.226015791183	0.342901307999207	0.341333652109278	0.344476048390598	0.767578125
320	238	1024	5568365.09839389	445.304478273223	0.349428514591291	0.347788126688413	0.351076327102563	0.767578125
320	238	1024	5316779.67533175	457.3025108444	0.344323875957996	0.343117804777626	0.34553399114348	0.767578125
330	227	1024	5097617.87465705	465.302379439449	0.343322077942719	0.342476108260608	0.344170038295506	0.7783203125
330	227	1024	5583480.34600254	453.204374375209	0.346644713627954	0.345033013897968	0.3482636041251	0.7783203125
330	227	1024	6359879.92396051	472.215116459535	0.345181670686383	0.343701641179935	0.346667969853965	0.7783203125
330	227	1024	5321659.46600511	475.087170610106	0.344968261653504	0.342465190397309	0.347488749981005	0.7783203125
330	227	1024	6110469.93632556	471.559888874909	0.342847044366141	0.341981210070624	0.343714963526006	0.7783203125
340	255	1024	5450505.76470523	489.362424643314	0.343870086229758	0.342150606486947	0.345597782856627	0.7509765625
340	255	1024	5875102.04979971	475.355365254085	0.348675487141165	0.347247281514642	0.350109336279092	0.7509765625
340	255	1024	6661423.17138494	483.011864845929	0.346551812853141	0.345909143876995	0.347195657066785	0.7509765625
340	255	1024	5451638.92517784	482.188093009046	0.339806368338065	0.338212589892187	0.341407252674505	0.7509765625
340	255	1024	6688351.94687519	480.394724553165	0.345004475647928	0.344414032465431	0.345595913702681	0.7509765625
350	244	1024	6580097.75305436	492.734238758149	0.346718777432029	0.345457872187014	0.347984224797347	0.76171875
350	244	1024	6604545.55058575	495.408461218046	0.347497333172268	0.345493798082576	0.349512328707368	0.76171875
350	244	1024	6287360.69718108	505.644710788253	0.343790086927654	0.341935578812296	0.345654451550308	0.76171875
350	244	1024	5569276.02201715	489.444896654415	0.350333117576393	0.348659602487797	0.352014357205028	0.76171875
350	244	1024	6681491.11593636	490.66367178403	0.345477673031944	0.344612337518778	0.346345148838988	0.76171875
360	270	1024	6408584.99952873	516.994577356234	0.346501068110436	0.344958665562832	0.34805005951985	0.736328125
360	270	1024	7080223.96946871	506.893164439507	0.34607247086005	0.344993396609491	0.347154867588978	0.736328125
360	270	1024	5883471.51721585	509.932966254855	0.349036471708755	0.347072609479764	0.351011016966527	0.736328125
360	270	1024	6914403.69409557	506.319560395571	0.34823514961954	0.346977360697371	0.349497442482733	0.736328125
360	270	1024	6897933.77896843	504.754558490837	0.347100215152968	0.344972271685149	0.349241106518608	0.736328125
370	254	1024	5647434.18061968	516.817814707769	0.34544630423787	0.343792456278223	0.347107748222143	0.751953125
370	254	1024	6267028.75526869	524.243658268415	0.344749219693291	0.342340981389362	0.347173654144333	0.751953125
370	254	1024	5974839.99021152	516.450966970748	0.347915408084571	0.346406003372493	0.349431108979247	0.751953125
370	254	1024	6456182.63953658	527.294660610548	0.350778227012246	0.347637481842703	0.353947008584138	0.751953125
370	254	1024	6655763.8094509	520.131319160697	0.348621492105835	0.348125417113919	0.349118245035261	0.751953125
380	213	1024	6156900.88881997	538.491744783564	0.346226011922761	0.343477137331986	0.348995856104604	0.7919921875
380	213	1024	7446110.48328876	540.609914591461	0.342274921122693	0.341035542017238	0.343518715707144	0.7919921875
380	213	1024	6439420.02117288	544.393177994648	0.345570446583948	0.344539367757929	0.346604469367013	0.7919921875
380	213	1024	7104670.95283282	526.380833213947	0.34690231711304	0.34546767959167	0.348342651194724	0.7919921875
380	213	1024	7287485.91641786	537.201970734877	0.346354227452366	0.344659529656272	0.348057133817898	0.7919921875
390	243	1024	6919173.49247858	556.077333567017	0.344129690353375	0.34294865180857	0.345314725720355	0.7626953125
390	243	1024	7803384.73078008	548.96939868494	0.341378681274998	0.340023416560279	0.342739233783046	0.7626953125
390	243	1024	6058356.86158989	551.055061590552	0.348849660604459	0.34710447263108	0.350603259397019	0.7626953125
390	243	1024	6165806.25098391	561.650229265039	0.347559391519713	0.344931568119308	0.350206343068003	0.7626953125
390	243	1024	7763609.74934243	537.281626666537	0.34816514282874	0.347273819891882	0.349058659367727	0.7626953125
400	261	1024	6476760.29784348	571.752055010208	0.347837303315973	0.345323514988993	0.350368600701221	0.7451171875
400	261	1024	7385849.25189853	567.686326992336	0.345266847040846	0.34386588213186	0.346673272700182	0.7451171875
400	261	1024	7733540.41071931	558.739344264208	0.34489710992616	0.344041341277889	0.345754974319547	0.7451171875
400	261	1024	7515089.31208642	572.659250767074	0.343073590031072	0.341247747168824	0.344909030651684	0.7451171875
400	261	1024	6222060.16382493	561.421682474377	0.343059096724103	0.342158216176335	0.343962238066418	0.7451171875
410	269	1024	7949974.49649864	579.963878444612	0.345387053849616	0.343438254447682	0.347346714720014	0.7373046875
410	269	1024	6338142.13914861	567.270487848937	0.349835158889886	0.347779121514161	0.351902867120038	0.7373046875
410	269	1024	7764908.29457632	573.576787222011	0.34516418171304	0.343128349392383	0.347211889530816	0.7373046875
410	269	1024	7329351.29936123	580.807516197161	0.345644474602513	0.343909018141533	0.347388558148912	0.7373046875
410	269	1024	6811848.37112097	571.7695240867	0.344760603582213	0.343825940911579	0.345697686926408	0.7373046875
420	217	1024	6467220.87145365	593.141106270728	0.344499921038236	0.342630157042058	0.346379400347832	0.7880859375
420	217	1024	6998034.70673345	582.019832171765	0.347848773490356	0.346858269991105	0.348841984410611	0.7880859375
420	217	1024	6650899.6671528	590.020961950809	0.348004379269224	0.346734928484564	0.349278284896791	0.7880859375
420	217	1024	7312423.88440592	606.352248282175	0.347504385594128	0.345672075916537	0.349346280860456	0.7880859375
420	217	1024	7166898.47872132	597.003433371625	0.346422598942022	0.345005764328502	0.347845005900648	0.7880859375
430	258	1024	8297774.73078622	616.831553558185	0.347913456003324	0.347316397667011	0.348511526904076	0.748046875
430	258	1024	7152283.66362046	599.162224258586	0.348758303208337	0.34758265020116	0.34993777504933	0.748046875
430	258	1024	7735693.59959959	616.109973087313	0.346107162872795	0.34426094983863	0.347962835471729	0.748046875
430	258	1024	6981281.29018792	590.396708251651	0.351348336668037	0.349930658732513	0.352771547767755	0.748046875
430	258	1024	6735707.60588394	607.983742966965	0.34613862090188	0.343472957419341	0.348824121776335	0.748046875
440	263	1024	7219999.78325468	632.672585436642	0.346897992145116	0.345698350009695	0.348101627732978	0.7431640625
440	263	1024	8357859.72009678	614.835861192227	0.34396915679386	0.34254680375787	0.345397309413204	0.7431640625
440	263	1024	8289975.2566781	627.736034424399	0.347243579314695	0.346148509979974	0.348342067607179	0.7431640625
440	263	1024	8116944.5909938	621.48547277852	0.346364528663835	0.344124983064838	0.348618035048729	0.7431640625
440	263	1024	7657957.24921197	640.150861670099	0.342862405618524	0.341890944381432	0.343836578986429	0.7431640625
450	241	1024	8568410.67053724	639.301828085911	0.346754574237448	0.344639268359596	0.348882655013026	0.7646484375
450	241	1024	8469743.7822106	630.251501355871	0.346590075963129	0.345427739530943	0.347756265255817	0.7646484375
450	241	1024	8035903.42259926	630.57088074723	0.345117489964361	0.343688500846532	0.346552148261416	0.7646484375
450	241	1024	7028447.38389581	635.009393400438	0.34569522438572	0.343492576736281	0.347911351752888	0.7646484375
450	241	1024	8357417.51615743	622.350446377892	0.348582094165471	0.346831457642072	0.35034143847384	0.7646484375
460	231	1024	7430979.65704168	627.374606313179	0.35114014741793	0.34870174092807	0.353594936784478	0.7744140625
460	231	1024	8612110.37772562	633.996580822177	0.345567507418755	0.343649815549545	0.347495719498882	0.7744140625
460	231	1024	7265902.59570216	643.443947668976	0.348229416536898	0.346672710250155	0.349792819183175	0.7744140625
460	231	1024	9022061.5976193	660.137639979661	0.346738041277254	0.345899615575161	0.34757846806536	0.7744140625
460	231	1024	7119560.67870897	658.123353831297	0.347934028317557	0.345764275581297	0.350116796164695	0.7744140625
470	233	1024	8978544.70177188	674.121926266744	0.347881365083982	0.346593828320343	0.349173620386844	0.7724609375
470	233	1024	8948621.07613014	653.39956102455	0.348729147104605	0.347514249803586	0.349948241166412	0.7724609375
470	233	1024	7412316.67067062	650.900473674885	0.347024984850003	0.345029179942128	0.349031841573367	0.7724609375
470	233	1024	8419496.17073314	668.811581796157	0.344221090153071	0.342860046989455	0.345587436987502	0.7724609375
470	233	1024	7808988.01814271	669.865793602495	0.345779071568333	0.343967471704925	0.347599777984506	0.7724609375
480	243	1024	8252113.57738149	683.473908895057	0.344823710344141	0.343858062197138	0.345791943387246	0.7626953125
480	243	1024	9553822.59913302	672.844201506175	0.342532101750492	0.341832257220913	0.343233352412652	0.7626953125
480	243	1024	9309416.42464538	667.734144917094	0.345800155814059	0.343554221487794	0.348060516523154	0.7626953125
480	243	1024	7467212.29721868	664.073505807815	0.353368355892555	0.351586032216492	0.355159388376936	0.7626953125
480	243	1024	8267444.7714176	687.356018481598	0.343812561863951	0.343281937688039	0.344343992780974	0.7626953125
490	223	1024	8220214.71764079	694.162524349025	0.349147957257735	0.347564300274275	0.350738549595746	0.7822265625
490	223	1024	8719072.61056169	696.727838385796	0.346272778336187	0.344798291652383	0.347753284989594	0.7822265625
490	223	1024	7402044.8035067	691.862098524538	0.34886345242301	0.347436505672272	0.350296018731032	0.7822265625
490	223	1024	9470126.14031619	697.317993439079	0.344240929389064	0.343279005934946	0.345205501914247	0.7822265625
490	223	1024	7835728.92266567	693.046158473904	0.346910731158776	0.345059739240217	0.348771234544556	0.7822265625
500	230	1024	9047411.46184871	714.069806086804	0.348549849733862	0.347359215224133	0.349744512314054	0.775390625
500	230	1024	9030454.07009817	722.386805301102	0.344552149134007	0.343791572679861	0.345314381288244	0.775390625
500	230	1024	9477185.82976435	712.107508209102	0.340866209388307	0.339934406924069	0.341800513305474	0.775390625
500	230	1024	7957731.74022699	711.438667008448	0.345027445730862	0.343752496024554	0.346306916812911	0.775390625
500	230	1024	9354970.4659621	726.327019677726	0.3407385418382	0.337934922500217	0.343565015169457	0.775390625
510	235	1024	9512668.03565243	709.672622965489	0.349820477638725	0.348494725552603	0.351151221376602	0.7705078125
510	235	1024	7797883.40463807	709.479610516752	0.343577253602966	0.341902571677752	0.34525974455343	0.7705078125
510	235	1024	9799086.48924085	710.167848798712	0.348616763321513	0.346627734999367	0.350617049006407	0.7705078125
510	235	1024	8128832.25248834	733.302936536524	0.347342135453211	0.344740906664676	0.349962220981151	0.7705078125
510	235	1024	8290901.57319053	736.485701252423	0.347592583640703	0.346895892695098	0.348290615600805	0.7705078125
520	259	1024	8024479.61228802	726.45099742738	0.343454910445855	0.341788059917489	0.345129507869429	0.7470703125
520	259	1024	8476311.63240471	723.878511788428	0.34385104183399	0.342677646503652	0.345028266667415	0.7470703125
520	259	1024	9960620.48386359	747.054765883624	0.343911045295799	0.342729099565491	0.345097000043751	0.7470703125
520	259	1024	10067195.8523213	752.673002727918	0.345373395824853	0.34359967857269	0.347156139401758	0.7470703125
520	259	1024	8282576.28867918	730.200926170285	0.346320518608934	0.345334412903216	0.347309316349506	0.7470703125
530	235	1024	9253673.53197752	760.149190402388	0.347035727743198	0.344890772388194	0.34919343708821	0.7705078125
530	235	1024	8533125.58566855	750.188447205168	0.344016161510495	0.342573103190586	0.345465019657141	0.7705078125
530	235	1024	9562158.87496533	748.691082520024	0.346348668745497	0.345552225731935	0.3471468698227	0.7705078125
530	235	1024	8424064.25544219	779.199632127822	0.343260072077697	0.341389601040763	0.345140321245299	0.7705078125
530	235	1024	9534206.70218168	753.582060150577	0.347742921312911	0.346766770124559	0.348721786011134	0.7705078125
540	232	1024	8039659.55932857	752.224927539732	0.34986733013015	0.347802390154282	0.351944043159159	0.7734375
540	232	1024	10501986.5793517	767.052844172697	0.350409692250026	0.349253477425027	0.351569693546398	0.7734375
540	232	1024	10777800.5832698	773.233330124056	0.344544732561277	0.343098875802457	0.345996584956985	0.7734375
540	232	1024	9755184.8510556	765.684287913933	0.346525979723904	0.344955167992593	0.348103826642649	0.7734375
540	232	1024	9372626.87695106	748.288275873075	0.346556557486048	0.344373812253412	0.348752508961804	0.7734375
550	246	1024	8446186.34256407	782.691756904054	0.34683899250788	0.344487788423937	0.349205593576937	0.759765625
550	246	1024	9388785.3895169	784.77520759103	0.348859738993382	0.34825560701238	0.349464876222163	0.759765625
550	246	1024	9940206.49906086	790.099283995436	0.347462636017086	0.346031406756255	0.348899695175195	0.759765625
550	246	1024	10561744.3476878	765.837948784484	0.349296874347337	0.348066637548479	0.350531286891199	0.759765625
550	246	1024	9485475.5295244	798.673710511436	0.346779514968081	0.344924746394387	0.348643826469238	0.759765625
560	244	1024	10425045.3096702	782.501175023968	0.343790856495886	0.342097605818528	0.345492103563562	0.76171875
560	244	1024	9885560.43821121	807.88459770361	0.346361174641728	0.345221546752126	0.347504507092827	0.76171875
560	244	1024	10150257.3656825	803.07821494656	0.344486698226595	0.343211985778678	0.345766068652009	0.76171875
560	244	1024	8648175.86988287	788.358722316323	0.34875863158027	0.34763875036568	0.349881976735886	0.76171875
560	244	1024	9628005.52488771	803.166552629558	0.343243482236666	0.340749267082834	0.345755647902244	0.76171875
570	206	1024	10696348.4677966	808.042714777613	0.346136734708337	0.344406576705279	0.34787543880458	0.798828125
570	206	1024	9715022.21675894	823.107779793598	0.343945465266352	0.343176525369922	0.344716097226633	0.798828125
570	206	1024	10316622.8186814	816.395688937219	0.346259488727067	0.344809112961514	0.347715689945702	0.798828125
570	206	1024	10296587.0814791	814.154474678718	0.344883357278902	0.344038744247435	0.345729947838867	0.798828125
570	206	1024	10375894.4426477	800.535287793248	0.347106628142342	0.345347958974792	0.348874129577986	0.798828125
580	212	1024	9683897.11716645	815.739705683749	0.344467997661014	0.342698478607257	0.346246242874237	0.79296875
580	212	1024	10881572.2198852	813.298826140682	0.345555896468061	0.343850719301389	0.347269409431492	0.79296875
580	212	1024	10994244.9918379	829.462402024593	0.347857529761678	0.346987631516347	0.348729580316845	0.79296875
580	212	1024	10613402.4885411	814.367161805781	0.347848481084018	0.346194350511414	0.349510179571929	0.79296875
580	212	1024	10196092.218937	812.549691851444	0.347335711360363	0.346632495609745	0.348040291888875	0.79296875
590	245	1024	10102430.1795626	837.052640353371	0.347923142084586	0.346641682714454	0.349209281057801	0.7607421875
590	245	1024	9069771.26972657	836.165038467057	0.344496809675133	0.342837691336244	0.346163594824927	0.7607421875
590	245	1024	10412655.5280957	846.998921131417	0.345881523083945	0.345069330030688	0.346695598851439	0.7607421875
590	245	1024	10563279.8985533	845.469765447902	0.346565528628527	0.345588687618941	0.347545093719626	0.7607421875
590	245	1024	9509233.86968436	827.183209163346	0.348459438234327	0.346698511102351	0.350228944312264	0.7607421875
600	218	1024	11086543.8752419	833.828250580897	0.345671342527045	0.344572852319696	0.346773280749121	0.787109375
600	218	1024	10759444.237199	828.427449451091	0.345409525094092	0.343896707307852	0.346928696404957	0.787109375
600	218	1024	9397051.2778792	858.62329179157	0.345789842295809	0.34472404675627	0.34685878778026	0.787109375
600	218	1024	11309919.5992193	867.414829566083	0.347848043745502	0.34588597724248	0.349821092776635	0.787109375
600	218	1024	10827320.7740135	847.555722305084	0.347387909094291	0.346551247812272	0.348226504087236	0.787109375
610	258	1024	9947639.91667663	873.432853011516	0.348540891842754	0.345393196571259	0.35171611926994	0.748046875
610	258	1024	11497697.1950809	856.782398718714	0.346146346786782	0.344717157187817	0.347581364345593	0.748046875
610	258	1024	10856226.7283751	874.705866647779	0.345982244751708	0.343837954606309	0.348139735798067	0.748046875
610	258	1024	10835999.3126672	868.228123365946	0.347147817935767	0.345443794585959	0.348859884103852	0.748046875
610	258	1024	11446658.4764095	871.27815233363	0.345506157688468	0.343357987537227	0.347667187993159	0.748046875
620	242	1024	11527433.5094339	884.056324829685	0.346796622945732	0.345619157230537	0.347978039725392	0.763671875
620	242	1024	11656388.7011073	885.042873178803	0.343564489711195	0.3425350472835	0.344596973320527	0.763671875
620	242	1024	11809085.7948873	880.54532022447	0.35042801407882	0.349235574045816	0.351624482440515	0.763671875
620	242	1024	10351072.5377065	857.694970430964	0.34757833083046	0.344904480430076	0.350271980092844	0.763671875
620	242	1024	9769882.20302135	882.419227889093	0.342790769915959	0.339877876884691	0.345727398908383	0.763671875
630	252	1024	9705753.3016481	884.312997192053	0.344801922506396	0.343239426834693	0.34637120388131	0.75390625
630	252	1024	9828596.14472656	867.043219321257	0.344365313790224	0.343330544498002	0.345403056946264	0.75390625
630	252	1024	11814469.0924912	897.61453159165	0.344799459261952	0.343223439415285	0.346382609596594	0.75390625
630	252	1024	12006718.7622332	876.939491710291	0.348653776987847	0.347682638520683	0.349627595485922	0.75390625
630	252	1024	11757429.0839902	898.912332879196	0.344522936749515	0.343317625983222	0.345732412216297	0.75390625
640	215	1024	11339669.9326097	901.952900024294	0.347970714998541	0.346146967055346	0.349803685017259	0.7900390625
640	215	1024	10287679.023262	887.590456347238	0.345845577758252	0.344700164460308	0.346994622805062	0.7900390625
640	215	1024	12195997.6808638	911.348290503026	0.344745927324632	0.343159885831485	0.346339188994398	0.7900390625
640	215	1024	12128895.9457651	902.85264657536	0.347829747422964	0.345606144967707	0.350067030521401	0.7900390625
640	215	1024	11921794.7281085	927.84099805984	0.347539827513892	0.345980315572488	0.349106261236912	0.7900390625
650	237	1024	10545449.3083228	904.588612072622	0.350504766317277	0.349258940637462	0.35175486421588	0.7685546875
650	237	1024	11482756.0864879	912.37292843645	0.349531988580505	0.34861878477968	0.350447492361122	0.7685546875
650	237	1024	11695430.0040316	919.131583755788	0.343645259688535	0.341734305035865	0.345566729109324	0.7685546875
650	237	1024	10729037.6712067	914.947899451469	0.350317425613421	0.34851031423726	0.352133531230772	0.7685546875
650	237	1024	11578899.6111046	912.923948488894	0.348867306633428	0.347273313417064	0.35046831049476	0.7685546875
660	253	1024	12992801.6761597	947.99604501897	0.34190162238949	0.340354933641417	0.343455212846425	0.7529296875
660	253	1024	12751314.3062988	912.624336871189	0.346555305748332	0.34507832580768	0.34803833878413	0.7529296875
660	253	1024	12516133.9849735	941.09391989038	0.348119275680092	0.347047344248855	0.349194474638589	0.7529296875
660	253	1024	11584513.1649635	943.352768297324	0.342398816546233	0.34118483983632	0.343617039768382	0.7529296875
660	253	1024	12577461.7832709	947.571197128733	0.343860843496541	0.342360604519595	0.345367546454553	0.7529296875
670	239	1024	10543922.6878143	965.011678444034	0.3429181390028	0.341585793630393	0.344255431247134	0.7666015625
670	239	1024	11510933.6869864	940.649842124569	0.346740732499277	0.345000708652189	0.348489171298681	0.7666015625
670	239	1024	12092747.7927208	956.168283529756	0.345716742452394	0.344110665401788	0.347329975708806	0.7666015625
670	239	1024	11572256.5200101	956.676714652246	0.344922102661233	0.343837233434351	0.346010236562116	0.7666015625
670	239	1024	12662683.2373237	971.669068618775	0.344786614483827	0.343797277309326	0.345778755188591	0.7666015625
680	235	1024	10554813.8268073	969.946456898582	0.345817927413055	0.343861926672419	0.34778456461216	0.7705078125
680	235	1024	11471359.2848752	954.6002990997	0.344450957149823	0.343079955418502	0.345827182780966	0.7705078125
680	235	1024	11332482.4411369	945.496312651683	0.347953747848493	0.347011062209453	0.348898885334757	0.7705078125
680	235	1024	10304426.4225617	953.70541460118	0.347786373374667	0.346144262514976	0.349435962498397	0.7705078125
680	235	1024	10516579.8495188	965.907506921336	0.346326015433578	0.344481430661696	0.348180028972692	0.7705078125
690	219	1024	12813499.2161172	971.942044754238	0.347065944462645	0.345322514651628	0.348818060231672	0.7861328125
690	219	1024	12203019.2925952	985.313470981108	0.348076225085548	0.345909065078762	0.350256418671294	0.7861328125
690	219	1024	11336905.7213397	957.209269793198	0.350279926850094	0.348542410946267	0.352025788712139	0.7861328125
690	219	1024	12377069.0934056	994.308445906074	0.345150376518854	0.343456968564237	0.346851752980339	0.7861328125
690	219	1024	10671687.1383518	975.187747195094	0.349050642714197	0.346853829963428	0.351260815765696	0.7861328125
700	241	1024	11991365.2519371	981.211447017563	0.344658867511456	0.342790580195478	0.346536865315303	0.7646484375
700	241	1024	13503270.6771747	979.128015767011	0.346035388492335	0.34433312715211	0.347745928750686	0.7646484375
700	241	1024	11111184.6737945	994.037789222022	0.344756685789233	0.343715553216047	0.345800836283602	0.7646484375
700	241	1024	11802215.3956395	996.437236343737	0.348466113691398	0.346774879118151	0.350165256077781	0.7646484375
700	241	1024	13698251.7670355	985.214571736096	0.346631157997952	0.344135886075342	0.349144237025115	0.7646484375
710	236	1024	11980359.6546374	990.307587947113	0.344901677293093	0.342459540675894	0.347360392867722	0.76953125
710	236	1024	11110806.6383596	998.063030155348	0.34798261605486	0.346597263893002	0.349373281604826	0.76953125
710	236	1024	11587151.131636	1002.54234363734	0.342481744688552	0.340126946858554	0.344852021403502	0.76953125
710	236	1024	10804329.1244945	1010.11918733075	0.345557690553112	0.344374753836914	0.346744506189544	0.76953125
710	236	1024	13429807.181407	1010.57186474533	0.34622229331525	0.345226533837661	0.347220879581524	0.76953125
720	223	1024	11721066.2924677	1021.90333244841	0.343111268744696	0.342013817625488	0.344212072779198	0.7822265625
720	223	1024	11185519.4759376	995.719728513442	0.348810526816912	0.34753589533049	0.350089648405015	0.7822265625
720	223	1024	13813379.7268747	1004.58087394156	0.345135527823043	0.344124194787024	0.3461497831859	0.7822265625
720	223	1024	13994160.4458335	1032.92689132455	0.347648700747818	0.346141963766055	0.349161903600552	0.7822265625
720	223	1024	11258722.8692581	1018.45741456841	0.347269905667849	0.345561905739374	0.34898597101894	0.7822265625
730	224	1024	11261318.1497499	1044.18623077014	0.348272982114356	0.34636037842045	0.350195714334492	0.78125
730	224	1024	13794166.7390637	1047.70574897839	0.34687436144937	0.345452657741356	0.348301833154154	0.78125
730	224	1024	13560572.139131	1055.32147808763	0.344917481906256	0.343801379039593	0.346037148494333	0.78125
730	224	1024	13329255.7080107	1025.36086485062	0.346777325383125	0.344877607950126	0.348687052999326	0.78125
730	224	1024	11828663.6197745	1028.03283891528	0.34642339052662	0.345042448757829	0.347809612697706	0.78125
740	220	1024	13527902.0480348	1053.6925758506	0.344453388643606	0.343374449968109	0.345535662122485	0.78515625
740	220	1024	14153923.0046351	1040.70534793486	0.347159272068373	0.345777022238732	0.348546805786143	0.78515625
740	220	1024	13106416.8605825	1063.49538663676	0.344039880563332	0.343260449540241	0.344821048434859	0.78515625
740	220	1024	12336148.3553533	1021.61321842037	0.34927984029469	0.346944678599373	0.351630063742832	0.78515625
740	220	1024	14026098.7049229	1038.69620092845	0.346338994238666	0.344609868751674	0.348076413365357	0.78515625
750	239	1024	14215669.2392842	1062.91435190518	0.342726303618154	0.340505328640957	0.34496148174242	0.7666015625
750	239	1024	11790901.7876285	1042.78981234053	0.346533141289417	0.345195499281643	0.347875736048811	0.7666015625
750	239	1024	14738064.4448317	1081.41972082453	0.346178158658373	0.343874217680242	0.34849731501769	0.7666015625
750	239	1024	13763282.0352628	1085.83368936574	0.345083660953322	0.343065749249626	0.347113222868518	0.7666015625
750	239	1024	12098512.769858	1044.83276873917	0.350175022113823	0.34818836625796	0.352172566854072	0.7666015625
760	228	1024	12854940.9797466	1084.31135451235	0.350210246140226	0.348792263263374	0.351633780027086	0.77734375
760	228	1024	11581435.5097191	1080.31392016166	0.348953674461406	0.347421338930661	0.350492495592549	0.77734375
760	228	1024	13433555.5967645	1096.79369435628	0.342843923561246	0.341255706089541	0.344439396128581	0.77734375
760	228	1024	14669317.0823376	1106.36191758664	0.346234343052057	0.344374367158588	0.3481042034851	0.77734375
760	228	1024	14833333.7837759	1071.20196990187	0.346947510432442	0.346148126096936	0.347748715249283	0.77734375
770	257	1024	11788181.6776616	1075.13348009442	0.347378889471536	0.345554972499833	0.349212006347648	0.7490234375
770	257	1024	12733288.1458595	1072.73103992014	0.347628748419503	0.346483667553955	0.348777457108453	0.7490234375
770	257	1024	14327195.7176532	1115.09845045083	0.34908870265357	0.347267154120152	0.350919698577208	0.7490234375
770	257	1024	14630235.4274569	1105.19737727161	0.343231153467832	0.341609284077589	0.344860565688843	0.7490234375
770	257	1024	12231536.6428824	1116.78377237152	0.352227802665565	0.350483099499189	0.353980865680029	0.7490234375
780	248	1024	14741900.2985182	1115.44217053231	0.343677609831266	0.342758470804573	0.344599097580911	0.7578125
780	248	1024	12631622.2337418	1153.30587083743	0.344544993623766	0.342613389454995	0.346486996384193	0.7578125
780	248	1024	12330975.6346022	1125.5268999722	0.346162859616907	0.344678314769532	0.347653536017224	0.7578125
780	248	1024	12181105.5751598	1119.28751024501	0.349722231824962	0.347519228527134	0.351938633885603	0.7578125
780	248	1024	14180571.0610207	1082.25269256796	0.347299608411372	0.346662627174332	0.347937743395388	0.7578125
790	233	1024	12476850.8717901	1134.93629071658	0.343232512915143	0.342097253439635	0.344371369170873	0.7724609375
790	233	1024	12329303.8609936	1134.38097884311	0.344803191985292	0.342410611469027	0.34721175661784	0.7724609375
790	233	1024	13231043.5136129	1132.47360141588	0.343905928198784	0.342813037302816	0.345002132472004	0.7724609375
790	233	1024	14580983.9419271	1124.33464363089	0.348236928313336	0.347281106807553	0.34919534487371	0.7724609375
790	233	1024	13414516.6813161	1130.95698922629	0.345435296397765	0.344442504576688	0.346430819133005	0.7724609375
800	243	1024	12193189.6979673	1098.21070940142	0.34900168633232	0.347168081107201	0.35084457589243	0.7626953125
800	243	1024	13482565.7301971	1121.83266313597	0.347860744083039	0.346786124769156	0.348938552038082	0.7626953125
800	243	1024	13928915.0007189	1157.76913505245	0.344193081689623	0.342999065920845	0.345391180420745	0.7626953125
800	243	1024	14159464.6047602	1133.93534549819	0.350716193814319	0.349759373383795	0.351675534539151	0.7626953125
800	243	1024	14650876.9643874	1138.2520499073	0.347393085716483	0.346101586636876	0.34868934131457	0.7626953125
810	244	1024	14042319.1541687	1159.78820320508	0.344846474675501	0.343203397212586	0.346497047003921	0.76171875
810	244	1024	14915835.6421924	1161.70622128285	0.347256746308526	0.345778101464193	0.348741624525512	0.76171875
810	244	1024	12736848.4834487	1169.49914841216	0.345247737053822	0.34374923540712	0.346752493033033	0.76171875
810	244	1024	15722630.0459035	1156.59317947491	0.34804168590996	0.345946593897472	0.3501493158356	0.76171875
810	244	1024	15374486.9182735	1134.49638302245	0.345565662125122	0.344315845911601	0.346819939558752	0.76171875
820	247	1024	13664766.9900323	1137.79971080179	0.347147521850619	0.345711433661412	0.348589315002054	0.7587890625
820	247	1024	13727482.22005	1165.4429849847	0.346723828995454	0.345107025357798	0.348347873231583	0.7587890625
820	247	1024	14800012.3985371	1162.53421354742	0.347285027976655	0.345782525621335	0.348793973464105	0.7587890625
820	247	1024	12894152.5196381	1156.77197176407	0.34996215205974	0.348858246723782	0.351069409951592	0.7587890625
820	247	1024	12582343.8556513	1145.40069646626	0.349027055511359	0.347467332899439	0.350593499561468	0.7587890625
830	242	1024	14887795.151968	1164.71467651215	0.345869414451465	0.344203641348398	0.347542883455005	0.763671875
830	242	1024	15890943.9429435	1173.15911466338	0.347027228799444	0.345774099094254	0.348284701120243	0.763671875
830	242	1024	12617264.3641067	1157.36893919158	0.347438994574153	0.345649047495161	0.349237822259025	0.763671875
830	242	1024	12979036.2474879	1176.98620472126	0.348204587054019	0.346983466490048	0.349429824206213	0.763671875
830	242	1024	13629570.5228018	1188.08805944153	0.343757295086182	0.341627849842424	0.345899365520548	0.763671875
840	243	1024	14858323.7566926	1178.91438872475	0.345787902299042	0.344652129310795	0.34692735745673	0.7626953125
840	243	1024	12739872.5440851	1198.25765564241	0.347547392466654	0.346092042141487	0.34900859080452	0.7626953125
840	243	1024	13077019.9324478	1198.17913668836	0.34725732822011	0.346301074599577	0.348216104840182	0.7626953125
840	243	1024	15399613.2056901	1174.74035464505	0.346926866028984	0.345345927133498	0.348514739176414	0.7626953125
840	243	1024	14237803.967938	1200.45561508405	0.346507856013822	0.345333699216961	0.34768583099185	0.7626953125
850	242	1024	13361713.4970542	1193.81919345199	0.348676496337271	0.34671413497902	0.350649520818963	0.763671875
850	242	1024	13362952.4994667	1186.46854540323	0.347269034865333	0.345205004226062	0.349344882824333	0.763671875
850	242	1024	16359206.3466996	1190.45776102607	0.345311644484542	0.344414675976313	0.346210847103453	0.763671875
850	242	1024	13803703.7566653	1210.24209225977	0.351441001357527	0.34946961294238	0.353423094752694	0.763671875
850	242	1024	15680698.6213538	1182.37232370726	0.348600432350171	0.347140299286666	0.350066446775023	0.763671875
860	234	1024	15837462.6607045	1226.98994667432	0.343575562864007	0.341424796035978	0.345739652642886	0.771484375
860	234	1024	14752172.9954958	1219.74690036158	0.346605140279118	0.34511621032477	0.348100217367962	0.771484375
860	234	1024	13150387.480982	1204.40957932906	0.349306947769297	0.34717934415446	0.351447038068841	0.771484375
860	234	1024	16980436.5386811	1248.1958481148	0.344283629165605	0.342527731379048	0.346048367060325	0.771484375
860	234	1024	16154817.435616	1225.19202670615	0.345588392366489	0.344377465622741	0.346803510701388	0.771484375
870	253	1024	15514861.3975451	1233.74113938915	0.342511024234512	0.341762395926075	0.343261260977957	0.7529296875
870	253	1024	16898905.9690964	1252.96446159282	0.34923633637483	0.347637961837086	0.350841968642228	0.7529296875
870	253	1024	15898253.8565568	1231.80391535293	0.347245382044609	0.345004595243833	0.349500505381137	0.7529296875
870	253	1024	16560729.3126017	1261.73347935962	0.345541513230279	0.344627261985163	0.346458150906423	0.7529296875
870	253	1024	16258673.2611401	1241.75323266341	0.347910172983328	0.34616303362394	0.349666021412484	0.7529296875
880	224	1024	15878012.4135707	1241.18317090718	0.350535830555789	0.348991129161144	0.352087287703578	0.78125
880	224	1024	15833801.3506907	1245.9826224922	0.344654981830389	0.342473667759073	0.346849989537334	0.78125
880	224	1024	15686782.6293285	1224.26810974051	0.350688483964665	0.348717302024167	0.352670689487668	0.78125
880	224	1024	14174984.8506071	1242.77249463548	0.347946361545989	0.346760105611925	0.349136505523448	0.78125
880	224	1024	16810935.0653541	1225.88224600622	0.346884036962834	0.344674168096847	0.349107472552467	0.78125
890	221	1024	13972738.71166	1281.48325770752	0.343578341399916	0.342788351181691	0.344370065983184	0.7841796875
890	221	1024	15855686.2366604	1275.03445570341	0.34564895557605	0.344889322484784	0.346410235625332	0.7841796875
890	221	1024	14098777.1740809	1239.90938088323	0.348440324566431	0.346975708922009	0.349910873699321	0.7841796875
890	221	1024	15744899.6139892	1265.01537440829	0.345890085147206	0.34330089709776	0.348497892488986	0.7841796875
890	221	1024	15751361.9423843	1269.56232641782	0.347979142654141	0.346797223953062	0.349164920414063	0.7841796875
900	234	1024	16225642.3039455	1281.11761884361	0.344855371695299	0.34308138962996	0.346638376644139	0.771484375
900	234	1024	16719151.9953462	1272.31415044597	0.34621547965435	0.344293289058845	0.348148248421809	0.771484375
900	234	1024	18081561.181583	1299.88491533315	0.345240931838766	0.342360046287158	0.348145735646079	0.771484375
900	234	1024	13615537.4148649	1252.25615701247	0.348926439583476	0.346949341000601	0.350914337224151	0.771484375
900	234	1024	16888469.4550692	1281.13973556387	0.345685424347132	0.34410848264984	0.347269278181031	0.771484375
910	225	1024	15767824.9141772	1315.22268904874	0.344518921932129	0.342403845589432	0.346646852388381	0.7802734375
910	225	1024	17524959.4575636	1326.9320976309	0.344564661533027	0.34320849816491	0.345926086865454	0.7802734375
910	225	1024	16525954.1491473	1267.2351543042	0.346933377682178	0.345863381768833	0.348006540373904	0.7802734375
910	225	1024	16531252.1973843	1269.61000658167	0.345047930339063	0.343928217447718	0.346171118832409	0.7802734375
910	225	1024	16810948.8679833	1297.18212356141	0.344633934994602	0.342839381442479	0.34643772731134	0.7802734375
920	243	1024	17174028.3106383	1279.89088540977	0.346194607234574	0.3441253698217	0.348276098972874	0.7626953125
920	243	1024	18729316.5326397	1285.41674387762	0.345838285181789	0.344428365663315	0.347253719158506	0.7626953125
920	243	1024	17858511.4627756	1344.2482189642	0.344420597008514	0.34390764691738	0.344934299738121	0.7626953125
920	243	1024	14101653.5340006	1278.99189159646	0.345256167939016	0.344318554503356	0.346196215341015	0.7626953125
920	243	1024	15009632.5543208	1289.7692432166	0.34707049061073	0.344224239176708	0.349939219054334	0.7626953125
930	231	1024	16229130.4336863	1319.60675761186	0.345674176837975	0.343590951510903	0.347769864107697	0.7744140625
930	231	1024	16315571.1914754	1320.33226968568	0.345806586777218	0.344310600275266	0.347308974500245	0.7744140625
930	231	1024	17046573.7168981	1326.18050138613	0.344364457354073	0.343526242876111	0.345204682841218	0.7744140625
930	231	1024	14956254.9538015	1310.89631039907	0.345881679118697	0.344613199207508	0.347154616158523	0.7744140625
930	231	1024	14378139.4625839	1314.63760389296	0.345190159507136	0.34359541832831	0.346791967048613	0.7744140625
940	223	1024	18172860.0610189	1340.05105164919	0.346447130575117	0.34431240198494	0.348594930875131	0.7822265625
940	223	1024	16663775.1788757	1322.92518658237	0.350792877294825	0.349693348259655	0.351895733071022	0.7822265625
940	223	1024	17586983.6294649	1308.42361592694	0.348046886681493	0.347259273857901	0.34883621319069	0.7822265625
940	223	1024	14543615.406949	1350.83243610447	0.346453509025675	0.345609728161483	0.34729926040703	0.7822265625
940	223	1024	14672597.9348989	1356.17433229153	0.347782387144888	0.345715960850661	0.349860675314753	0.7822265625
950	221	1024	17714148.1216994	1325.21535494166	0.344223980922796	0.343101500326305	0.345349962091275	0.7841796875
950	221	1024	18314151.8148128	1345.79391048454	0.347290447488701	0.346196785961447	0.348387514274721	0.7841796875
950	221	1024	17850673.8808192	1337.13829455723	0.34725640520726	0.345854696502422	0.348663709179639	0.7841796875
950	221	1024	18122944.0550021	1323.07372866896	0.348606844749799	0.346644450470741	0.350579919138881	0.7841796875
950	221	1024	17166447.9919305	1331.70911889171	0.348527532128716	0.347373225464	0.349685519311763	0.7841796875
960	221	1024	17989459.3742948	1357.43458534191	0.347367717018586	0.346236394750422	0.348502688291607	0.7841796875
960	221	1024	17750497.8319757	1354.78183475145	0.346551381150412	0.344394651619076	0.348721395829503	0.7841796875
960	221	1024	18001781.5099001	1345.97205058028	0.345591091279353	0.344139543389	0.347048672327649	0.7841796875
960	221	1024	17173074.490136	1392.52887454598	0.345197856240456	0.344051645897512	0.346347816618261	0.7841796875
960	221	1024	17793134.9328296	1355.14329394981	0.344993831879042	0.342812284515339	0.347189064002186	0.7841796875
970	250	1024	16851685.4074507	1388.92494028964	0.343882316795564	0.342905736324508	0.344861628659553	0.755859375
970	250	1024	17191626.510477	1403.38371299803	0.343638188792864	0.341762323631754	0.345524195503378	0.755859375
970	250	1024	15718468.054325	1340.65990085515	0.350408623196821	0.349429640030776	0.351390245226081	0.755859375
970	250	1024	15511270.8483165	1370.99861144381	0.346008604674098	0.344332971491412	0.347692050366544	0.755859375
970	250	1024	18701240.9374303	1372.89438436174	0.345591439669919	0.344807376088117	0.346377259189704	0.755859375
980	252	1024	17728070.9842559	1406.77193737565	0.346478819341555	0.344499204876662	0.348469626005879	0.75390625
980	252	1024	19645928.1027305	1350.09305935484	0.350561857476468	0.347992218440501	0.353149703431646	0.75390625
980	252	1024	15537809.4822709	1363.45277759254	0.352133687774586	0.350878443240286	0.353393260725969	0.75390625
980	252	1024	18407407.8639846	1374.13927558532	0.345641363205676	0.344069638401945	0.347220170320733	0.75390625
980	252	1024	17949599.7592759	1429.72423218178	0.346211422988321	0.344479126842881	0.347952050168832	0.75390625
990	241	1024	19312923.5913467	1399.58764458747	0.344221121082272	0.34319962805571	0.345245598917831	0.7646484375
990	241	1024	16138049.5840882	1378.75688122956	0.346196922298323	0.344739449065708	0.347660283846284	0.7646484375
990	241	1024	18912607.7158164	1396.82478815789	0.348475214340026	0.346587154220865	0.350373119437381	0.7646484375
990	241	1024	18954880.9362464	1382.1875804015	0.347588273636158	0.346286130716177	0.348895104910873	0.7646484375
990	241	1024	18533866.717546	1390.62915063385	0.346906948877721	0.345835606809762	0.347981565070784	0.7646484375
1000	235	1024	17080244.1995708	1430.21036305755	0.34497303179392	0.343076560309237	0.346879511249939	0.7705078125
1000	235	1024	18436472.0193298	1423.02458640964	0.342988275582281	0.34153787266575	0.344444554216568	0.7705078125
1000	235	1024	17580864.4238151	1425.34562004582	0.349350629764904	0.347388427188642	0.351323467928905	0.7705078125
1000	235	1024	19734475.3067249	1427.43843629585	0.343555175075637	0.342322954631999	0.344791753679996	0.7705078125
1000	235	1024	19234070.9885257	1437.79220963475	0.34518921543659	0.344173381414989	0.346207999806165	0.7705078125
1100	236	1024	20185400.7334073	1542.44564784209	0.343799669972234	0.34274119038401	0.344861355264417	0.76953125
1100	236	1024	17373207.2202506	1585.5303875429	0.348015640084411	0.345568307610054	0.350479538772508	0.76953125
1100	236	1024	16809628.861458	1548.12804706595	0.346352656243752	0.34526179368842	0.347446808070078	0.76953125
1100	236	1024	21291084.9924449	1549.71954930727	0.348616859244273	0.347937624251798	0.349297403138672	0.76953125
1100	236	1024	21396104.3772486	1584.38217043458	0.349109636876952	0.347214579122826	0.351014892886764	0.76953125
1200	259	1024	19893574.5228691	1731.11876581722	0.341156662278282	0.339632350229444	0.34268748288852	0.7470703125
1200	259	1024	19538793.3468476	1737.92157314388	0.34572701458379	0.344240794777962	0.347219379734803	0.7470703125
1200	259	1024	23023679.4528241	1700.92533881947	0.346954252095935	0.345870106937398	0.348041652799512	0.7470703125
1200	259	1024	18803509.4441957	1677.89770347941	0.348157473677778	0.346769795153286	0.349550472080308	0.7470703125
1200	259	1024	23559707.4918494	1677.60970975676	0.344439626787663	0.343469182154737	0.34541276486947	0.7470703125
1300	218	1024	20787330.3698661	1833.9897428601	0.347504334417376	0.344923725710287	0.350103384289991	0.787109375
1300	218	1024	23576654.2761463	1908.2396284048	0.345675744897184	0.344019690357594	0.347339635908659	0.787109375
1300	218	1024	22180647.7437384	1845.66570039424	0.348388262102041	0.347146226339909	0.349634552146944	0.787109375
1300	218	1024	25175950.0421882	1839.72006837898	0.346268285587447	0.344757489133827	0.347785596746059	0.787109375
1300	218	1024	23818621.6573307	1832.31847970748	0.342946264144327	0.341851580567505	0.344044281440427	0.787109375
1400	221	1024	26024449.890711	1975.29348940691	0.343550752908436	0.342325632511046	0.344780054046149	0.7841796875
1400	221	1024	22260164.4014295	1970.19551240284	0.343962687792105	0.342254444354653	0.345679051259778	0.7841796875
1400	221	1024	26539675.4953973	1951.5219289202	0.349404886656351	0.348058046296193	0.350756730167031	0.7841796875
1400	221	1024	26296821.8639173	1980.35573716832	0.345250799054629	0.343550801579611	0.346958833142635	0.7841796875
1400	221	1024	21331215.9951794	1994.17357619609	0.352048697826152	0.351010130653374	0.35309023114418	0.7841796875
1500	230	1024	25142859.6159081	2154.93730196723	0.350388236498836	0.349002304416335	0.351779465636476	0.775390625
1500	230	1024	27472478.4884852	2121.41376107427	0.348976144188148	0.347258502442622	0.350702190877665	0.775390625
1500	230	1024	23174466.9251565	2111.92566641456	0.347777263556631	0.346738631243697	0.348818884760122	0.775390625
1500	230	1024	26893971.3866793	2165.327696585	0.342527003349231	0.34129290686825	0.343765471578294	0.775390625
1500	230	1024	27509743.9098756	2173.63743604553	0.34441672250391	0.343013982173277	0.345824941497315	0.775390625
1600	245	1024	26903431.9196572	2330.49752056941	0.34433532332107	0.343166789449396	0.34550765572794	0.7607421875
1600	245	1024	26865010.8457904	2297.16784057708	0.344101867482903	0.342101973949979	0.346112938537998	0.7607421875
1600	245	1024	25133590.1781195	2290.2574543017	0.346421655923481	0.345551403514297	0.347294003169344	0.7607421875
1600	245	1024	25074888.7672313	2238.76457335257	0.34810448348497	0.346578975472451	0.349636435182067	0.7607421875
1600	245	1024	31504035.5848291	2247.31044707337	0.346335397496959	0.345827841628272	0.346843687315619	0.7607421875
1700	247	1024	28930347.1831229	2450.62208994164	0.343683365057444	0.341954377619271	0.345420698426841	0.7587890625
1700	247	1024	29880908.1426867	2414.39170169799	0.343674683781366	0.341455961406582	0.345907112619358	0.7587890625
1700	247	1024	27702410.834216	2407.59304027368	0.345962297474217	0.344661577309996	0.347267706596158	0.7587890625
1700	247	1024	31450338.8410523	2421.62744274979	0.345443804179107	0.343548880998272	0.347348716136927	0.7587890625
1700	247	1024	31151068.6400607	2466.31849306323	0.344882957101297	0.343287468796126	0.346485745801685	0.7587890625
1800	225	1024	30200480.4177847	2570.87809936637	0.345511620457985	0.343726452461469	0.34730593369953	0.7802734375
1800	225	1024	33087933.515184	2515.81724934696	0.347901727000481	0.346774860356866	0.349032208019617	0.7802734375
1800	225	1024	27502033.6739594	2573.18905408513	0.346029921656891	0.343891971582461	0.348180542659108	0.7802734375
1800	225	1024	33384842.8533147	2607.10799385494	0.347136725867815	0.345825930412793	0.348452425485171	0.7802734375
1800	225	1024	32675239.4650514	2583.72463250653	0.34765512563472	0.34629518697693	0.349020324367794	0.7802734375
1900	226	1024	33025233.145676	2748.17158050149	0.347386856785004	0.343966554072804	0.350839823588207	0.779296875
1900	226	1024	32412947.236051	2671.64131116642	0.34492309221282	0.343021462307459	0.346834766501602	0.779296875
1900	226	1024	32819415.9979225	2710.4331909451	0.342135494150834	0.341132801937932	0.343140983558024	0.779296875
1900	226	1024	29617670.8312713	2691.84100917044	0.34388054749223	0.342076071399855	0.345694066891341	0.779296875
1900	226	1024	33077752.33823	2684.67794187782	0.34356471377166	0.341734110360731	0.345404638432637	0.779296875
2000	208	1024	36093545.148942	2824.4037613929	0.34263946070527	0.340993174503725	0.344293540841696	0.796875
2000	208	1024	35305686.4124894	2817.41281534837	0.347093487967762	0.345488877939296	0.348705222118855	0.796875
2000	208	1024	36679608.6634445	2888.71424852132	0.348236814255509	0.346976144744403	0.349502007470246	0.796875
2000	208	1024	32533203.0746929	2836.67863120308	0.34483023607641	0.343667580381141	0.34599664398187	0.796875
2000	208	1024	34128246.1699752	2798.60104597874	0.348440369347761	0.347123450245773	0.349762074910589	0.796875
2100	237	1024	38126594.2405632	2978.08124672254	0.347348084821593	0.346166870999435	0.348533272543172	0.7685546875
2100	237	1024	33299916.8188139	3001.98021654317	0.350137566479321	0.34856534346319	0.351716600560815	0.7685546875
2100	237	1024	32905128.6475481	2928.02333678154	0.345474115944927	0.343469367743167	0.347490011043516	0.7685546875
2100	237	1024	37005579.9054318	3005.85070442885	0.344320267986726	0.343199650827169	0.345444474200984	0.7685546875
2100	237	1024	36333293.3108325	2967.72299535016	0.345631523404484	0.343319954232366	0.347957993105197	0.7685546875
2200	229	1024	42103148.5194852	3090.77280763438	0.343604945293769	0.342872454085642	0.344338973808117	0.7763671875
2200	229	1024	38161000.3175045	3089.67882231659	0.346532286687098	0.34547000440409	0.34759769414108	0.7763671875
2200	229	1024	42834525.6641299	3142.63984196759	0.344853766529679	0.344022325332267	0.345687184487626	0.7763671875
2200	229	1024	40519424.937447	3151.05991651702	0.347145105149554	0.346131776578933	0.348161356875465	0.7763671875
2200	229	1024	38867406.0295691	3157.60839802794	0.348995260256036	0.347900830473632	0.350092989131635	0.7763671875
2300	256	1024	36649911.564562	3325.45454894321	0.346379006919753	0.343769442862523	0.349007525558549	0.75
2300	256	1024	45502488.5103261	3277.815329668	0.345870618246697	0.344261348267977	0.347487307800951	0.75
2300	256	1024	37977643.7505735	3298.28330871135	0.347491680046	0.346238784314487	0.348748922689575	0.75
2300	256	1024	43711250.154301	3276.41156401414	0.347240837853227	0.345904180336022	0.34858259658509	0.75
2300	256	1024	42981011.3658105	3274.90134293092	0.343572034042222	0.342493422123104	0.344653878228038	0.75
2400	219	1024	40184597.0699963	3402.00218842011	0.34725155949588	0.346132922070157	0.348373655494736	0.7861328125
2400	219	1024	45767596.7581569	3359.03845128724	0.346785369969533	0.345762209781233	0.347811517102241	0.7861328125
2400	219	1024	45546302.0414753	3460.0764217836	0.349174809172656	0.347647396999932	0.350708858212453	0.7861328125
2400	219	1024	43031877.7388191	3389.55727903237	0.347338034557456	0.346139980664699	0.348540064091602	0.7861328125
2400	219	1024	41611968.6643751	3470.36138335946	0.343659411545907	0.341877763522116	0.345450195744641	0.7861328125
2500	242	1024	40724668.1633633	3541.20699248301	0.345948687774283	0.345004628422795	0.346895215975884	0.763671875
2500	242	1024	44270203.9871482	3466.6862051935	0.34647527858662	0.345371501510198	0.347582537351684	0.763671875
2500	242	1024	48827474.5798475	3497.53670163934	0.347071736490044	0.345891464099336	0.348255977348384	0.763671875
2500	242	1024	48620492.6090946	3542.04706201706	0.34572351917996	0.344492465836344	0.346958772640327	0.763671875
2500	242	1024	43699835.1540598	3455.08586856212	0.34506170102463	0.342814855281227	0.347322580525298	0.763671875
2600	221	1024	43757609.0947801	3711.2630128606	0.347541477886071	0.345940956680206	0.349149087045307	0.7841796875
2600	221	1024	39426774.297102	3597.08889141857	0.347578967581196	0.345576565973692	0.349592470588237	0.7841796875
2600	221	1024	41018180.8131297	3721.02022531773	0.347529198686714	0.346557611482613	0.3485033944011	0.7841796875
2600	221	1024	42190953.2438854	3632.64451086067	0.345861255018732	0.344188551807628	0.347541717259547	0.7841796875
2600	221	1024	42778577.2798908	3654.53164716691	0.346245146489548	0.344546932583708	0.347951374019329	0.7841796875
2700	239	1024	50247329.8834197	3747.84734615746	0.350127804063026	0.348923485069644	0.351336234596125	0.7666015625
2700	239	1024	50513780.7950473	3837.42829106941	0.343378798718588	0.342063701973872	0.344698860891809	0.7666015625
2700	239	1024	49538947.6888598	3863.9219503084	0.345275113944528	0.34386597924985	0.34668992595256	0.7666015625
2700	239	1024	46836963.7199833	3827.39402040265	0.347349536731186	0.344564913039245	0.350155644227639	0.7666015625
2700	239	1024	51550338.3861513	3885.58685897229	0.344292871551625	0.343245500390472	0.345343383473084	0.7666015625
2800	217	1024	53075017.6023634	3948.29214004554	0.343927882591664	0.34285955179381	0.344999481043349	0.7880859375
2800	217	1024	52916981.1046576	3905.60511197783	0.347653646299877	0.346414559671218	0.348897104428443	0.7880859375
2800	217	1024	48529680.671515	3924.5316388103	0.345989610148874	0.344886288661282	0.347096303580747	0.7880859375
2800	217	1024	55105902.8640172	3898.92803089281	0.349568730169858	0.34826426505919	0.350877889999669	0.7880859375
2800	217	1024	47517344.0228978	3993.90631868544	0.344575719323939	0.343161671850729	0.34599531574263	0.7880859375
2900	228	1024	51907499.6315563	4099.74616871277	0.352019139876784	0.350463395932487	0.353581734808783	0.77734375
2900	228	1024	44885757.1217785	4038.52528705362	0.346168110177368	0.344956273311275	0.347384017069671	0.77734375
2900	228	1024	55242045.9768461	4158.43913333762	0.352984070171204	0.352030932970684	0.353939768215727	0.77734375
2900	228	1024	54298647.2412828	4104.21904118525	0.345383292036306	0.344105332219187	0.346665920370004	0.77734375
2900	228	1024	53316664.150929	4190.95278799222	0.345325920241197	0.344436351672273	0.346217681121962	0.77734375
3000	232	1024	60527515.5450166	4307.36459551339	0.343344597535232	0.341660011889686	0.345037352086617	0.7734375
3000	232	1024	57002074.9182014	4311.55582365641	0.346380510312125	0.345073974497957	0.347691778461602	0.7734375
3000	232	1024	58491590.668348	4189.15461162204	0.346943549225355	0.345221332284973	0.34867424747154	0.7734375
3000	232	1024	47178222.5974229	4259.34328126936	0.348717726732204	0.346966694764899	0.350477225718944	0.7734375
3000	232	1024	52806898.3561586	4287.39822115861	0.34743620717908	0.346471206919405	0.348403857646776	0.7734375
3100	241	1024	50177785.9862662	4427.46990866983	0.344088889171145	0.342496322163288	0.345688526384025	0.7646484375
3100	241	1024	56088319.8781246	4485.56377754789	0.342719018313563	0.339141877205508	0.34633218007337	0.7646484375
3100	241	1024	53875748.9930932	4403.24317328856	0.344187242271322	0.342257041627164	0.346127797199644	0.7646484375
3100	241	1024	52076817.1493111	4404.66737016305	0.348017531846079	0.345614808759972	0.350436227026415	0.7646484375
3100	241	1024	53556126.784387	4510.11251358287	0.343194367241714	0.341538976501351	0.344857413193941	0.7646484375
3200	225	1024	57748593.9273514	4568.97115982792	0.346896363642233	0.345264105821986	0.348536231545638	0.7802734375
3200	225	1024	57920588.3127377	4560.96590829039	0.349341586729668	0.347790891984105	0.35089911060759	0.7802734375
3200	225	1024	54145004.9297261	4556.95051878564	0.343502937947269	0.34091033959982	0.346114336211856	0.7802734375
3200	225	1024	60517614.9596944	4539.39686221993	0.343952968864861	0.342174754107448	0.345740257029781	0.7802734375
3200	225	1024	53102402.7468255	4597.163039868	0.349541881497372	0.34806000066358	0.351029815491081	0.7802734375
3300	240	1024	58540397.9310751	4578.45810483728	0.345205028993099	0.343591602278249	0.346825686497635	0.765625
3300	240	1024	52599494.1862325	4642.38116769889	0.345550032725831	0.344214325778219	0.346890684668001	0.765625
3300	240	1024	58047147.3661607	4789.60831611233	0.34360276492481	0.34282157311612	0.344385705108227	0.765625
3300	240	1024	60726092.629814	4696.08018409832	0.343343778843273	0.342524810176759	0.344164671815235	0.765625
3300	240	1024	62570511.9010798	4788.97613000231	0.343910019538667	0.342316560387565	0.345510765581342	0.765625
3400	236	1024	61048351.4033004	4855.79028249134	0.346255037003572	0.345217810197062	0.347295242253326	0.76953125
3400	236	1024	54251253.4221673	4735.26129384202	0.34555306602862	0.343728833493327	0.347386547697639	0.76953125
3400	236	1024	62058069.6778443	4892.97231384163	0.345640854779001	0.344810529191418	0.346473147527546	0.76953125
3400	236	1024	59363066.5385249	4842.13207722933	0.348116447878362	0.345017538838147	0.351242073894175	0.76953125
3400	236	1024	52599457.4006764	4788.90418744462	0.344945993590201	0.343347483896704	0.346551609795669	0.76953125
3500	251	1024	55888607.8570705	5008.73540880965	0.346395138069475	0.343885169917622	0.348922585204353	0.7548828125
3500	251	1024	61426490.0997731	4908.59405625111	0.343954309725865	0.341512881339619	0.346412343131308	0.7548828125
3500	251	1024	67486432.2670502	4964.11432241015	0.345365640651172	0.344148242684432	0.346587269908682	0.7548828125
3500	251	1024	61284865.6676274	4956.49953369013	0.347202702713074	0.346143060088204	0.348265538884284	0.7548828125
3500	251	1024	61116970.9822225	4958.60566910501	0.346582559606292	0.34464128653307	0.348534300872302	0.7548828125
3600	249	1024	68244605.5704921	5028.46202501176	0.349210980285101	0.347383158515138	0.351048288545288	0.7568359375
3600	249	1024	69079631.1156722	5068.03571347032	0.34444889689312	0.342903486579307	0.346001144805957	0.7568359375
3600	249	1024	69204476.5600572	5124.55848365083	0.346461059332419	0.344671223469623	0.348260043267732	0.7568359375
3600	249	1024	68218587.5607751	5082.46974772355	0.345100258331656	0.344247156725848	0.345955441182391	0.7568359375
3600	249	1024	54990885.9997726	5048.96451692143	0.350380882663322	0.347486608226902	0.353298401542459	0.7568359375
3700	237	1024	67578490.9962031	5132.48945981127	0.348126895548889	0.346045439910825	0.350220737155214	0.7685546875
3700	237	1024	59559072.5934978	5202.12331183325	0.348419333452969	0.347116492952236	0.34972686767969	0.7685546875
3700	237	1024	56824743.2590959	5214.01994797222	0.346768171132645	0.345177981300166	0.348365371047627	0.7685546875
3700	237	1024	57781176.1164794	5177.29332423445	0.341921605527121	0.34023750731695	0.343613623395084	0.7685546875
3700	237	1024	71289445.1305955	5275.94853844842	0.343370194801783	0.342267804059268	0.344475968680499	0.7685546875
3800	252	1024	56295906.0530619	5300.19389131508	0.351317682716746	0.348072731504946	0.354591666910393	0.75390625
3800	252	1024	74675801.2474714	5338.89257655667	0.346835820775497	0.344693773300135	0.34899101171029	0.75390625
3800	252	1024	70512451.8018453	5402.27171188825	0.345831302968449	0.344159514058548	0.347511075169642	0.75390625
3800	252	1024	72713138.5422522	5302.99692927338	0.347167348706489	0.344863192664877	0.349486647227493	0.75390625
3800	252	1024	68719815.9883779	5498.88978058737	0.347131414834737	0.345399897109033	0.348871226246016	0.75390625
3900	253	1024	71470928.0777417	5482.92221735459	0.343892150137491	0.3434813182926	0.3443034642735	0.7529296875
3900	253	1024	77110530.1348686	5512.49153663408	0.345625749403211	0.344715578088992	0.346538284453508	0.7529296875
3900	253	1024	60137923.9085145	5505.22862885934	0.345122650772736	0.343667727651759	0.346583440617606	0.7529296875
3900	253	1024	67726095.9089717	5684.97514760366	0.34487312807708	0.342710597190868	0.347049093097673	0.7529296875
3900	253	1024	74845161.6971277	5513.76988605721	0.34343312111701	0.342220293632283	0.344650042156111	0.7529296875
4000	241	1024	70951577.3117895	5706.78114066835	0.344398690713427	0.341427043341915	0.347395063661131	0.7646484375
4000	241	1024	67287278.4363235	5652.67885584407	0.347494942401292	0.346292329459295	0.348701559798998	0.7646484375
4000	241	1024	77503887.6151816	5746.1058258007	0.348129866007186	0.34688579603058	0.349378339256026	0.7646484375
4000	241	1024	70400390.8861689	5745.29956502818	0.346632102562988	0.344880757178905	0.34839195759797	0.7646484375
4000	241	1024	61906692.0108472	5717.8159069996	0.347989157670835	0.346433424826398	0.349551600702711	0.7646484375
4100	216	1024	77079675.3956806	5783.47371292873	0.347528354710937	0.34600809275755	0.349055193904545	0.7890625
4100	216	1024	77403545.8556684	5915.61243607733	0.344835054914526	0.343550724540178	0.346124110998958	0.7890625
4100	216	1024	81666510.925474	5901.10511553415	0.345303399083788	0.343838491138444	0.346774450705146	0.7890625
4100	216	1024	65405750.3303587	5790.36473719573	0.34441133883804	0.342151440580456	0.346685521418337	0.7890625
4100	216	1024	77299211.3662928	5902.09286099172	0.345222769211744	0.343998086919165	0.346451734891398	0.7890625
4200	225	1024	77960274.0115507	6171.92902598058	0.347434673186356	0.346379634872217	0.348492884230343	0.7802734375
4200	225	1024	66393688.5026707	6049.65318776047	0.345542673702966	0.342784772537024	0.348321826781921	0.7802734375
4200	225	1024	71012015.4510558	5981.6206027192	0.346085919238528	0.34478469528524	0.347391832443692	0.7802734375
4200	225	1024	75549462.4478674	5931.57053459172	0.349757507332045	0.348872574288122	0.350644659787763	0.7802734375
4200	225	1024	72335801.9722617	5959.38976279599	0.342577051669444	0.341597429151092	0.343559344855273	0.7802734375
4300	224	1024	83998050.7488549	6056.31024644411	0.346186771914761	0.344972637643874	0.347405120657677	0.78125
4300	224	1024	69666673.0895384	6216.40504043138	0.345970818681857	0.344565717305816	0.347381407722639	0.78125
4300	224	1024	80460866.6315587	6052.02908924484	0.344895612921484	0.343618839982746	0.346177045303196	0.78125
4300	224	1024	73704352.2609435	6110.30684030194	0.346332121358378	0.343741166691675	0.348941791680218	0.78125
4300	224	1024	79313162.8259515	6067.19794201791	0.348511738851357	0.347561778771799	0.349464261868765	0.78125
4400	206	1024	78433405.8320639	6210.42065208429	0.346529518155767	0.344638794907285	0.348430179917381	0.798828125
4400	206	1024	82961854.3580552	6191.62748941345	0.34860199183667	0.347424516844458	0.349783410903277	0.798828125
4400	206	1024	69056440.8941629	6243.39651818079	0.348059321528988	0.345822767487282	0.350309743892869	0.798828125
4400	206	1024	68446006.1602432	6356.54835659226	0.343463503214117	0.341184885485013	0.345756643714796	0.798828125
4400	206	1024	73735837.1694469	6339.28761804576	0.344750803957259	0.342306280949844	0.347212028894189	0.798828125
4500	225	1024	86166147.7156084	6194.21803948496	0.342793435202574	0.341634504292131	0.343956227569485	0.7802734375
4500	225	1024	83359905.5347434	6241.04374760064	0.348635494502661	0.34720270756921	0.350074111973632	0.7802734375
4500	225	1024	86235450.9063608	6429.51060295608	0.343826663520216	0.342563310123349	0.345094603492219	0.7802734375
4500	225	1024	72016393.2502889	6359.69673183968	0.348963752957658	0.346728548715197	0.351212772773819	0.7802734375
4500	225	1024	86638194.4480247	6282.54974442994	0.349958498885177	0.34826618191123	0.351658720038414	0.7802734375
4600	238	1024	72608298.0391015	6603.03568988006	0.345168236649857	0.34406276568932	0.346277098584644	0.767578125
4600	238	1024	84645542.1570439	6439.8351815266	0.34950224402058	0.348250454524113	0.350758486244881	0.767578125
4600	238	1024	76258787.6076458	6490.50073306351	0.350573002160256	0.348273630524675	0.352886967844335	0.767578125
4600	238	1024	80080849.6800123	6371.15587798345	0.34463429909477	0.342541136493623	0.346739664939954	0.767578125
4600	238	1024	86628516.3161176	6511.93440936684	0.347179191798033	0.345395695859	0.348971749980048	0.767578125
4700	217	1024	76195761.7453531	6706.25772440657	0.346222465863972	0.344681331799458	0.347770197259701	0.7880859375
4700	217	1024	73482677.8072709	6585.25038621897	0.34542197084081	0.343808316672575	0.347042870112106	0.7880859375
4700	217	1024	92097899.9204932	6593.44535448719	0.348147107624838	0.346665598882143	0.349634856735937	0.7880859375
4700	217	1024	92135684.5945628	6579.61825126028	0.348159250980567	0.346879918698915	0.349443245452462	0.7880859375
4700	217	1024	92218874.4716067	6694.60687912014	0.348183540435544	0.347752470180293	0.348615137936438	0.7880859375
4800	231	1024	83848583.5752723	6777.87687181043	0.353690298128172	0.352204873965013	0.355181772864593	0.7744140625
4800	231	1024	76358255.252161	6684.9104818684	0.34666308775068	0.345786826531449	0.347541475158086	0.7744140625
4800	231	1024	76863189.0394756	6778.91334935842	0.347228263394002	0.345761490641902	0.348700988994296	0.7744140625
4800	231	1024	78309659.6625203	6704.435360677	0.348446707919829	0.346975492638677	0.349923916090164	0.7744140625
4800	231	1024	89327368.683329	6807.05922718275	0.34959910046163	0.347558961798754	0.351651099568508	0.7744140625
4900	240	1024	90739830.1468151	6976.33604498755	0.349377382683398	0.347817962751455	0.350943711189523	0.765625
4900	240	1024	85626966.146715	6873.96457990936	0.345795934307228	0.344413385694096	0.347183940065572	0.765625
4900	240	1024	94716359.4948566	6983.74503265277	0.346956162619804	0.346144320568165	0.347769826664382	0.765625
4900	240	1024	82807391.9489552	6883.66605064249	0.347906953815864	0.346540447119456	0.349278620880093	0.765625
4900	240	1024	88391631.6861677	7093.42299065881	0.346646980727387	0.345203930137482	0.34809598396783	0.765625
